# Supplementary material for: SIRT2 Contributes to the Resistance of Melanoma Cells to the Multikinase Inhibitor Dasatinib
Source: Cancers (Basel). 2019 May 14;11(5):673. doi: 10.3390/cancers11050673 (PMC6562913; doi:10.3390/cancers11050673)
Supplement: Supplementary file 1 [file cancers-11-00673-s001.zip]

Archive with 6 entries (5 files):
- cancers-489669 - supplementary files/
- cancers-489669 - supplementary files/cancers-489669 - supplementary-final check--.doc
- cancers-489669 - supplementary files/cancers-489669 - supplementary-final check.docx
- cancers-489669 - supplementary files/DataSet_S1.xls
- cancers-489669 - supplementary files/DataSet_S2.xls
- cancers-489669 - supplementary files/DataSet_S3.xls
