# Supplementary material for: SIRT2 Contributes to the Resistance of Melanoma Cells to the Multikinase Inhibitor Dasatinib
Source: Cancers (Basel). 2019 May 14;11(5):673. doi: 10.3390/cancers11050673 (PMC6562913; doi:10.3390/cancers11050673)
Supplement: Supplementary file 1 [file cancers-11-00673-s001.zip › cancers-489669 - supplementary files/DataSet_S1.xls]

## Sheet: edgeR FC>1.5
	Geneid	Gene_name	Fold_change	log2FC	logCPM	PValue	FDR
3	ENSG00000149781	FERMT3	0.00981193	-6.67125	4.81402	0	0
5	ENSG00000152932	RAB3C	0.0175188	-5.83495	4.55127	0	0
7	ENSG00000160223	ICOSLG	0.0276865	-5.17468	3.44676	0	0
8	ENSG00000067141	NEO1	0.0307464	-5.02344	4.31762	0	0
14	ENSG00000132530	XAF1	0.0630116	-3.98824	4.5475	0	0
15	ENSG00000276482	SLC12A7	0.0666816	-3.90657	5.21968	0	0
21	ENSG00000183486	MX2	0.0789695	-3.66256	4.84542	0	0
22	ENSG00000137959	IFI44L	0.08461	-3.56303	5.36456	0	0
25	ENSG00000121966	CXCR4	0.0973839	-3.36017	4.32019	0	0
29	ENSG00000113504	SLC12A7	0.105772	-3.24097	4.15084	0	0
31	ENSG00000157601	MX1	0.112066	-3.15758	7.11141	0	0
33	ENSG00000129538	RNASE1	0.123618	-3.01604	4.05542	0	0
35	ENSG00000283100	SIRT2	0.131806	-2.92352	4.63002	0	0
36	ENSG00000197461	PDGFA	0.132373	-2.91732	4.29601	0	0
38	ENSG00000068903	SIRT2	0.140409	-2.8323	4.65615	0	0
39	ENSG00000178878	APOLD1	0.141593	-2.82018	6.83512	0	0
40	ENSG00000132692	BCAN	0.1456	-2.77992	5.04492	0	0
41	ENSG00000111335	OAS2	0.148042	-2.75592	6.07264	0	0
44	ENSG00000112902	SEMA5A	0.157265	-2.66873	5.43299	0	0
46	ENSG00000089127	OAS1	0.164102	-2.60733	5.21565	0	0
50	ENSG00000100342	APOL1	0.198236	-2.33471	5.87412	0	0
52	ENSG00000229698	HLA-F	0.220395	-2.18184	4.96236	0	0
54	ENSG00000145703	IQGAP2	0.233402	-2.09911	5.32412	0	0
55	ENSG00000107165	TYRP1	0.244034	-2.03485	7.86973	0	0
57	ENSG00000059378	PARP12	0.259609	-1.94559	5.13473	0	0
58	ENSG00000115414	FN1	0.261236	-1.93658	10.8976	0	0
60	ENSG00000265401	RP11-138I1.4	0.294752	-1.76243	6.78797	0	0
61	ENSG00000137198	GMPR	0.296409	-1.75434	5.48659	0	0
62	ENSG00000228964	HLA-B	0.301629	-1.72915	9.73258	0	0
64	ENSG00000020633	RUNX3	0.303248	-1.72143	5.51213	0	0
65	ENSG00000170315	UBB	0.308297	-1.69761	7.98333	0	0
66	ENSG00000142156	COL6A1	0.330588	-1.59689	6.10493	0	0
67	ENSG00000077498	TYR	0.348801	-1.51952	6.84568	0	0
69	ENSG00000146729	GBAS	0.350886	-1.51092	6.1615	0	0
71	ENSG00000120875	DUSP4	0.393172	-1.34677	7.8556	0	0
74	ENSG00000271303	SRXN1	0.411134	-1.28232	8.59576	0	0
77	ENSG00000076706	MCAM	0.447117	-1.16128	8.49918	0	0
76	ENSG00000064225	ST3GAL6	2.26607	1.18019	7.2252	0	0
75	ENSG00000170485	NPAS2	2.35655	1.23667	6.39153	0	0
73	ENSG00000018408	WWTR1	2.44204	1.28808	8.12058	0	0
72	ENSG00000100994	PYGB	2.53373	1.34126	9.53899	0	0
70	ENSG00000100234	TIMP3	2.69564	1.43063	9.04161	0	0
68	ENSG00000197321	SVIL	2.85979	1.51591	7.27634	0	0
63	ENSG00000139318	DUSP6	3.30615	1.72515	6.08835	0	0
82	ENSG00000079482	OPHN1	3.40077	1.76586	5.35273	0	1.66577e-306
59	ENSG00000153993	SEMA3D	3.61384	1.85353	5.33185	0	0
56	ENSG00000164929	BAALC	4.06197	2.02218	4.54202	0	0
53	ENSG00000277586	NEFL	4.30709	2.10671	5.50094	0	0
51	ENSG00000136167	LCP1	4.683	2.22743	7.27746	0	0
49	ENSG00000180730	SHISA2	5.2915	2.40368	6.21225	0	0
48	ENSG00000128564	VGF	6.0516	2.59732	7.74631	0	0
47	ENSG00000123243	ITIH5	6.07195	2.60216	6.93425	0	0
45	ENSG00000054793	ATP9A	6.15749	2.62234	4.50146	0	0
43	ENSG00000168234	TTC39C	6.48289	2.69664	5.17397	0	0
42	ENSG00000198223	CSF2RA	6.53634	2.70848	4.6627	0	0
37	ENSG00000157240	FZD1	7.42713	2.89281	4.16508	0	0
34	ENSG00000100504	PYGL	7.87377	2.97705	4.25962	0	0
32	ENSG00000008394	MGST1	8.27814	3.04931	5.9282	0	0
30	ENSG00000103522	IL21R	9.20109	3.2018	4.18747	0	0
28	ENSG00000226869	LHFPL3-AS1	9.83363	3.29772	5.33448	0	0
27	ENSG00000189058	APOD	10.0415	3.3279	4.15341	0	0
26	ENSG00000095713	CRTAC1	10.1579	3.34454	3.94262	0	0
24	ENSG00000164211	STARD4	11.074	3.4691	4.97588	0	0
23	ENSG00000122778	KIAA1549	11.4698	3.51977	3.90242	0	0
20	ENSG00000197172	MAGEA6	12.9164	3.69113	3.91159	0	0
19	ENSG00000104419	NDRG1	13.971	3.80436	6.84902	0	0
18	ENSG00000196136	SERPINA3	14.1442	3.82214	5.95125	0	0
17	ENSG00000103888	CEMIP	14.1757	3.82535	6.78077	0	0
16	ENSG00000170873	MTSS1	14.913	3.8985	2.84158	0	0
13	ENSG00000132386	SERPINF1	15.918	3.99258	4.7389	0	0
12	ENSG00000135074	ADAM19	16.0277	4.0025	3.64791	0	0
11	ENSG00000118785	SPP1	21.9623	4.45696	8.67057	0	0
10	ENSG00000053747	LAMA3	22.7559	4.50817	2.80446	0	0
9	ENSG00000164106	SCRG1	25.9761	4.69911	3.85189	0	0
6	ENSG00000171714	ANO5	36.2432	5.17964	2.56722	0	0
4	ENSG00000182621	PLCB1	60.8263	5.92662	4.28601	0	0
2	ENSG00000046604	DSG2	1341.72	10.3899	7.08234	0	0
1	ENSG00000112319	EYA4	1821.56	10.831	4.83247	0	0
83	ENSG00000227715	HLA-A	0.375714	-1.41229	9.79541	1.21775e-306	9.21427e-304
84	ENSG00000137491	SLCO2B1	0.261349	-1.93595	5.97808	3.66223e-306	2.73809e-303
85	ENSG00000175899	A2M	2.55859	1.35535	7.58427	3.72949e-304	2.75557e-301
86	ENSG00000104783	KCNN4	3.2262	1.68983	4.91065	1.92038e-300	1.40239e-297
87	ENSG00000141934	PLPP2	3.60068	1.84827	4.50348	3.79973e-300	2.74293e-297
88	ENSG00000127863	TNFRSF19	2.80622	1.48863	6.21629	7.30793e-300	5.21546e-297
89	ENSG00000133106	EPSTI1	0.0952574	-3.39202	3.46217	5.78386e-298	4.08139e-295
90	ENSG00000159423	ALDH4A1	0.337694	-1.56621	5.2624	2.68581e-282	1.87419e-279
91	ENSG00000187688	TRPV2	0.385941	-1.37355	6.66944	2.22488e-281	1.53549e-278
92	ENSG00000101210	EEF1A2	6.29438	2.65407	3.34042	1.73543e-280	1.18467e-277
93	ENSG00000111057	KRT18	11.971	3.58147	2.74186	5.24487e-279	3.54186e-276
94	ENSG00000184787	UBE2G2	0.42299	-1.24131	6.34679	1.46044e-278	9.75742e-276
95	ENSG00000002549	LAP3	0.382619	-1.38602	5.66972	4.87036e-268	3.21972e-265
96	ENSG00000101347	SAMHD1	0.40835	-1.29212	6.02212	1.30321e-267	8.52558e-265
97	ENSG00000138821	SLC39A8	0.220596	-2.18052	4.0652	9.95292e-266	6.44405e-263
98	ENSG00000057019	DCBLD2	2.29242	1.19687	8.15035	6.82719e-265	4.37518e-262
99	ENSG00000185664	PMEL	0.443071	-1.17439	10.3001	1.29735e-260	8.23006e-258
100	ENSG00000154065	ANKRD29	8.08395	3.01506	3.03757	1.62941e-259	1.02332e-256
101	ENSG00000142910	TINAGL1	0.12058	-3.05194	3.16531	3.8097e-258	2.36892e-255
102	ENSG00000136999	NOV	2.21325	1.14617	6.60508	5.36662e-253	3.30431e-250
103	ENSG00000091490	SEL1L3	2.6062	1.38195	5.68642	1.09909e-252	6.70157e-250
104	ENSG00000091409	ITGA6	2.22363	1.15291	7.98246	1.69527e-251	1.02373e-248
105	ENSG00000125827	TMX4	1.90839	0.932354	7.63972	1.5699e-250	9.38993e-248
106	ENSG00000135749	PCNX2	3.51068	1.81175	5.64799	3.411e-250	2.02095e-247
107	ENSG00000164742	ADCY1	0.294455	-1.76388	7.39714	1.21283e-249	7.11863e-247
108	ENSG00000110042	DTX4	0.242158	-2.04598	4.41748	2.7667e-249	1.60886e-246
109	ENSG00000230726	HLA-DRA	0.27821	-1.84575	4.25742	1.23644e-246	7.12404e-244
110	ENSG00000234794	HLA-DRA	0.278348	-1.84504	4.25686	7.09674e-246	4.03016e-243
111	ENSG00000206308	HLA-DRA	0.278348	-1.84504	4.25686	7.12302e-246	4.03016e-243
112	ENSG00000115884	SDC1	0.298624	-1.7436	4.40824	2.22505e-245	1.24768e-242
113	ENSG00000158856	DMTN	0.0400546	-4.64189	2.64248	6.79453e-245	3.77626e-242
114	ENSG00000147872	PLIN2	2.50358	1.32399	6.51384	8.69921e-245	4.79243e-242
115	ENSG00000155016	CYP2U1	0.371689	-1.42783	5.79075	1.30198e-244	7.11026e-242
116	ENSG00000145730	PAM	0.390022	-1.35837	6.4681	6.17866e-244	3.34516e-241
117	ENSG00000078804	TP53INP2	0.484142	-1.0465	6.90067	8.32951e-244	4.47109e-241
118	ENSG00000172115	CYCS	0.457827	-1.12713	8.81706	6.97221e-241	3.71081e-238
119	ENSG00000186480	INSIG1	0.527461	-0.922863	9.58649	8.30591e-241	4.3835e-238
120	ENSG00000065923	SLC9A7	6.16244	2.6235	3.27488	2.41243e-240	1.26256e-237
121	ENSG00000206505	HLA-A	0.38218	-1.38767	7.01235	2.11415e-239	1.09731e-236
122	ENSG00000005884	ITGA3	2.17617	1.12179	7.96296	4.88592e-239	2.51517e-236
123	ENSG00000156103	MMP16	4.40306	2.13851	3.7702	9.50616e-239	4.85378e-236
124	ENSG00000164125	FAM198B	9.2524	3.20983	2.83117	4.60846e-233	2.33407e-230
125	ENSG00000166145	SPINT1	2.70164	1.43383	5.29457	1.75685e-232	8.82683e-230
126	ENSG00000176046	NUPR1	3.22003	1.68707	5.74055	1.41677e-231	7.06172e-229
127	ENSG00000133019	CHRM3	33.0378	5.04604	2.0574	1.44595e-231	7.15039e-229
128	ENSG00000111907	TPD52L1	5.58254	2.48092	3.45005	3.3971e-231	1.66678e-228
129	ENSG00000170561	IRX2	0.116106	-3.10649	3.20071	4.27481e-230	2.08117e-227
130	ENSG00000104687	GSR	0.504675	-0.986573	7.4286	1.54131e-228	7.44605e-226
131	ENSG00000198597	ZNF536	9.70685	3.279	2.57774	2.13854e-227	1.02524e-224
132	ENSG00000163430	FSTL1	0.465574	-1.10292	6.70445	4.03417e-227	1.91938e-224
133	ENSG00000107984	DKK1	8.71552	3.12359	2.78905	4.85374e-227	2.29195e-224
134	ENSG00000130600	H19	7.06423	2.82053	3.18064	1.38049e-226	6.47007e-224
135	ENSG00000119917	IFIT3	0.434722	-1.20183	7.46876	1.87876e-226	8.74013e-224
136	ENSG00000176658	MYO1D	0.514549	-0.958618	7.10862	4.71905e-226	2.17919e-223
137	ENSG00000185022	MAFF	0.380616	-1.39359	7.11127	5.88379e-226	2.69722e-223
138	ENSG00000113083	LOX	2.65318	1.40772	5.18983	4.60719e-225	2.09671e-222
139	ENSG00000147883	CDKN2B	4.13913	2.04933	4.50333	2.23682e-222	1.01064e-219
140	ENSG00000067606	PRKCZ	9.23166	3.20659	2.58027	4.47643e-222	2.00809e-219
141	ENSG00000048740	CELF2	2.6939	1.4297	6.90921	2.0826e-221	9.27612e-219
142	ENSG00000184221	OLIG1	12.2213	3.61132	2.32678	6.20014e-219	2.74217e-216
143	ENSG00000117139	KDM5B	2.12157	1.08513	6.8432	7.73931e-219	3.39896e-216
144	ENSG00000026025	VIM	2.09059	1.06391	12.2601	1.66451e-218	7.25947e-216
145	ENSG00000150907	FOXO1	2.6876	1.42632	5.11076	3.26536e-217	1.41431e-214
146	ENSG00000214381	LINC00488	8.22142	3.03939	2.80037	2.7462e-216	1.1813e-213
147	ENSG00000172889	EGFL7	0.271373	-1.88165	4.19019	1.04152e-214	4.44971e-212
148	ENSG00000137965	IFI44	0.482671	-1.05089	6.31104	1.10362e-214	4.68313e-212
149	ENSG00000171246	NPTX1	5.8349	2.54471	3.01531	5.24139e-213	2.20923e-210
150	ENSG00000135116	HRK	4.59001	2.1985	3.36297	3.86106e-212	1.61658e-209
151	ENSG00000214944	ARHGEF28	3.28506	1.71592	4.07471	4.9526e-212	2.05986e-209
152	ENSG00000144749	LRIG1	4.57923	2.1951	3.39133	1.15145e-209	4.75754e-207
153	ENSG00000067066	SP100	0.4902	-1.02856	6.58988	2.7697e-209	1.1369e-206
154	ENSG00000160213	CSTB	0.370395	-1.43286	6.44907	6.02655e-209	2.4577e-206
155	ENSG00000063660	GPC1	0.47373	-1.07786	8.01428	9.81188e-209	3.97559e-206
156	ENSG00000133069	TMCC2	0.452226	-1.14488	6.01778	9.07444e-208	3.65322e-205
157	ENSG00000211445	GPX3	0.311613	-1.68217	4.6123	1.13413e-206	4.53672e-204
158	ENSG00000149948	HMGA2	4.10643	2.03788	3.56436	1.11911e-204	4.44833e-202
159	ENSG00000152953	STK32B	6.26128	2.64646	2.86794	3.84453e-203	1.51854e-200
160	ENSG00000046774	MAGEC2	4.74002	2.24489	3.26071	4.03109e-203	1.58228e-200
161	ENSG00000198431	TXNRD1	0.573892	-0.80115	10.0653	1.13643e-202	4.43301e-200
162	ENSG00000163328	GPR155	0.373895	-1.4193	6.25672	1.35775e-202	5.26363e-200
163	ENSG00000128342	LIF	2.33498	1.22341	6.65457	9.2903e-202	3.5795e-199
164	ENSG00000164932	CTHRC1	3.06617	1.61644	5.53643	9.3693e-200	3.58793e-197
165	ENSG00000157827	FMNL2	2.02259	1.0162	7.89449	3.25375e-199	1.23845e-196
166	ENSG00000112118	MCM3	0.534462	-0.903841	7.27191	3.23492e-198	1.22387e-195
167	ENSG00000177707	NECTIN3	0.237067	-2.07664	3.77152	1.15963e-197	4.36098e-195
168	ENSG00000117707	PROX1	4.56805	2.19158	4.17055	3.55602e-197	1.32934e-194
169	ENSG00000071991	CDH19	4.23679	2.08297	3.64489	1.22676e-196	4.55883e-194
170	ENSG00000179820	MYADM	3.13064	1.64646	4.35953	2.35148e-196	8.68705e-194
171	ENSG00000100644	HIF1A	2.37968	1.25077	8.03617	2.56484e-196	9.41986e-194
172	ENSG00000205581	HMGN1	0.444226	-1.17063	7.2487	7.46652e-196	2.72628e-193
173	ENSG00000159788	RGS12	0.433312	-1.20652	5.57056	1.42068e-194	5.1574e-192
174	ENSG00000184979	USP18	0.332376	-1.58911	4.72989	2.3003e-194	8.30261e-192
175	ENSG00000131724	IL13RA1	0.500643	-0.998145	6.95353	1.26283e-193	4.53199e-191
176	ENSG00000111371	SLC38A1	2.79067	1.48061	6.73067	1.36338e-192	4.86503e-190
177	ENSG00000257743	MGAM2	222.091	7.79501	1.40205	5.30998e-192	1.88408e-189
178	ENSG00000278563	MGAM2	221.744	7.79275	1.39984	6.81945e-192	2.40608e-189
179	ENSG00000115415	STAT1	0.414097	-1.27196	8.49701	2.01666e-191	7.07553e-189
180	ENSG00000185201	IFITM2	9.77282	3.28878	2.2392	7.91473e-191	2.76149e-188
181	ENSG00000147439	BIN3	0.480787	-1.05653	6.13091	1.52254e-190	5.28289e-188
182	ENSG00000126856	PRDM7	2.61053	1.38434	4.5498	9.99256e-190	3.44815e-187
183	ENSG00000113645	WWC1	20.4195	4.35187	1.77362	1.62481e-189	5.57611e-187
184	ENSG00000206299	TAP2	0.402785	-1.31192	6.45725	2.46927e-189	8.42812e-187
185	ENSG00000021645	NRXN3	3.77424	1.91618	3.53359	7.48549e-189	2.54114e-186
186	ENSG00000080166	DCT	1.94597	0.960486	11.2817	1.06191e-188	3.58555e-186
187	ENSG00000104763	ASAH1	0.572633	-0.804318	8.92985	1.15252e-188	3.87069e-186
188	ENSG00000128656	CHN1	3.75255	1.90787	3.74508	8.93195e-188	2.98379e-185
189	ENSG00000146859	TMEM140	0.38642	-1.37176	4.86238	3.34334e-187	1.11096e-184
190	ENSG00000282243	LRIG1	4.50549	2.17168	3.39419	4.60939e-187	1.5236e-184
191	ENSG00000176170	SPHK1	2.53631	1.34273	6.33727	4.72454e-187	1.55348e-184
192	ENSG00000104497	SNX16	4.67177	2.22397	3.1486	8.53263e-187	2.79101e-184
193	ENSG00000070214	SLC44A1	1.997	0.997831	6.81712	4.30434e-186	1.40065e-183
194	ENSG00000074410	CA12	8.02333	3.0042	2.61952	1.00789e-185	3.26281e-183
195	ENSG00000230705	TAP1	0.321675	-1.63633	4.19725	3.53367e-185	1.13808e-182
196	ENSG00000177283	FZD8	20.5743	4.36277	2.00576	5.98994e-185	1.91932e-182
197	ENSG00000227816	TAP1	0.321585	-1.63673	4.19755	1.02426e-184	3.26532e-182
198	ENSG00000143387	CTSK	0.378486	-1.40169	6.93056	1.49227e-184	4.73327e-182
199	ENSG00000081479	LRP2	0.325855	-1.6177	4.94637	4.38991e-183	1.38542e-180
200	ENSG00000206297	TAP1	0.321584	-1.63673	4.1961	4.98102e-183	1.55919e-180
201	ENSG00000226173	TAP1	0.321584	-1.63673	4.1961	4.99017e-183	1.55919e-180
202	ENSG00000271503	CCL5	0.400345	-1.32068	5.38329	1.28668e-182	4.00035e-180
203	ENSG00000157404	KIT	0.122054	-3.03441	2.60623	4.01932e-182	1.24347e-179
204	ENSG00000274233	CCL5	0.40049	-1.32016	5.38291	4.22473e-182	1.30062e-179
205	ENSG00000168394	TAP1	0.322183	-1.63405	4.19401	5.09111e-182	1.55502e-179
206	ENSG00000232367	TAP1	0.322183	-1.63405	4.19401	5.10063e-182	1.55502e-179
207	ENSG00000104044	OCA2	0.315454	-1.6645	4.5958	8.24308e-181	2.50092e-178
208	ENSG00000121361	KCNJ8	29.5089	4.88308	1.54553	1.91212e-180	5.77341e-178
209	ENSG00000168481	LGI3	0.185977	-2.4268	3.07761	3.52258e-179	1.05851e-176
210	ENSG00000135899	SP110	0.353621	-1.49972	4.64862	1.49732e-178	4.47792e-176
211	ENSG00000126878	AIF1L	0.470652	-1.08727	5.8666	3.51496e-178	1.04621e-175
212	ENSG00000134769	DTNA	11.0338	3.46386	2.25521	4.34034e-178	1.28578e-175
213	ENSG00000111331	OAS3	0.256739	-1.96163	6.90999	2.67002e-176	7.87256e-174
214	ENSG00000273079	GRIN2B	34.1675	5.09455	1.53159	3.28179e-176	9.63113e-174
215	ENSG00000205213	LGR4	2.48946	1.31584	5.52354	4.02178e-176	1.17479e-173
216	ENSG00000196352	CD55	2.01333	1.00958	7.13014	2.00942e-175	5.84247e-173
217	ENSG00000182240	BACE2	0.568151	-0.815653	7.88851	2.18902e-174	6.33534e-172
218	ENSG00000105953	OGDH	0.509815	-0.971954	8.19941	3.40526e-174	9.81012e-172
219	ENSG00000160294	MCM3AP	0.459648	-1.1214	6.62762	4.98492e-174	1.42953e-171
220	ENSG00000112137	PHACTR1	0.426624	-1.22896	6.17481	1.17829e-173	3.36364e-171
221	ENSG00000160710	ADAR	0.494239	-1.01672	8.13157	5.22676e-173	1.48532e-170
222	ENSG00000110328	GALNT18	0.380394	-1.39444	5.37405	8.28603e-173	2.34409e-170
223	ENSG00000185924	RTN4RL1	0.038202	-4.71021	2.1678	1.29421e-172	3.64485e-170
224	ENSG00000162654	GBP4	0.262861	-1.92763	3.89879	6.68538e-172	1.87438e-169
225	ENSG00000166033	HTRA1	2.06981	1.0495	7.17805	2.26067e-171	6.31008e-169
226	ENSG00000119508	NR4A3	0.158557	-2.65693	2.79962	9.64697e-171	2.68079e-168
227	ENSG00000196154	S100A4	0.197148	-2.34265	3.36576	5.41688e-169	1.49866e-166
228	ENSG00000282833	PHACTR1	0.422428	-1.24322	6.17346	6.16561e-169	1.69833e-166
229	ENSG00000139926	FRMD6	2.31256	1.20949	5.1091	9.87593e-169	2.70846e-166
230	ENSG00000091140	DLD	0.590146	-0.760856	7.73475	1.54565e-168	4.2205e-166
231	ENSG00000183255	PTTG1IP	0.537832	-0.894773	8.65615	3.61164e-168	9.81912e-166
232	ENSG00000105887	MTPN	0.608068	-0.717696	8.22669	4.17909e-168	1.13129e-165
233	ENSG00000106624	AEBP1	64.4397	6.00988	1.33816	9.56998e-168	2.5795e-165
234	ENSG00000119777	TMEM214	0.580794	-0.783902	7.4056	1.04034e-167	2.79216e-165
235	ENSG00000187955	COL14A1	23.6963	4.56659	1.51853	1.88278e-167	5.03166e-165
236	ENSG00000108861	DUSP3	0.534471	-0.903816	7.14828	1.6087e-165	4.28097e-163
237	ENSG00000143786	CNIH3	4.66461	2.22176	3.0304	3.66358e-165	9.70817e-163
238	ENSG00000125726	CD70	0.1587	-2.65562	2.80557	3.01868e-164	7.96564e-162
239	ENSG00000174721	FGFBP3	3.25822	1.70409	5.05569	1.17052e-163	3.07581e-161
240	ENSG00000075618	FSCN1	0.554032	-0.851959	7.84547	1.20242e-163	3.14649e-161
241	ENSG00000160285	LSS	0.536867	-0.897362	8.40558	1.33867e-163	3.48848e-161
242	ENSG00000146950	SHROOM2	3.13476	1.64835	3.77875	1.50187e-163	3.89759e-161
243	ENSG00000127920	GNG11	0.364586	-1.45567	5.30276	1.16488e-162	3.01061e-160
244	ENSG00000119943	PYROXD2	2.72564	1.4466	4.34939	4.91137e-161	1.26413e-158
245	ENSG00000019582	CD74	0.539888	-0.889268	7.97344	5.49411e-161	1.40835e-158
246	ENSG00000158669	GPAT4	0.514032	-0.960069	8.28823	6.79338e-161	1.73433e-158
247	ENSG00000120738	EGR1	3.28536	1.71605	4.49759	6.06645e-159	1.54247e-156
248	ENSG00000096696	DSP	3.25657	1.70335	5.52936	7.0498e-159	1.78528e-156
249	ENSG00000106351	AGFG2	0.420233	-1.25074	5.01945	8.12021e-159	2.04809e-156
250	ENSG00000068079	IFI35	0.438406	-1.18966	5.4137	1.79268e-158	4.50344e-156
251	ENSG00000141574	SECTM1	0.150771	-2.72957	2.64501	5.7481e-157	1.43824e-154
252	ENSG00000198879	SFMBT2	3.29523	1.72038	3.56248	1.43591e-156	3.57855e-154
253	ENSG00000162729	IGSF8	0.487184	-1.03746	6.81477	1.46852e-156	3.64536e-154
254	ENSG00000099250	NRP1	2.22679	1.15497	5.24218	1.60223e-156	3.9616e-154
255	ENSG00000106636	YKT6	0.560289	-0.835758	7.71207	1.67159e-156	4.1169e-154
256	ENSG00000172164	SNTB1	2.61735	1.38811	4.67006	3.21756e-156	7.89345e-154
257	ENSG00000185585	OLFML2A	0.108918	-3.19868	2.42742	4.71148e-156	1.15134e-153
258	ENSG00000152778	IFIT5	0.430947	-1.21442	4.91791	5.15785e-156	1.25554e-153
259	ENSG00000104447	TRPS1	2.84266	1.50724	4.28008	6.49063e-156	1.57276e-153
260	ENSG00000163131	CTSS	0.54832	-0.866911	6.12182	6.51111e-156	1.57276e-153
261	ENSG00000165959	CLMN	2.67887	1.42163	5.54447	6.66299e-156	1.60328e-153
262	ENSG00000022267	FHL1	2.53269	1.34067	4.76769	3.56606e-155	8.54806e-153
263	ENSG00000233051	MICA	0.523225	-0.934496	6.05118	1.87718e-154	4.48261e-152
264	ENSG00000012817	KDM5D	2.46902	1.30394	4.83463	4.9908e-154	1.18726e-151
265	ENSG00000169432	SCN9A	11.5911	3.53495	1.81164	5.92607e-154	1.40443e-151
266	ENSG00000231225	MICA	0.523386	-0.934053	6.05117	3.30808e-153	7.81043e-151
267	ENSG00000011028	MRC2	2.58324	1.36918	4.3418	3.39694e-153	7.9902e-151
268	ENSG00000198795	ZNF521	13.6275	3.76845	1.64809	3.66177e-153	8.58097e-151
269	ENSG00000141458	NPC1	1.73005	0.790811	9.3824	1.70035e-152	3.96978e-150
270	ENSG00000185885	IFITM1	0.351058	-1.51022	6.87133	4.86424e-152	1.13144e-149
271	ENSG00000163932	PRKCD	0.501611	-0.995359	6.95008	3.22126e-151	7.46513e-149
272	ENSG00000131389	SLC6A6	0.507878	-0.977446	8.61047	6.37002e-151	1.47079e-148
273	ENSG00000159899	NPR2	8.07758	3.01392	2.16587	2.13796e-150	4.91833e-148
274	ENSG00000065809	FAM107B	5.83409	2.54451	2.47228	3.11395e-150	7.13743e-148
275	ENSG00000198959	TGM2	2.09463	1.0667	5.31937	2.19075e-149	5.00313e-147
276	ENSG00000065361	ERBB3	1.97822	0.984201	6.70418	2.43134e-149	5.53244e-147
277	ENSG00000146005	PSD2	0.12537	-2.99574	2.37846	3.54495e-149	8.03731e-147
278	ENSG00000001461	NIPAL3	2.28962	1.19511	5.62114	3.64706e-149	8.23907e-147
279	ENSG00000112245	PTP4A1	0.531413	-0.912094	7.41788	7.73974e-149	1.74222e-146
280	ENSG00000076382	SPAG5	0.611903	-0.708624	7.13417	1.02077e-148	2.28954e-146
281	ENSG00000109654	TRIM2	2.1626	1.11277	8.18363	3.03162e-147	6.77562e-145
282	ENSG00000140961	OSGIN1	0.447461	-1.16017	6.7994	8.6946e-147	1.93634e-144
283	ENSG00000261364	RP11-59E19.4	8.22726	3.04041	2.06206	1.41666e-146	3.14384e-144
284	ENSG00000125538	IL1B	32.6738	5.03006	1.35032	1.70827e-146	3.77762e-144
285	ENSG00000175426	PCSK1	46.3065	5.53314	1.10646	2.04901e-146	4.51524e-144
286	ENSG00000166086	JAM3	3.63107	1.86039	3.26055	7.87511e-146	1.7293e-143
287	ENSG00000116962	NID1	1.83633	0.876825	8.76281	1.64523e-145	3.60019e-143
288	ENSG00000164930	FZD6	1.962	0.972323	6.45213	1.02772e-144	2.2411e-142
289	ENSG00000137642	SORL1	13.2116	3.72373	1.65251	3.50711e-144	7.62136e-142
290	ENSG00000181104	F2R	0.607148	-0.71988	7.41628	3.76292e-144	8.14906e-142
291	ENSG00000223573	TINCR	5.4524	2.44689	2.45583	4.63388e-144	1.00007e-141
292	ENSG00000105963	ADAP1	0.0648559	-3.94662	2.07391	1.40849e-143	3.02936e-141
293	ENSG00000144847	IGSF11	1.8465	0.884796	6.00828	1.16539e-142	2.49794e-140
294	ENSG00000140092	FBLN5	4.70585	2.23445	2.81641	1.30017e-142	2.77737e-140
295	ENSG00000277117	CH507-9B2.1	0.0193253	-5.69337	1.78763	2.12289e-142	4.51946e-140
296	ENSG00000087086	FTL	0.480228	-1.05821	10.7951	4.10007e-142	8.69921e-140
297	ENSG00000070087	PFN2	1.9052	0.929945	7.06596	7.05373e-142	1.49157e-139
298	ENSG00000106771	TMEM245	0.433264	-1.20668	6.5763	7.53685e-142	1.58838e-139
299	ENSG00000107611	CUBN	2.60896	1.38348	3.98317	2.40362e-141	5.04865e-139
300	ENSG00000185215	TNFAIP2	17.263	4.10961	1.38875	2.85826e-141	5.98358e-139
301	ENSG00000076554	TPD52	1.81694	0.861513	6.10434	6.99402e-141	1.45929e-138
302	ENSG00000130208	APOC1	2.89964	1.53587	4.12854	5.27766e-140	1.09753e-137
303	ENSG00000135253	KCP	0.357364	-1.48453	5.52534	1.11517e-139	2.31142e-137
304	ENSG00000182179	UBA7	0.420368	-1.25027	4.70448	2.49601e-139	5.15647e-137
305	ENSG00000107130	NCS1	0.557429	-0.843141	6.27521	3.20065e-138	6.5905e-136
306	ENSG00000170385	SLC30A1	1.99616	0.997224	6.06641	4.54362e-138	9.32526e-136
307	ENSG00000188120	DAZ1	6.17726	2.62697	3.31336	3.82174e-137	7.81814e-135
308	ENSG00000184371	CSF1	0.360456	-1.47211	4.24645	4.35172e-137	8.87341e-135
309	ENSG00000076003	MCM6	0.567008	-0.81856	6.22675	9.51906e-137	1.93471e-134
310	ENSG00000144730	IL17RD	3.36977	1.75265	3.34367	1.43548e-136	2.90815e-134
311	ENSG00000156299	TIAM1	2.32224	1.21552	5.53948	1.79696e-136	3.62877e-134
312	ENSG00000161011	SQSTM1	0.599756	-0.737552	11.9682	1.99603e-136	4.01784e-134
313	ENSG00000079215	SLC1A3	103.51	6.69363	0.960362	2.85712e-136	5.73278e-134
314	ENSG00000196208	GREB1	0.444468	-1.16985	6.61025	9.84188e-136	1.96847e-133
315	ENSG00000118402	ELOVL4	3.3991	1.76515	3.20308	1.13911e-135	2.27111e-133
316	ENSG00000082293	COL19A1	2.55227	1.35178	5.10156	1.16754e-135	2.32042e-133
317	ENSG00000143537	ADAM15	0.50407	-0.988304	6.16257	1.25486e-135	2.48609e-133
318	ENSG00000162409	PRKAA2	27.8165	4.79787	1.12978	1.57101e-134	3.10265e-132
319	ENSG00000149927	DOC2A	2.53181	1.34017	4.02434	2.64459e-134	5.20653e-132
320	ENSG00000159217	IGF2BP1	3.17851	1.66835	3.38345	6.73611e-134	1.32202e-131
321	ENSG00000148154	UGCG	0.577015	-0.793319	7.19292	9.8042e-134	1.91817e-131
322	ENSG00000184009	ACTG1	1.5234	0.607295	11.0602	2.49085e-133	4.85816e-131
323	ENSG00000138759	FRAS1	3.55462	1.8297	3.52235	4.5086e-133	8.76637e-131
324	ENSG00000185567	AHNAK2	9.38858	3.23091	1.7192	5.44397e-133	1.05524e-130
325	ENSG00000230254	HLA-E	0.502043	-0.994118	5.61994	1.00898e-132	1.94976e-130
326	ENSG00000081087	OSTM1	0.660518	-0.598331	8.02268	1.63971e-132	3.15886e-130
327	ENSG00000229252	HLA-E	0.50208	-0.994012	5.62028	2.8688e-132	5.50977e-130
328	ENSG00000102393	GLA	0.39027	-1.35745	6.02603	3.73452e-132	7.15057e-130
329	ENSG00000206493	HLA-E	0.502022	-0.994177	5.62039	4.08204e-132	7.77498e-130
330	ENSG00000233904	HLA-E	0.502022	-0.994177	5.62039	4.08538e-132	7.77498e-130
331	ENSG00000129646	QRICH2	4.48402	2.16479	2.66921	8.85172e-132	1.6795e-129
332	ENSG00000154380	ENAH	1.75942	0.815098	7.14495	9.03354e-132	1.70884e-129
333	ENSG00000276561	IRF7	0.262722	-1.92839	4.31022	1.80926e-131	3.41222e-129
334	ENSG00000154358	OBSCN	4.82954	2.27189	2.84921	1.99565e-131	3.75247e-129
335	ENSG00000162734	PEA15	0.574653	-0.799236	7.29276	3.20789e-131	6.01388e-129
336	ENSG00000170558	CDH2	1.7728	0.826028	7.05412	3.9977e-131	7.47225e-129
337	ENSG00000160216	AGPAT3	0.559094	-0.838836	6.08795	5.50363e-131	1.02565e-128
338	ENSG00000116141	MARK1	0.120674	-3.05081	2.07621	2.14205e-130	3.98009e-128
339	ENSG00000065534	MYLK	2.36806	1.2437	4.52237	3.19747e-130	5.92362e-128
340	ENSG00000206503	HLA-A	0.378222	-1.4027	4.34496	5.10589e-130	9.43132e-128
341	ENSG00000197702	PARVA	0.56907	-0.813321	7.17182	8.26936e-130	1.52299e-127
342	ENSG00000134056	MRPS36	0.4662	-1.10098	4.80743	9.31818e-130	1.71114e-127
343	ENSG00000182378	PLCXD1	2.26099	1.17695	4.70608	2.99165e-129	5.47768e-127
344	ENSG00000145107	TM4SF19	4.92122	2.29902	2.74282	3.44108e-129	6.28228e-127
345	ENSG00000143674	MAP3K21	3.55915	1.83153	3.12239	4.03669e-129	7.34829e-127
346	ENSG00000130830	MPP1	0.414469	-1.27066	4.34039	8.412e-129	1.52687e-126
347	ENSG00000183421	RIPK4	0.535915	-0.899923	6.69544	1.18976e-128	2.15333e-126
348	ENSG00000221926	TRIM16	0.566817	-0.819044	6.51354	1.77334e-128	3.20032e-126
349	ENSG00000160310	PRMT2	0.55984	-0.836915	6.53437	1.97166e-128	3.54803e-126
350	ENSG00000144455	SUMF1	2.02386	1.01711	5.01237	9.28107e-128	1.66537e-125
352	ENSG00000077782	FGFR1	4.0998	2.03555	2.82853	1.40936e-127	2.51455e-125
353	ENSG00000157680	DGKI	8.19228	3.03426	2.33177	3.05171e-127	5.42937e-125
354	ENSG00000280071	CH507-9B2.3	0.513338	-0.96202	5.68557	3.94153e-127	6.99266e-125
355	ENSG00000110492	MDK	0.386412	-1.37179	5.22677	4.3178e-127	7.63861e-125
356	ENSG00000162073	PAQR4	0.489251	-1.03135	5.03417	1.31412e-126	2.31828e-124
357	ENSG00000089169	RPH3A	0.167609	-2.57683	2.6664	1.90376e-126	3.34907e-124
358	ENSG00000084636	COL16A1	1.94378	0.958868	5.93074	2.41349e-126	4.23393e-124
359	ENSG00000163644	PPM1K	0.490763	-1.0269	5.80162	3.21718e-126	5.62809e-124
360	ENSG00000133818	RRAS2	1.99075	0.993315	5.11985	3.76773e-126	6.5729e-124
361	ENSG00000164683	HEY1	5.1287	2.35859	2.50701	5.52891e-126	9.61863e-124
362	ENSG00000196101	HLA-DRB3	0.476007	-1.07094	6.13517	5.87835e-126	1.01983e-123
363	ENSG00000106397	PLOD3	0.603827	-0.727793	9.42312	6.67414e-126	1.1547e-123
364	ENSG00000173334	TRIB1	1.91849	0.939969	5.64364	1.67588e-125	2.89148e-123
365	ENSG00000164434	FABP7	2.26731	1.18098	4.87304	1.79937e-125	3.09605e-123
366	ENSG00000254087	LYN	0.271964	-1.87851	3.35847	1.96105e-125	3.36503e-123
367	ENSG00000139289	PHLDA1	1.58998	0.669005	8.12938	2.79735e-125	4.78698e-123
368	ENSG00000106554	CHCHD3	0.555997	-0.846851	7.55473	3.50454e-125	5.98086e-123
369	ENSG00000105939	ZC3HAV1	0.602238	-0.731594	6.95557	3.8071e-125	6.4796e-123
370	ENSG00000205060	SLC35B4	0.527521	-0.922699	6.94931	7.95453e-125	1.35018e-122
371	ENSG00000172379	ARNT2	1.95274	0.965498	6.80606	2.37878e-124	4.02681e-122
372	ENSG00000105409	ATP1A3	0.157301	-2.6684	2.74431	3.3662e-124	5.683e-122
373	ENSG00000173320	STOX2	9.85595	3.30099	1.79804	8.52481e-124	1.43535e-121
374	ENSG00000176399	DMRTA1	5.73387	2.51951	2.18444	1.15836e-123	1.94515e-121
375	ENSG00000154639	CXADR	4.78696	2.25911	2.52335	1.33921e-123	2.24284e-121
376	ENSG00000186866	POFUT2	0.532806	-0.908319	5.91959	1.49309e-123	2.49391e-121
377	ENSG00000197256	KANK2	0.529108	-0.918365	6.42407	1.63316e-123	2.72062e-121
378	ENSG00000123505	AMD1	0.547684	-0.868584	8.65166	2.04306e-123	3.39446e-121
379	ENSG00000204291	COL15A1	0.176751	-2.50021	2.98857	2.22045e-123	3.67945e-121
380	ENSG00000196091	MYBPC1	12.8501	3.68371	1.35401	2.40586e-123	3.97618e-121
381	ENSG00000164105	SAP30	2.07589	1.05373	4.93174	9.07324e-123	1.49561e-120
382	ENSG00000140522	RLBP1	5.6839	2.50688	2.81267	2.03349e-122	3.34318e-120
383	ENSG00000026652	AGPAT4	11.1272	3.47602	1.45086	2.42403e-122	3.97483e-120
384	ENSG00000196821	C6orf106	0.584412	-0.774942	7.28637	2.53894e-122	4.15242e-120
385	ENSG00000227051	C14orf132	13.3594	3.73979	1.43019	4.49174e-122	7.32713e-120
386	ENSG00000137575	SDCBP	1.70276	0.767878	8.94601	8.67319e-122	1.41115e-119
387	ENSG00000157617	C2CD2	0.42839	-1.223	4.35191	1.17305e-121	1.90365e-119
388	ENSG00000160209	PDXK	0.511974	-0.965858	6.41999	2.14202e-121	3.46715e-119
389	ENSG00000156804	FBXO32	2.06808	1.04829	5.56687	2.9083e-121	4.69538e-119
390	ENSG00000170027	YWHAG	0.651932	-0.617206	8.71758	7.09447e-121	1.14245e-118
391	ENSG00000130702	LAMA5	2.61815	1.38855	6.28914	1.11286e-120	1.78749e-118
392	ENSG00000163703	CRELD1	2.64858	1.40522	4.39995	2.3255e-120	3.72572e-118
393	ENSG00000133135	RNF128	13.6854	3.77456	1.27049	3.84598e-120	6.14604e-118
394	ENSG00000013364	MVP	1.88376	0.913614	7.47613	8.03194e-120	1.28028e-117
395	ENSG00000023909	GCLM	0.590018	-0.761169	6.3896	2.43538e-119	3.87212e-117
396	ENSG00000172927	MYEOV	0.430226	-1.21683	4.85518	2.75564e-119	4.37026e-117
397	ENSG00000135111	TBX3	4.71017	2.23578	2.37428	2.81073e-119	4.44641e-117
398	ENSG00000073792	IGF2BP2	1.97585	0.982475	6.36029	3.9116e-119	6.17236e-117
399	ENSG00000137962	ARHGAP29	2.73147	1.44968	4.16346	5.28552e-119	8.31947e-117
400	ENSG00000165973	NELL1	200.402	7.64676	0.791692	6.54243e-119	1.02721e-116
401	ENSG00000226674	TEX41	0.3301	-1.59902	3.74969	1.29824e-118	2.03324e-116
402	ENSG00000107796	ACTA2	0.275482	-1.85997	3.03844	3.28125e-118	5.12618e-116
403	ENSG00000156966	B3GNT7	0.128346	-2.96189	1.98253	4.98235e-118	7.76443e-116
404	ENSG00000196878	LAMB3	3.94587	1.98034	2.71713	5.32172e-118	8.27278e-116
405	ENSG00000100505	TRIM9	2.41172	1.27006	4.38565	1.08081e-117	1.67601e-115
406	ENSG00000108932	SLC16A6	0.509271	-0.973495	7.92459	1.11932e-117	1.73144e-115
407	ENSG00000239264	TXNDC5	0.638331	-0.647624	9.10416	3.93043e-117	6.06493e-115
408	ENSG00000133740	E2F5	4.24386	2.08538	2.5226	4.13954e-117	6.37196e-115
409	ENSG00000134321	RSAD2	0.165434	-2.59567	2.29196	5.58357e-117	8.57372e-115
410	ENSG00000122642	FKBP9	0.64818	-0.625534	8.21437	7.83351e-117	1.19992e-114
411	ENSG00000214357	NEURL1B	0.296537	-1.75372	3.17547	1.13197e-116	1.72971e-114
412	ENSG00000166710	B2M	0.554599	-0.850483	10.8963	1.13639e-116	1.73226e-114
413	ENSG00000165244	ZNF367	0.391058	-1.35455	4.56104	2.51803e-116	3.82905e-114
414	ENSG00000138642	HERC6	0.523397	-0.934024	5.17171	3.08354e-116	4.67767e-114
415	ENSG00000111341	MGP	14.7769	3.88527	1.18423	1.26415e-115	1.91307e-113
416	ENSG00000136002	ARHGEF4	3.13812	1.6499	4.3033	3.27899e-115	4.95025e-113
417	ENSG00000055332	EIF2AK2	0.422994	-1.24129	7.09777	7.6466e-115	1.15163e-112
418	ENSG00000169515	CCDC8	0.0557308	-4.16538	1.43801	1.15569e-114	1.73638e-112
419	ENSG00000177409	SAMD9L	0.190771	-2.39008	3.84206	2.92805e-114	4.38879e-112
420	ENSG00000250305	KIAA1456	0.246318	-2.02141	2.82828	4.54489e-114	6.79602e-112
421	ENSG00000206306	HLA-DRB1	0.410759	-1.28364	4.4646	5.17229e-114	7.69828e-112
422	ENSG00000206240	HLA-DRB1	0.410759	-1.28364	4.4646	5.1728e-114	7.69828e-112
423	ENSG00000149809	TM7SF2	3.49723	1.80621	2.85396	6.02946e-114	8.95196e-112
424	ENSG00000172575	RASGRP1	6.9117	2.78904	1.75928	7.03675e-114	1.04229e-111
425	ENSG00000118276	B4GALT6	2.16914	1.11712	4.53157	9.60025e-114	1.41865e-111
426	ENSG00000166411	IDH3A	0.578758	-0.788969	6.76134	1.20611e-113	1.77811e-111
427	ENSG00000112964	GHR	12.9592	3.69591	1.22847	1.72764e-113	2.54101e-111
428	ENSG00000130589	HELZ2	0.244236	-2.03365	7.32379	2.6639e-113	3.9089e-111
429	ENSG00000164970	FAM219A	0.525554	-0.928088	5.21935	3.18119e-113	4.65707e-111
430	ENSG00000234674	TCF19	0.445786	-1.16558	4.28139	1.79475e-112	2.61996e-110
431	ENSG00000206455	TCF19	0.445786	-1.16558	4.28139	1.79801e-112	2.61996e-110
432	ENSG00000160194	NDUFV3	0.472899	-1.0804	4.81552	1.08288e-111	1.57426e-109
433	ENSG00000185477	GPRIN3	4.55818	2.18846	3.1342	1.1497e-111	1.66754e-109
434	ENSG00000166825	ANPEP	3.57144	1.83651	3.41114	2.36699e-111	3.42521e-109
435	ENSG00000092068	SLC7A8	2.1522	1.10581	4.63486	3.40396e-111	4.91445e-109
436	ENSG00000142494	SLC47A1	0.443542	-1.17286	4.27582	4.26612e-111	6.14507e-109
437	ENSG00000167653	PSCA	8.68947	3.11927	1.51028	6.39478e-111	9.19018e-109
438	ENSG00000105968	H2AFV	0.597289	-0.7435	7.16968	1.02203e-110	1.46545e-108
439	ENSG00000136240	KDELR2	0.61126	-0.710143	9.25632	1.37234e-110	1.96326e-108
440	ENSG00000183597	TANGO2	0.561261	-0.833256	6.57956	2.01835e-110	2.88087e-108
441	ENSG00000132646	PCNA	0.520796	-0.94121	7.18492	4.1892e-110	5.96586e-108
442	ENSG00000198825	INPP5F	1.90824	0.932239	8.01601	5.25746e-110	7.47023e-108
443	ENSG00000008513	ST3GAL1	0.362398	-1.46435	3.59983	5.56059e-110	7.8831e-108
444	ENSG00000122863	CHST3	1.97926	0.984961	4.86233	7.94853e-110	1.12431e-107
445	ENSG00000179542	SLITRK4	807.318	9.65699	0.588494	8.01245e-110	1.1308e-107
446	ENSG00000148429	USP6NL	2.11257	1.079	5.30283	9.30396e-110	1.31013e-107
447	ENSG00000170017	ALCAM	0.315267	-1.66535	3.80736	2.38247e-109	3.34734e-107
448	ENSG00000188313	PLSCR1	0.566037	-0.821031	7.37282	2.73754e-109	3.83548e-107
449	ENSG00000073578	SDHA	0.667099	-0.584027	7.62708	2.74422e-109	3.83548e-107
450	ENSG00000163347	CLDN1	3.0912	1.62817	3.57623	2.74822e-109	3.83548e-107
451	ENSG00000171234	UGT2B7	0.202375	-2.3049	2.4935	3.11581e-109	4.33885e-107
452	ENSG00000135338	LCA5	4.55807	2.18842	2.26941	3.29087e-109	4.57248e-107
453	ENSG00000269335	IKBKG	0.483529	-1.04832	5.09178	3.64522e-109	5.05367e-107
454	ENSG00000228716	DHFR	0.547578	-0.868863	6.21567	6.47257e-109	8.95368e-107
455	ENSG00000134138	MEIS2	2.06406	1.04549	4.50558	6.77811e-109	9.35573e-107
456	ENSG00000221867	MAGEA3	16.0634	4.0057	1.03918	7.00366e-109	9.64585e-107
457	ENSG00000137558	PI15	2.45572	1.29614	4.01628	1.52638e-108	2.09762e-106
458	ENSG00000157193	LRP8	0.612653	-0.706857	7.39946	2.54843e-108	3.49452e-106
459	ENSG00000026950	BTN3A1	0.527902	-0.921657	5.42149	2.98903e-108	4.08977e-106
460	ENSG00000213928	IRF9	0.450379	-1.15079	4.95937	9.20585e-108	1.25686e-105
461	ENSG00000225691	HLA-C	0.449483	-1.15366	6.10191	1.22866e-107	1.67382e-105
462	ENSG00000186104	CYP2R1	2.57007	1.36181	3.64144	1.78217e-107	2.42263e-105
463	ENSG00000157540	DYRK1A	0.533789	-0.905658	5.36298	6.47917e-107	8.78858e-105
464	ENSG00000120885	CLU	2.01041	1.00749	4.94632	1.04035e-106	1.40812e-104
465	ENSG00000143507	DUSP10	2.12177	1.08527	5.14746	1.57563e-106	2.12805e-104
466	ENSG00000160214	RRP1	0.48814	-1.03463	4.78325	2.71651e-106	3.66105e-104
467	ENSG00000013288	MAN2B2	0.518698	-0.947034	5.26893	4.49772e-106	6.04862e-104
468	ENSG00000183688	RFLNB	0.37863	-1.40114	3.92536	4.74664e-106	6.35678e-104
469	ENSG00000283979	RFLNB	0.37863	-1.40114	3.92536	4.74712e-106	6.35678e-104
470	ENSG00000015676	NUDCD3	0.610134	-0.712802	6.58164	5.84199e-106	7.80627e-104
471	ENSG00000169439	SDC2	4.40644	2.13961	2.54112	6.74752e-106	8.99712e-104
472	ENSG00000091844	RGS17	2.58544	1.37041	3.64846	1.85774e-105	2.47186e-103
473	ENSG00000070756	PABPC1	1.60334	0.681078	9.5424	2.93832e-105	3.90138e-103
474	ENSG00000106263	EIF3B	0.634589	-0.656105	8.3122	5.25912e-105	6.96811e-103
475	ENSG00000273686	B2M	0.546655	-0.871298	9.18898	2.23674e-104	2.95734e-102
476	ENSG00000060762	MPC1	0.496534	-1.01004	5.4177	5.30224e-104	6.99572e-102
477	ENSG00000074181	NOTCH3	3.55992	1.83185	2.94733	5.44671e-104	7.17128e-102
478	ENSG00000141959	PFKL	0.493771	-1.01809	5.7702	5.79701e-104	7.61652e-102
479	ENSG00000164182	NDUFAF2	0.494924	-1.01472	4.8362	6.23719e-104	8.17775e-102
480	ENSG00000124333	VAMP7	0.520437	-0.942204	5.56412	1.71912e-103	2.24929e-101
481	ENSG00000168615	ADAM9	0.641252	-0.641036	7.39722	2.44099e-103	3.18715e-101
482	ENSG00000095739	BAMBI	0.566154	-0.820735	9.06372	2.517e-103	3.27957e-101
483	ENSG00000175352	NRIP3	0.471455	-1.08481	4.36282	3.15888e-103	4.10739e-101
484	ENSG00000182704	TSKU	0.481897	-1.0532	6.86379	4.22844e-103	5.48675e-101
485	ENSG00000063046	EIF4B	1.5542	0.636171	8.74331	4.68826e-103	6.07086e-101
486	ENSG00000157538	DSCR3	0.568133	-0.815698	5.82887	5.24267e-103	6.7748e-101
487	ENSG00000165322	ARHGAP12	1.8068	0.853436	6.06788	9.16669e-103	1.18213e-100
488	ENSG00000121060	TRIM25	0.515076	-0.957143	7.2811	1.03282e-102	1.32918e-100
489	ENSG00000124570	SERPINB6	0.569445	-0.812371	7.20022	1.0626e-102	1.36471e-100
490	ENSG00000128283	CDC42EP1	0.133802	-2.90183	1.83823	2.38454e-102	3.05625e-100
491	ENSG00000034677	RNF19A	1.74851	0.806127	5.63401	2.60272e-102	3.3291e-100
492	ENSG00000160226	C21orf2	0.452638	-1.14357	4.30647	6.21639e-102	7.93512e-100
493	ENSG00000163069	SGCB	1.80574	0.85259	5.50546	1.34377e-101	1.71183e-99
494	ENSG00000115267	IFIH1	0.656463	-0.607215	7.2351	1.40543e-101	1.78675e-99
495	ENSG00000186470	BTN3A2	0.542509	-0.882281	6.19586	1.4608e-101	1.85339e-99
496	ENSG00000165152	TMEM246	3.24681	1.69902	2.81724	4.98192e-101	6.30805e-99
497	ENSG00000146701	MDH2	0.594333	-0.750655	8.73868	7.57943e-101	9.57768e-99
498	ENSG00000215114	UBXN2B	2.44006	1.28692	3.80862	1.07945e-100	1.3613e-98
499	ENSG00000152439	ZNF773	2.69451	1.43002	3.60553	1.1543e-100	1.45277e-98
500	ENSG00000164946	FREM1	0.343772	-1.54048	3.93413	1.17332e-100	1.47376e-98
501	ENSG00000106537	TSPAN13	2.12744	1.08912	4.62021	1.80559e-100	2.2634e-98
502	ENSG00000087510	TFAP2C	2.4513	1.29355	5.07733	1.91665e-100	2.39783e-98
503	ENSG00000178980	SELENOW	1.8376	0.877826	5.64885	3.05014e-100	3.80831e-98
504	ENSG00000135862	LAMC1	1.70188	0.767132	9.41891	3.23588e-100	4.03221e-98
505	ENSG00000121064	SCPEP1	0.603895	-0.72763	7.73268	5.03278e-100	6.25889e-98
506	ENSG00000114631	PODXL2	2.7464	1.45754	3.46726	6.83715e-100	8.48604e-98
507	ENSG00000184381	PLA2G6	2.74444	1.45651	4.67528	1.10633e-99	1.37043e-97
508	ENSG00000167601	AXL	0.591941	-0.756475	6.9533	1.31944e-99	1.6312e-97
509	ENSG00000123358	NR4A1	0.555699	-0.847625	6.446	2.23001e-99	2.7515e-97
510	ENSG00000110756	HPS5	1.62624	0.701541	7.06003	2.61245e-99	3.21506e-97
511	ENSG00000170525	PFKFB3	1.58965	0.668713	6.92717	2.61595e-99	3.21506e-97
512	ENSG00000188385	JAKMIP3	0.125489	-2.99437	1.71415	2.83307e-99	3.4751e-97
513	ENSG00000073849	ST6GAL1	1.63973	0.713456	7.30495	2.90755e-99	3.55951e-97
514	ENSG00000188807	TMEM201	0.606068	-0.722448	6.25535	3.0707e-99	3.75193e-97
515	ENSG00000169919	GUSB	0.584723	-0.774175	6.81247	3.10456e-99	3.78593e-97
516	ENSG00000122574	WIPF3	0.433414	-1.20618	4.34576	4.66909e-99	5.6828e-97
517	ENSG00000158008	EXTL1	2.11655	1.08171	4.4347	8.14616e-99	9.89561e-97
518	ENSG00000163162	RNF149	0.564022	-0.826177	5.9566	1.31589e-98	1.5954e-96
519	ENSG00000109501	WFS1	0.415322	-1.2677	4.78655	1.57158e-98	1.90173e-96
520	ENSG00000105875	WDR91	0.509311	-0.973382	6.63409	2.96794e-98	3.58453e-96
521	ENSG00000100266	PACSIN2	1.52876	0.612365	7.72996	5.09721e-98	6.14433e-96
522	ENSG00000249915	PDCD6	0.642071	-0.639196	7.02533	6.8421e-98	8.23189e-96
523	ENSG00000120053	GOT1	0.632055	-0.661877	6.89826	1.28783e-97	1.54645e-95
524	ENSG00000111640	GAPDH	0.64111	-0.641356	12.6207	1.54547e-97	1.8523e-95
525	ENSG00000143772	ITPKB	1.70333	0.768354	6.80262	1.98943e-97	2.37985e-95
526	ENSG00000106333	PCOLCE	0.572969	-0.803471	5.93867	2.00619e-97	2.39534e-95
527	ENSG00000113758	DBN1	1.70528	0.770008	6.60967	2.75211e-97	3.27972e-95
528	ENSG00000163947	ARHGEF3	2.39641	1.26088	4.04428	4.14001e-97	4.92434e-95
529	ENSG00000134160	TRPM1	0.239461	-2.06214	2.51934	5.91538e-97	7.02275e-95
530	ENSG00000111962	UST	0.507368	-0.978895	5.14618	1.14285e-96	1.35424e-94
531	ENSG00000105270	CLIP3	2.88911	1.53062	3.13364	1.84281e-96	2.17955e-94
532	ENSG00000163531	NFASC	3.71941	1.89508	2.57994	2.91184e-96	3.43745e-94
533	ENSG00000133026	MYH10	0.620322	-0.688911	8.29075	4.95557e-96	5.83911e-94
534	ENSG00000111799	COL12A1	2.97283	1.57184	3.09937	6.77755e-96	7.97098e-94
535	ENSG00000187735	TCEA1	1.64435	0.717517	7.14666	6.80118e-96	7.98383e-94
536	ENSG00000163739	CXCL1	0.292365	-1.77416	2.90543	7.45062e-96	8.72987e-94
537	ENSG00000074370	ATP2A3	0.319309	-1.64697	3.174	8.22922e-96	9.6242e-94
538	ENSG00000136960	ENPP2	1.55387	0.635863	7.11312	1.24074e-95	1.44837e-93
539	ENSG00000184900	SUMO3	0.508385	-0.976006	6.33865	1.84938e-95	2.15486e-93
540	ENSG00000158710	TAGLN2	0.610124	-0.712825	8.23023	1.96264e-95	2.28259e-93
541	ENSG00000127948	POR	0.57878	-0.788913	7.03755	3.17768e-95	3.68887e-93
542	ENSG00000142089	IFITM3	0.580981	-0.783438	8.0907	6.81052e-95	7.89153e-93
543	ENSG00000204262	COL5A2	1.57299	0.653506	7.3622	7.27814e-95	8.41785e-93
544	ENSG00000173193	PARP14	0.479968	-1.05899	7.47552	9.78355e-95	1.12948e-92
545	ENSG00000103942	HOMER2	0.329158	-1.60315	3.20729	1.04994e-94	1.20989e-92
546	ENSG00000134986	NREP	8.43434	3.07627	1.49192	1.07578e-94	1.2374e-92
547	ENSG00000137942	FNBP1L	1.68078	0.749133	5.82141	1.39715e-94	1.60412e-92
548	ENSG00000133059	DSTYK	0.551329	-0.859013	7.68166	2.05401e-94	2.35398e-92
549	ENSG00000136867	SLC31A2	0.425533	-1.23266	3.80239	2.51574e-94	2.87788e-92
550	ENSG00000075303	SLC25A40	0.590906	-0.759	5.81845	6.30907e-94	7.20416e-92
551	ENSG00000188643	S100A16	2.47044	1.30477	3.65465	7.1875e-94	8.19232e-92
552	ENSG00000111913	FAM65B	0.341977	-1.54803	3.41455	9.10786e-94	1.03623e-91
553	ENSG00000229685	HLA-DPA1	0.43316	-1.20703	3.8698	9.51182e-94	1.08024e-91
554	ENSG00000110031	LPXN	0.566859	-0.818939	6.02898	1.04812e-93	1.18818e-91
555	ENSG00000258947	TUBB3	0.544159	-0.8779	7.63841	2.85479e-93	3.23044e-91
556	ENSG00000253200	RP11-582J16.5	0.428723	-1.22188	3.92313	4.95081e-93	5.59219e-91
557	ENSG00000136271	DDX56	0.574686	-0.799154	6.43967	6.6205e-93	7.46476e-91
558	ENSG00000113597	TRAPPC13	0.469241	-1.0916	4.65227	7.99774e-93	9.00147e-91
559	ENSG00000178538	CA8	1.85154	0.888729	4.93496	8.30233e-93	9.32757e-91
560	ENSG00000198756	COLGALT2	1.98834	0.991562	4.47899	1.00638e-92	1.12864e-90
561	ENSG00000164466	SFXN1	0.66244	-0.594138	7.17269	1.29489e-92	1.44961e-90
562	ENSG00000149260	CAPN5	2.32725	1.21863	4.16008	1.44885e-92	1.61907e-90
563	ENSG00000074416	MGLL	5.94275	2.57113	1.75638	2.0201e-92	2.25344e-90
564	ENSG00000101412	E2F1	0.522656	-0.936067	6.82959	2.17143e-92	2.41795e-90
565	ENSG00000118257	NRP2	1.51713	0.601349	8.07245	3.05494e-92	3.39575e-90
566	ENSG00000136238	RAC1	0.639945	-0.64398	8.11517	3.46086e-92	3.84015e-90
567	ENSG00000083312	TNPO1	0.536252	-0.899017	8.93663	4.14897e-92	4.59555e-90
569	ENSG00000159840	ZYX	1.71539	0.77854	6.16132	1.6032e-91	1.76952e-89
570	ENSG00000150593	PDCD4	1.89679	0.92356	5.71489	2.04124e-91	2.24905e-89
571	ENSG00000114378	HYAL1	0.467476	-1.09704	4.3739	3.12533e-91	3.43748e-89
572	ENSG00000187608	ISG15	0.56401	-0.826208	7.23597	3.75172e-91	4.11922e-89
573	ENSG00000157483	MYO1E	1.76617	0.820627	5.40859	4.17553e-91	4.57654e-89
574	ENSG00000178950	GAK	0.583106	-0.778171	5.72249	5.60697e-91	6.13475e-89
575	ENSG00000160256	FAM207A	0.407299	-1.29584	3.84778	6.45735e-91	7.05289e-89
576	ENSG00000130304	SLC27A1	1.80712	0.853691	5.31328	1.58053e-90	1.7233e-88
577	ENSG00000240184	PCDHGC3	0.66911	-0.579686	7.01226	1.5967e-90	1.73791e-88
578	ENSG00000055163	CYFIP2	4.79481	2.26147	1.89958	1.87546e-90	2.0378e-88
580	ENSG00000173638	SLC19A1	0.512494	-0.964394	4.89079	2.59243e-90	2.80711e-88
581	ENSG00000249274	PDLIM1P4	3.94088	1.97852	2.39177	3.21097e-90	3.47088e-88
582	ENSG00000179855	GIPC3	0.481414	-1.05465	4.63938	5.24669e-90	5.66165e-88
583	ENSG00000154359	LONRF1	0.566951	-0.818703	6.51577	7.29783e-90	7.86151e-88
584	ENSG00000136280	CCM2	0.527402	-0.923025	5.72422	8.79412e-90	9.45715e-88
585	ENSG00000102178	UBL4A	0.562315	-0.83055	5.64625	9.08336e-90	9.7515e-88
586	ENSG00000077454	LRCH4	0.570788	-0.808973	5.87946	1.35447e-89	1.45162e-87
587	ENSG00000102174	PHEX	5.42284	2.43905	1.71961	1.38991e-89	1.48706e-87
588	ENSG00000205189	ZBTB10	1.89277	0.920498	5.35405	1.85961e-89	1.98621e-87
590	ENSG00000133639	BTG1	1.82322	0.866487	5.08862	3.07466e-89	3.27284e-87
591	ENSG00000143416	SELENBP1	0.518918	-0.946423	4.62456	3.49933e-89	3.71859e-87
592	ENSG00000184702	SEPT5	2.17125	1.11853	4.45594	4.86072e-89	5.15655e-87
593	ENSG00000092621	PHGDH	1.5237	0.60758	8.64761	7.56613e-89	8.01308e-87
594	ENSG00000164754	RAD21	1.50261	0.587474	8.09312	7.74358e-89	8.18721e-87
595	ENSG00000164649	CDCA7L	0.593294	-0.753181	5.58284	1.04549e-88	1.10353e-86
596	ENSG00000159231	CBR3	0.436817	-1.1949	4.27979	1.27295e-88	1.34136e-86
597	ENSG00000138074	SLC5A6	0.644856	-0.632952	6.40739	1.34074e-88	1.41042e-86
598	ENSG00000277361	OCA2	0.316836	-1.65819	3.31461	1.75122e-88	1.83916e-86
599	ENSG00000175197	DDIT3	2.11427	1.08016	5.61748	2.17773e-88	2.28328e-86
600	ENSG00000138678	GPAT3	1.78266	0.834033	5.0055	3.23568e-88	3.38684e-86
601	ENSG00000170439	METTL7B	7.99413	2.99894	1.32145	3.37603e-88	3.52787e-86
602	ENSG00000274089	PRIMA1	6.66954	2.73759	1.39923	9.22426e-88	9.62311e-86
603	ENSG00000160208	RRP1B	0.543356	-0.880029	5.33553	1.30116e-87	1.35517e-85
604	ENSG00000104237	RP1	55.6504	5.79832	0.340947	1.46366e-87	1.52189e-85
605	ENSG00000124532	MRS2	0.547866	-0.868106	5.82913	1.70725e-87	1.77224e-85
607	ENSG00000166394	CYB5R2	5.44923	2.44605	1.63665	2.70959e-87	2.80347e-85
608	ENSG00000049541	RFC2	0.546265	-0.872326	5.60906	3.84812e-87	3.9749e-85
609	ENSG00000050748	MAPK9	0.576894	-0.793622	5.70486	5.06659e-87	5.22492e-85
610	ENSG00000125347	IRF1	0.487085	-1.03775	4.25433	6.0644e-87	6.24365e-85
611	ENSG00000261857	MIA	2.22102	1.15122	4.37168	7.03758e-87	7.23373e-85
612	ENSG00000183098	GPC6	48.4781	5.59926	0.350687	9.57855e-87	9.82944e-85
613	ENSG00000212747	FAM127C	0.416886	-1.26228	3.86921	9.92691e-87	1.01703e-84
614	ENSG00000115657	ABCB6	0.611449	-0.709695	6.74016	9.94784e-87	1.01751e-84
615	ENSG00000183615	FAM167B	0.232244	-2.10628	2.29398	1.24437e-86	1.27073e-84
616	ENSG00000204634	TBC1D8	2.17641	1.12195	4.98291	1.7481e-86	1.78224e-84
617	ENSG00000182985	CADM1	1.78118	0.832836	5.181	1.82873e-86	1.86142e-84
618	ENSG00000175785	PRIMA1	6.52778	2.70659	1.4013	2.00432e-86	2.03685e-84
619	ENSG00000135525	MAP7	6.50407	2.70134	1.43865	2.96486e-86	3.00811e-84
620	ENSG00000125848	FLRT3	2.36903	1.2443	4.30253	3.42227e-86	3.4666e-84
621	ENSG00000106785	TRIM14	0.521782	-0.938481	5.52113	3.99133e-86	4.03651e-84
622	ENSG00000213190	MLLT11	0.629226	-0.66835	6.5992	8.90856e-86	8.99492e-84
623	ENSG00000109819	PPARGC1A	0.582659	-0.779276	5.44631	1.10379e-85	1.1127e-83
624	ENSG00000136295	TTYH3	0.590851	-0.759134	8.60771	1.39489e-85	1.4039e-83
625	ENSG00000054277	OPN3	0.450075	-1.15176	4.11396	1.41905e-85	1.42593e-83
626	ENSG00000167889	MGAT5B	0.228865	-2.12743	2.35391	1.723e-85	1.72859e-83
627	ENSG00000006625	GGCT	0.545939	-0.873188	6.19562	2.80788e-85	2.8125e-83
628	ENSG00000168672	FAM84B	2.79882	1.48482	3.11634	3.12983e-85	3.12998e-83
629	ENSG00000108100	CCNY	1.56819	0.649097	6.32317	1.00956e-84	1.008e-82
630	ENSG00000175155	YPEL2	2.20703	1.14211	3.96717	1.02073e-84	1.01754e-82
631	ENSG00000145911	N4BP3	4.04375	2.01569	2.49154	2.30609e-84	2.29524e-82
632	ENSG00000144560	VGLL4	1.61279	0.689556	5.86745	4.03906e-84	4.01368e-82
633	ENSG00000236490	TAPBP	0.514421	-0.95898	6.39753	5.53274e-84	5.4893e-82
634	ENSG00000143344	RGL1	1.86451	0.898798	5.46006	5.78739e-84	5.7329e-82
635	ENSG00000112493	TAPBP	0.514471	-0.958838	6.39766	6.51168e-84	6.4402e-82
636	ENSG00000136270	TBRG4	0.593154	-0.753521	7.06471	6.58963e-84	6.50705e-82
637	ENSG00000196262	PPIA	0.584838	-0.773892	10.7155	8.97687e-84	8.85047e-82
638	ENSG00000136732	GYPC	0.612523	-0.707164	7.78858	1.04877e-83	1.03238e-81
639	ENSG00000219545	UMAD1	0.506066	-0.982604	4.48765	1.29877e-83	1.27647e-81
640	ENSG00000006062	MAP3K14	0.584755	-0.774096	5.37379	1.79096e-83	1.75746e-81
641	ENSG00000130844	ZNF331	4.54714	2.18496	1.86976	2.95501e-83	2.89522e-81
642	ENSG00000112078	KCTD20	0.631154	-0.663937	8.06401	3.67501e-83	3.59504e-81
643	ENSG00000004866	ST7	0.594659	-0.749865	6.10004	4.72506e-83	4.61506e-81
644	ENSG00000130203	APOE	1.93555	0.952746	9.217	6.12645e-83	5.97452e-81
645	ENSG00000101187	SLCO4A1	0.319169	-1.64761	2.83431	6.58057e-83	6.40743e-81
646	ENSG00000174607	UGT8	3.82048	1.93376	2.22165	9.39875e-83	9.1373e-81
647	ENSG00000164398	ACSL6	0.423935	-1.23808	4.02715	1.39644e-82	1.3555e-80
648	ENSG00000147677	EIF3H	1.77221	0.825551	7.49791	1.6456e-82	1.59489e-80
649	ENSG00000106603	COA1	0.577153	-0.792973	5.67817	1.90024e-82	1.83884e-80
650	ENSG00000136531	SCN2A	0.312776	-1.6768	2.76042	2.30676e-82	2.2288e-80
651	ENSG00000185495	RP11-504P24.3	2.34796	1.23141	3.52974	3.49095e-82	3.36777e-80
652	ENSG00000189043	NDUFA4	0.61374	-0.704299	7.77439	4.86013e-82	4.68146e-80
653	ENSG00000149483	TMEM138	0.571514	-0.807138	5.60638	4.9669e-82	4.77697e-80
654	ENSG00000001630	CYP51A1	0.646897	-0.628392	8.58111	6.12265e-82	5.87952e-80
655	ENSG00000092853	CLSPN	0.471818	-1.0837	4.94025	7.04984e-82	6.75955e-80
656	ENSG00000275464	CH507-9B2.5	0.516865	-0.95214	4.75497	7.98803e-82	7.64744e-80
657	ENSG00000179083	FAM133A	31.6101	4.98231	0.364284	1.53612e-81	1.46839e-79
658	ENSG00000109133	TMEM33	0.581596	-0.78191	5.98209	4.29423e-81	4.09864e-79
659	ENSG00000123219	CENPK	0.492078	-1.02304	4.31248	6.22215e-81	5.92974e-79
660	ENSG00000145358	DDIT4L	2.46481	1.30148	3.413	7.08008e-81	6.73712e-79
661	ENSG00000116652	DLEU2L	3.72732	1.89814	2.22048	1.00029e-80	9.50394e-79
663	ENSG00000148730	EIF4EBP2	0.635363	-0.654347	6.67148	2.7662e-80	2.62029e-78
664	ENSG00000185262	UBALD2	1.74863	0.806229	6.03616	2.97988e-80	2.81845e-78
665	ENSG00000116285	ERRFI1	1.93483	0.95221	4.35477	2.99464e-80	2.82815e-78
666	ENSG00000211455	STK38L	1.98443	0.988725	4.36761	3.48419e-80	3.28555e-78
667	ENSG00000137573	SULF1	0.315042	-1.66639	3.32526	3.80136e-80	3.57926e-78
668	ENSG00000008277	ADAM22	3.02144	1.59524	2.63441	4.22871e-80	3.97568e-78
669	ENSG00000131446	MGAT1	0.658	-0.60384	7.04794	4.24807e-80	3.98791e-78
670	ENSG00000106366	SERPINE1	3.791	1.92258	2.19847	4.71642e-80	4.42097e-78
671	ENSG00000187140	FOXD3	2.7499	1.45938	3.18796	5.73649e-80	5.36913e-78
672	ENSG00000117394	SLC2A1	0.572836	-0.803806	5.19225	8.21825e-80	7.68052e-78
673	ENSG00000106853	PTGR1	0.527239	-0.923471	5.87208	8.7089e-80	8.12697e-78
674	ENSG00000159147	DONSON	0.59315	-0.753531	5.76715	9.0104e-80	8.39584e-78
675	ENSG00000135821	GLUL	1.71688	0.779789	5.57143	1.02519e-79	9.53854e-78
676	ENSG00000262919	FAM58A	0.535171	-0.901929	4.63858	1.50577e-79	1.39892e-77
677	ENSG00000214279	SCART1	2.17953	1.12402	3.97619	1.53693e-79	1.42576e-77
678	ENSG00000181019	NQO1	0.646376	-0.629555	9.87038	3.73274e-79	3.45763e-77
679	ENSG00000139178	C1RL	1.72648	0.787836	5.19766	3.74297e-79	3.462e-77
680	ENSG00000144036	EXOC6B	0.540885	-0.886605	4.89232	5.07351e-79	4.68576e-77
681	ENSG00000151474	FRMD4A	1.50873	0.593332	7.07641	5.13312e-79	4.73385e-77
682	ENSG00000119403	PHF19	0.656613	-0.606886	6.30488	5.18904e-79	4.7784e-77
683	ENSG00000145349	CAMK2D	1.74896	0.806499	5.23699	1.01745e-78	9.35565e-77
684	ENSG00000094804	CDC6	0.614394	-0.702763	5.88289	1.21585e-78	1.11636e-76
685	ENSG00000126882	FAM78A	2.49713	1.32027	3.48676	2.42786e-78	2.22594e-76
686	ENSG00000136114	THSD1	5.38205	2.42816	1.51641	2.65491e-78	2.43055e-76
687	ENSG00000027697	IFNGR1	0.585269	-0.772828	5.29494	5.72725e-78	5.23564e-76
688	ENSG00000164236	ANKRD33B	0.42347	-1.23967	3.60406	7.40108e-78	6.75596e-76
689	ENSG00000173559	NABP1	2.05823	1.04141	5.29599	8.93595e-78	8.1452e-76
690	ENSG00000198648	STK39	0.572478	-0.804708	5.61165	9.09598e-78	8.27905e-76
691	ENSG00000111728	ST8SIA1	0.516322	-0.953657	4.53858	1.03961e-77	9.44873e-76
692	ENSG00000196843	ARID5A	0.464395	-1.10658	4.36507	1.46074e-77	1.3257e-75
693	ENSG00000185483	ROR1	2.57196	1.36287	3.11252	1.678e-77	1.52068e-75
694	ENSG00000168209	DDIT4	2.25614	1.17385	5.64874	2.07512e-77	1.87786e-75
695	ENSG00000117226	GBP3	0.48166	-1.05391	4.20748	3.74485e-77	3.384e-75
696	ENSG00000114626	ABTB1	2.62783	1.39387	3.3261	3.95787e-77	3.57135e-75
697	ENSG00000050393	MCUR1	0.608071	-0.717689	6.17838	5.33718e-77	4.80905e-75
698	ENSG00000164308	ERAP2	0.574529	-0.799548	6.33651	6.21473e-77	5.59029e-75
699	ENSG00000106415	GLCCI1	0.383377	-1.38316	3.20965	6.22201e-77	5.59029e-75
700	ENSG00000160190	SLC37A1	0.150307	-2.73401	1.54212	6.4463e-77	5.78353e-75
701	ENSG00000141314	RHBDL3	0.0782998	-3.67485	1.03628	6.99494e-77	6.26681e-75
702	ENSG00000174238	PITPNA	0.66499	-0.588595	6.87759	1.1258e-76	1.00717e-74
703	ENSG00000101856	PGRMC1	0.630882	-0.664557	6.74178	1.22782e-76	1.09688e-74
704	ENSG00000121068	TBX2	0.601391	-0.733625	6.90186	1.2412e-76	1.10726e-74
705	ENSG00000142949	PTPRF	2.0264	1.01892	4.79114	1.70899e-76	1.52241e-74
706	ENSG00000123080	CDKN2C	0.546539	-0.871602	5.44576	2.12832e-76	1.89327e-74
708	ENSG00000158220	ESYT3	2.86999	1.52105	2.68437	3.9679e-76	3.51972e-74
709	ENSG00000049860	HEXB	0.624811	-0.678509	7.79387	4.3132e-76	3.82062e-74
711	ENSG00000135604	STX11	0.152404	-2.71402	1.48841	4.49689e-76	3.97213e-74
712	ENSG00000160218	TRAPPC10	0.50083	-0.997608	5.23577	4.54565e-76	4.00956e-74
713	ENSG00000135617	PRADC1	0.494593	-1.01569	4.06607	5.31837e-76	4.68457e-74
715	ENSG00000101493	ZNF516	1.92033	0.941356	4.83856	6.14382e-76	5.3965e-74
716	ENSG00000231023	LINC00326	35.7797	5.16107	0.266963	7.23355e-76	6.34481e-74
717	ENSG00000186493	C5orf38	0.154881	-2.69077	1.46794	7.358e-76	6.44497e-74
719	ENSG00000164713	BRI3	0.638312	-0.647667	6.96343	7.38349e-76	6.44931e-74
720	ENSG00000122674	CCZ1	0.653737	-0.613217	6.77238	7.6605e-76	6.68198e-74
721	ENSG00000115758	ODC1	1.67034	0.74014	5.86067	7.99859e-76	6.96721e-74
722	ENSG00000170921	TANC2	2.14713	1.10241	6.36789	1.2221e-75	1.06304e-73
723	ENSG00000170153	RNF150	2.38061	1.25133	4.1949	1.28277e-75	1.11427e-73
724	ENSG00000115232	ITGA4	0.555591	-0.847904	6.41742	1.28607e-75	1.11559e-73
725	ENSG00000215328	HSPA1A	0.540486	-0.887672	5.78531	1.64909e-75	1.42852e-73
726	ENSG00000156219	ART3	8.51404	3.08984	0.932603	2.69842e-75	2.33428e-73
727	ENSG00000231389	HLA-DPA1	0.433332	-1.20646	3.81769	2.86971e-75	2.47904e-73
728	ENSG00000137460	FHDC1	2.29302	1.19725	3.49505	3.58011e-75	3.08848e-73
729	ENSG00000206527	HACD2	1.72874	0.789722	6.49025	5.24127e-75	4.51533e-73
730	ENSG00000170949	ZNF160	3.43923	1.78209	2.20759	5.57089e-75	4.79272e-73
731	ENSG00000033327	GAB2	1.70167	0.76695	5.80768	9.85092e-75	8.4633e-73
732	ENSG00000228299	HLA-C	0.443563	-1.17279	4.54685	1.43834e-74	1.23404e-72
733	ENSG00000146122	DAAM2	0.595133	-0.748715	7.98745	1.55872e-74	1.3355e-72
734	ENSG00000135324	MRAP2	5.38184	2.4281	1.56011	2.35522e-74	2.01519e-72
735	ENSG00000179817	MRGPRX4	28.2376	4.81954	0.331526	2.45404e-74	2.09689e-72
736	ENSG00000150347	ARID5B	2.10821	1.07602	4.60633	2.76956e-74	2.36327e-72
737	ENSG00000172985	SH3RF3	84.0739	6.39359	0.055907	3.18887e-74	2.71738e-72
738	ENSG00000055732	MCOLN3	0.544621	-0.876675	5.74855	4.98442e-74	4.24169e-72
739	ENSG00000164220	F2RL2	0.47051	-1.0877	4.47271	8.60022e-74	7.30879e-72
740	ENSG00000134326	CMPK2	0.174775	-2.51643	1.58292	1.43816e-73	1.22055e-71
741	ENSG00000170852	KBTBD2	0.666251	-0.585863	7.01667	1.53122e-73	1.29778e-71
742	ENSG00000102181	CD99L2	0.648359	-0.625135	6.48403	1.62891e-73	1.37871e-71
743	ENSG00000197448	GSTK1	0.586442	-0.769941	6.82628	1.9887e-73	1.68097e-71
744	ENSG00000108018	SORCS1	2.12556	1.08784	5.67335	2.91948e-73	2.46441e-71
745	ENSG00000171658	NMRAL2P	0.65863	-0.60246	6.34212	3.28281e-73	2.76739e-71
746	ENSG00000109846	CRYAB	3.20618	1.68086	2.44145	4.25562e-73	3.58265e-71
748	ENSG00000090097	PCBP4	1.81771	0.862125	5.37887	4.67305e-73	3.92355e-71
749	ENSG00000152377	SPOCK1	9.79208	3.29161	0.783665	6.1507e-73	5.1573e-71
750	ENSG00000137200	CMTR1	0.586162	-0.770629	6.03359	6.15976e-73	5.15802e-71
751	ENSG00000099219	ERMP1	1.75114	0.808295	5.73103	7.42787e-73	6.21162e-71
752	ENSG00000164877	MICALL2	0.627921	-0.671344	6.04049	7.60416e-73	6.35058e-71
753	ENSG00000159259	CHAF1B	0.477553	-1.06627	4.00665	8.87997e-73	7.40623e-71
754	ENSG00000006704	GTF2IRD1	0.607048	-0.720118	5.21435	1.14793e-72	9.56143e-71
755	ENSG00000078668	VDAC3	0.618723	-0.692635	6.51907	2.44659e-72	2.03514e-70
756	ENSG00000168056	LTBP3	1.68663	0.75414	5.00667	3.10206e-72	2.57696e-70
757	ENSG00000198467	TPM2	2.09677	1.06817	3.6834	4.07582e-72	3.38142e-70
758	ENSG00000122783	C7orf49	0.596169	-0.746208	5.44064	5.50888e-72	4.5643e-70
759	ENSG00000025039	RRAGD	0.659535	-0.600479	7.11641	9.31521e-72	7.70782e-70
760	ENSG00000128607	KLHDC10	0.6511	-0.61905	6.61353	9.70976e-72	8.02371e-70
761	ENSG00000051108	HERPUD1	1.81426	0.859385	6.49557	1.06889e-71	8.82125e-70
763	ENSG00000070718	AP3M2	0.59141	-0.75777	5.45567	1.35623e-71	1.11632e-69
764	ENSG00000106635	BCL7B	0.570004	-0.810955	5.84971	1.4136e-71	1.16202e-69
765	ENSG00000196313	POM121	0.620042	-0.689562	7.56748	1.54578e-71	1.26901e-69
766	ENSG00000143164	DCAF6	1.51669	0.600926	6.17034	1.98375e-71	1.62644e-69
767	ENSG00000160789	LMNA	0.663494	-0.591844	9.57399	2.03805e-71	1.66878e-69
768	ENSG00000044574	HSPA5	1.65615	0.727831	9.7787	2.20434e-71	1.80259e-69
769	ENSG00000152492	CCDC50	1.5125	0.596934	7.34873	2.5445e-71	2.07805e-69
770	ENSG00000103355	PRSS33	27.7589	4.79488	0.192932	2.87087e-71	2.34155e-69
771	ENSG00000184208	C22orf46	1.82271	0.866089	4.58668	4.10687e-71	3.34532e-69
772	ENSG00000064393	HIPK2	0.47683	-1.06845	5.86713	4.75904e-71	3.87153e-69
773	ENSG00000110446	SLC15A3	0.03877	-4.68891	0.611101	7.04593e-71	5.72452e-69
774	ENSG00000114541	FRMD4B	1.62921	0.704176	6.38409	7.21297e-71	5.85267e-69
775	ENSG00000118508	RAB32	0.535865	-0.90006	6.68571	7.9188e-71	6.41709e-69
776	ENSG00000137265	IRF4	0.656673	-0.606753	6.59108	8.09522e-71	6.5516e-69
777	ENSG00000106683	LIMK1	0.629541	-0.667628	7.17258	8.53743e-71	6.90059e-69
778	ENSG00000111344	RASAL1	8.55005	3.09593	0.864352	1.2197e-70	9.84583e-69
779	ENSG00000104356	POP1	1.66367	0.734373	5.18815	1.57295e-70	1.26812e-68
780	ENSG00000167543	TP53I13	0.534083	-0.904863	5.35681	1.69717e-70	1.36651e-68
781	ENSG00000168765	GSTM4	0.625981	-0.675808	6.07929	1.83783e-70	1.47786e-68
782	ENSG00000155959	VBP1	0.574182	-0.80042	5.67437	2.96548e-70	2.3816e-68
783	ENSG00000169855	ROBO1	1.73478	0.79475	6.96037	4.2964e-70	3.44606e-68
784	ENSG00000154040	CABYR	2.72427	1.44587	2.85235	4.56607e-70	3.65769e-68
785	ENSG00000236177	HLA-DPA1	0.43215	-1.2104	3.7025	5.42011e-70	4.3363e-68
786	ENSG00000257453	RP11-290L1.3	2.59196	1.37404	4.38183	8.67268e-70	6.92965e-68
787	ENSG00000223953	C1QTNF5	0.288065	-1.79553	3.32203	9.6558e-70	7.70538e-68
788	ENSG00000112149	CD83	0.498379	-1.00468	4.024	1.17834e-69	9.3913e-68
789	ENSG00000136111	TBC1D4	1.67254	0.742042	6.52011	1.33033e-69	1.05892e-67
790	ENSG00000134294	SLC38A2	1.5602	0.641735	7.08853	1.33625e-69	1.06229e-67
791	ENSG00000186376	ZNF75D	0.385845	-1.37391	3.04153	1.59506e-69	1.26643e-67
792	ENSG00000221963	APOL6	0.582799	-0.778931	6.12103	1.93454e-69	1.53402e-67
793	ENSG00000064419	TNPO3	0.669688	-0.578439	7.41859	2.39333e-69	1.89544e-67
794	ENSG00000147604	RPL7	1.70052	0.765973	8.95536	2.46692e-69	1.95126e-67
795	ENSG00000100784	RPS6KA5	1.894	0.921437	4.35744	3.36014e-69	2.65443e-67
796	ENSG00000172183	ISG20	2.03503	1.02505	3.82584	3.67882e-69	2.90253e-67
797	ENSG00000205413	SAMD9	0.435136	-1.20046	3.97234	4.42815e-69	3.48935e-67
799	ENSG00000173930	SLCO4C1	0.254955	-1.97168	2.22699	7.90177e-69	6.21095e-67
800	ENSG00000224950	RP5-1086K13.1	3.98442	1.99437	3.26294	1.02585e-68	8.05331e-67
801	ENSG00000170871	KIAA0232	0.538725	-0.892378	4.93752	1.06034e-68	8.31364e-67
802	ENSG00000168575	SLC20A2	0.568381	-0.815071	4.63913	1.09212e-68	8.55218e-67
804	ENSG00000243244	STON1	1.79452	0.8436	4.61399	1.31119e-68	1.02421e-66
805	ENSG00000160131	VMA21	0.589665	-0.762033	5.94352	1.60383e-68	1.25124e-66
807	ENSG00000147364	FBXO25	2.14951	1.10401	3.9432	2.75187e-68	2.14159e-66
808	ENSG00000177150	FAM210A	1.68207	0.750239	5.39853	3.04374e-68	2.36579e-66
809	ENSG00000099860	GADD45B	0.389077	-1.36187	3.18572	3.15191e-68	2.44684e-66
810	ENSG00000115687	PASK	0.491065	-1.02601	4.66754	3.64005e-68	2.8223e-66
811	ENSG00000092969	TGFB2	3.97641	1.99147	1.74875	4.07664e-68	3.15691e-66
812	ENSG00000148935	GAS2	3.1378	1.64975	2.42814	8.37046e-68	6.47401e-66
813	ENSG00000135549	PKIB	6.27702	2.65008	1.16144	1.224e-67	9.45518e-66
814	ENSG00000011426	ANLN	0.619263	-0.691377	7.78372	1.54594e-67	1.19275e-65
815	ENSG00000164850	GPER1	12.862	3.68505	0.536678	2.77606e-67	2.1392e-65
816	ENSG00000116678	LEPR	0.295119	-1.76063	2.82354	2.78771e-67	2.14555e-65
817	ENSG00000065371	ROPN1	2.44335	1.28886	3.17635	3.53795e-67	2.71963e-65
818	ENSG00000130826	DKC1	0.669159	-0.579578	6.53066	3.93565e-67	3.02164e-65
819	ENSG00000132109	TRIM21	0.51046	-0.970131	4.31482	3.95895e-67	3.03583e-65
820	ENSG00000018189	RUFY3	1.72456	0.78623	5.4571	4.26971e-67	3.27013e-65
821	ENSG00000183856	IQGAP3	0.583124	-0.778126	5.61584	4.54141e-67	3.47398e-65
822	ENSG00000082074	FYB	6.62599	2.72814	1.00556	5.80733e-67	4.43695e-65
823	ENSG00000231631	PSMB8	0.460886	-1.11752	4.46682	6.87567e-67	5.24681e-65
824	ENSG00000176087	SLC35A4	0.655552	-0.609219	6.50932	9.29821e-67	7.08684e-65
825	ENSG00000160201	U2AF1	0.577701	-0.791605	5.95564	1.00508e-66	7.65114e-65
826	ENSG00000067829	IDH3G	0.586968	-0.768647	5.871	1.07943e-66	8.2072e-65
827	ENSG00000131462	TUBG1	0.644966	-0.632705	6.49725	1.28554e-66	9.76251e-65
830	ENSG00000160193	WDR4	0.455194	-1.13545	3.45937	1.52412e-66	1.15324e-64
831	ENSG00000150893	FREM2	3.00995	1.58974	3.58234	1.64089e-66	1.24011e-64
832	ENSG00000071859	FAM50A	0.614196	-0.703228	6.58227	1.64973e-66	1.24529e-64
833	ENSG00000164938	TP53INP1	0.0507216	-4.30126	0.574306	2.02732e-66	1.52848e-64
834	ENSG00000120549	KIAA1217	4.19897	2.07004	1.66421	2.28163e-66	1.71815e-64
835	ENSG00000135218	CD36	0.348969	-1.51883	2.65029	2.37021e-66	1.78271e-64
836	ENSG00000173599	PC	1.67539	0.744501	6.13128	2.64812e-66	1.98935e-64
839	ENSG00000122068	FYTTD1	1.59127	0.67018	5.94356	3.18505e-66	2.38415e-64
840	ENSG00000183722	LHFP	0.379272	-1.39869	2.94952	5.19257e-66	3.88225e-64
841	ENSG00000197696	NMB	2.15718	1.10914	3.58146	5.23927e-66	3.91251e-64
842	ENSG00000187231	SESTD1	1.76984	0.823616	6.22729	5.79915e-66	4.32546e-64
843	ENSG00000212766	EWSAT1	5.57224	2.47826	1.4952	5.8375e-66	4.34891e-64
844	ENSG00000175662	TOM1L2	0.589522	-0.762383	5.96914	8.03033e-66	5.97546e-64
846	ENSG00000110002	VWA5A	7.36122	2.87995	0.892106	9.69027e-66	7.19359e-64
848	ENSG00000082146	STRADB	1.62214	0.697897	6.69663	1.0672e-65	7.9037e-64
849	ENSG00000253490	LINC02099	0.162819	-2.61866	1.31166	1.22412e-65	9.05518e-64
850	ENSG00000137193	PIM1	0.431658	-1.21204	3.30851	1.57496e-65	1.16367e-63
851	ENSG00000124588	NQO2	0.586959	-0.768668	5.47873	1.69781e-65	1.25297e-63
852	ENSG00000152700	SAR1B	0.610443	-0.712073	6.36323	2.18287e-65	1.60905e-63
853	ENSG00000153044	CENPH	0.562595	-0.82983	5.05956	2.60888e-65	1.92082e-63
854	ENSG00000137571	SLCO5A1	3.20214	1.67903	2.15582	2.76593e-65	2.03406e-63
855	ENSG00000156127	BATF	0.0804003	-3.63666	0.75219	3.00212e-65	2.20517e-63
856	ENSG00000183111	ARHGEF37	3.82579	1.93576	2.04955	3.28383e-65	2.40928e-63
857	ENSG00000113448	PDE4D	0.488268	-1.03425	4.82084	4.01438e-65	2.94183e-63
858	ENSG00000006638	TBXA2R	0.0448645	-4.47828	0.531667	4.92418e-65	3.60435e-63
859	ENSG00000143341	HMCN1	2.6982	1.432	7.43935	5.04781e-65	3.69054e-63
860	ENSG00000028310	BRD9	0.637627	-0.649216	5.65647	5.26809e-65	3.84711e-63
862	ENSG00000213694	S1PR3	7.85196	2.97305	0.758966	7.63318e-65	5.56133e-63
863	ENSG00000132821	VSTM2L	5.584	2.4813	1.16039	8.17446e-65	5.94879e-63
865	ENSG00000128617	OPN1SW	0.539381	-0.890622	4.88517	9.23258e-65	6.70328e-63
867	ENSG00000120675	DNAJC15	0.601211	-0.734057	5.23511	1.26433e-64	9.15845e-63
868	ENSG00000160305	DIP2A	0.549986	-0.862533	5.576	1.52831e-64	1.10579e-62
869	ENSG00000111801	BTN3A3	0.55373	-0.852745	4.44913	1.58407e-64	1.14482e-62
870	ENSG00000034152	MAP2K3	0.592793	-0.754401	6.31817	1.72736e-64	1.24694e-62
871	ENSG00000146648	EGFR	0.453873	-1.13964	3.71025	1.90008e-64	1.37004e-62
872	ENSG00000284126	SMURF1	0.602475	-0.731027	4.93594	1.94048e-64	1.39757e-62
873	ENSG00000198742	SMURF1	0.602475	-0.731027	4.93594	1.94419e-64	1.39864e-62
874	ENSG00000127922	SEM1	0.609437	-0.714452	6.76658	2.08232e-64	1.49629e-62
875	ENSG00000198108	CHSY3	0.0936317	-3.41686	0.849179	2.27413e-64	1.63225e-62
876	ENSG00000023287	RB1CC1	1.87101	0.903817	6.13012	2.35476e-64	1.68819e-62
877	ENSG00000189077	TMEM120A	0.623263	-0.682086	5.74577	2.57507e-64	1.84404e-62
878	ENSG00000135046	ANXA1	1.69139	0.758214	6.22847	2.59356e-64	1.85516e-62
879	ENSG00000104408	EIF3E	1.62996	0.704838	8.03151	3.38791e-64	2.4206e-62
880	ENSG00000075213	SEMA3A	0.49341	-1.01914	3.70355	3.47462e-64	2.47973e-62
881	ENSG00000164924	YWHAZ	1.53469	0.617948	10.0856	4.04574e-64	2.88405e-62
884	ENSG00000102804	TSC22D1	1.68648	0.754018	5.04406	8.71003e-64	6.18796e-62
885	ENSG00000205403	CFI	3.00883	1.5892	2.38302	9.5442e-64	6.77293e-62
886	ENSG00000120314	WDR55	0.648337	-0.625184	5.8767	9.9083e-64	7.02338e-62
887	ENSG00000112773	FAM46A	0.546831	-0.870832	4.653	1.04976e-63	7.43274e-62
888	ENSG00000123892	RAB38	0.618275	-0.693679	5.81218	1.11154e-63	7.86127e-62
890	ENSG00000106714	CNTNAP3	3.33619	1.7382	2.10447	2.06509e-63	1.45723e-61
892	ENSG00000106628	POLD2	0.597856	-0.74213	7.04742	2.56331e-63	1.80475e-61
893	ENSG00000176623	RMDN1	1.66715	0.737384	5.47582	2.97681e-63	2.09353e-61
894	ENSG00000166387	PPFIBP2	1.51469	0.599022	5.62427	3.27036e-63	2.29741e-61
895	ENSG00000093217	XYLB	2.21633	1.14817	4.21145	4.19501e-63	2.94368e-61
896	ENSG00000144824	PHLDB2	3.71518	1.89343	1.7885	4.23767e-63	2.9703e-61
897	ENSG00000197956	S100A6	0.623663	-0.68116	9.65786	5.21877e-63	3.65389e-61
899	ENSG00000142208	AKT1	0.660141	-0.599154	6.9279	7.37935e-63	5.15512e-61
900	ENSG00000148468	FAM171A1	1.64872	0.721344	5.09476	8.08128e-63	5.63921e-61
901	ENSG00000137563	GGH	1.56809	0.649009	6.46645	9.59691e-63	6.6894e-61
902	ENSG00000224078	SNHG14	1.78907	0.839209	5.1207	1.13224e-62	7.88336e-61
903	ENSG00000148120	C9orf3	2.44959	1.29254	2.92562	1.4755e-62	1.0262e-60
904	ENSG00000105516	DBP	2.46496	1.30157	3.06951	1.49794e-62	1.04066e-60
905	ENSG00000213949	ITGA1	0.460791	-1.11782	3.7844	1.52528e-62	1.05848e-60
906	ENSG00000105849	TWISTNB	0.613044	-0.705938	5.54268	1.56978e-62	1.08815e-60
907	ENSG00000003249	DBNDD1	1.72911	0.790027	5.07289	1.75761e-62	1.21702e-60
908	ENSG00000123124	WWP1	1.53301	0.616369	5.78779	1.84406e-62	1.27547e-60
909	ENSG00000163694	RBM47	5.12444	2.35739	1.29962	1.88783e-62	1.3043e-60
911	ENSG00000177156	TALDO1	0.665985	-0.586438	8.1937	2.48775e-62	1.71502e-60
913	ENSG00000162341	TPCN2	0.602565	-0.730812	6.05021	2.73392e-62	1.88059e-60
915	ENSG00000109610	SOD3	0.0263774	-5.24456	0.335861	2.90351e-62	1.99289e-60
916	ENSG00000106477	CEP41	0.582223	-0.780357	4.8643	3.8754e-62	2.65706e-60
918	ENSG00000147224	PRPS1	0.613432	-0.705025	5.74952	4.38387e-62	2.99913e-60
920	ENSG00000134215	VAV3	3.14762	1.65426	2.18573	6.82504e-62	4.65906e-60
922	ENSG00000198729	PPP1R14C	4.07881	2.02815	1.58335	1.10894e-61	7.55369e-60
924	ENSG00000102265	TIMP1	1.72944	0.790309	6.7096	1.69439e-61	1.15165e-59
925	ENSG00000172458	IL17D	0.473207	-1.07946	4.75799	1.7041e-61	1.157e-59
926	ENSG00000111261	MANSC1	2.28863	1.19448	3.12814	1.77874e-61	1.20637e-59
927	ENSG00000171492	LRRC8D	1.72582	0.787283	5.92865	2.06595e-61	1.39965e-59
929	ENSG00000170571	EMB	2.83353	1.5026	2.40468	2.54658e-61	1.72156e-59
930	ENSG00000205755	CRLF2	6.24001	2.64155	0.934649	3.16193e-61	2.13525e-59
931	ENSG00000230461	PROX1-AS1	5.22134	2.38442	1.19311	3.43086e-61	2.31438e-59
932	ENSG00000161638	ITGA5	1.59073	0.669692	6.93249	3.51994e-61	2.37192e-59
933	ENSG00000138613	APH1B	1.61286	0.689618	5.12368	3.60282e-61	2.42516e-59
936	ENSG00000163840	DTX3L	0.588919	-0.763858	6.77777	4.36269e-61	2.92725e-59
937	ENSG00000170881	RNF139	1.60998	0.687045	5.09698	4.45304e-61	2.98468e-59
939	ENSG00000137501	SYTL2	2.37269	1.24652	3.0555	5.69874e-61	3.81148e-59
940	ENSG00000154310	TNIK	1.96774	0.976543	5.74648	7.146e-61	4.77436e-59
941	ENSG00000146232	NFKBIE	0.56458	-0.824751	5.22063	7.67481e-61	5.12222e-59
942	ENSG00000151690	MFSD6	1.53496	0.618203	5.6519	8.61905e-61	5.74631e-59
943	ENSG00000011677	GABRA3	10.6531	3.41321	0.432611	9.21166e-61	6.13489e-59
944	ENSG00000164175	SLC45A2	0.666477	-0.585372	6.27145	1.16955e-60	7.78086e-59
945	ENSG00000109586	GALNT7	1.68181	0.750015	6.06648	1.30986e-60	8.70509e-59
946	ENSG00000197077	KIAA1671	3.96627	1.98778	1.75538	1.37861e-60	9.1523e-59
948	ENSG00000006451	RALA	0.661452	-0.596291	6.11053	1.68168e-60	1.11408e-58
949	ENSG00000105048	TNNT1	1.70831	0.772568	5.83903	1.75842e-60	1.16369e-58
950	ENSG00000173011	TADA2B	0.508655	-0.975241	3.79587	2.12984e-60	1.408e-58
952	ENSG00000108669	CYTH1	0.636474	-0.651827	5.56158	3.09538e-60	2.04201e-58
954	ENSG00000162194	LBHD1	2.19369	1.13336	4.37273	3.74638e-60	2.46629e-58
955	ENSG00000077721	UBE2A	0.613109	-0.705785	5.80695	5.91372e-60	3.889e-58
956	ENSG00000169490	TM2D2	0.54549	-0.874376	4.20847	5.99528e-60	3.93851e-58
957	ENSG00000136848	DAB2IP	2.07065	1.05008	4.32982	6.20344e-60	4.071e-58
958	ENSG00000128335	APOL2	0.630929	-0.664449	6.55439	7.0778e-60	4.63995e-58
959	ENSG00000235844	HLA-DPA1	0.469606	-1.09048	3.69398	7.595e-60	4.97382e-58
960	ENSG00000166147	FBN1	2.02163	1.01552	6.15342	1.01725e-59	6.65483e-58
961	ENSG00000165475	CRYL1	0.572965	-0.803481	5.50254	1.39524e-59	9.11816e-58
962	ENSG00000126870	WDR60	0.599327	-0.738585	5.02863	2.74348e-59	1.79105e-57
963	ENSG00000166780	C16orf45	7.31645	2.87114	1.32176	2.80081e-59	1.82658e-57
965	ENSG00000084112	SSH1	0.560573	-0.835026	8.07903	3.43383e-59	2.23477e-57
966	ENSG00000144668	ITGA9	2.51084	1.32817	2.99943	3.85927e-59	2.50904e-57
967	ENSG00000108179	PPIF	0.650805	-0.619702	6.66155	3.88368e-59	2.5223e-57
968	ENSG00000108375	RNF43	1.83012	0.871938	4.35376	4.11301e-59	2.66848e-57
971	ENSG00000156709	AIFM1	0.65727	-0.605442	6.36815	4.87737e-59	3.15462e-57
973	ENSG00000281818	MANSC1	2.26511	1.17958	3.09118	5.63631e-59	3.638e-57
974	ENSG00000160299	PCNT	0.555287	-0.848694	6.10214	5.88373e-59	3.7938e-57
975	ENSG00000189057	FAM111B	0.41609	-1.26503	3.26419	6.75209e-59	4.34925e-57
976	ENSG00000146054	TRIM7	0.382647	-1.38591	2.66998	8.96545e-59	5.76903e-57
978	ENSG00000105928	DFNA5	0.608351	-0.717024	4.99041	1.12681e-58	7.23592e-57
979	ENSG00000160917	CPSF4	0.652033	-0.616984	5.38006	1.2175e-58	7.81029e-57
980	ENSG00000180447	GAS1	2.2294	1.15666	3.58815	1.3298e-58	8.52197e-57
981	ENSG00000183779	ZNF703	0.518919	-0.946418	4.60264	1.35912e-58	8.70097e-57
983	ENSG00000153561	RMND5A	1.56914	0.649973	5.62465	1.49787e-58	9.56973e-57
984	ENSG00000206449	MICB	0.637486	-0.649534	5.65522	1.85638e-58	1.18482e-56
985	ENSG00000136810	TXN	0.651661	-0.617806	8.47042	2.00625e-58	1.27917e-56
986	ENSG00000091542	ALKBH5	0.660622	-0.598103	6.43186	3.08745e-58	1.96654e-56
987	ENSG00000108771	DHX58	0.568426	-0.814957	4.60368	3.12995e-58	1.99159e-56
988	ENSG00000256235	SMIM3	0.412416	-1.27783	3.11103	3.26424e-58	2.07494e-56
989	ENSG00000041982	TNC	1.90438	0.929322	5.38847	3.42034e-58	2.17197e-56
990	ENSG00000069535	MAOB	4.90828	2.29522	1.17516	3.95779e-58	2.51072e-56
991	ENSG00000072682	P4HA2	0.630488	-0.665459	6.54267	4.10428e-58	2.60102e-56
992	ENSG00000146386	ABRACL	0.567272	-0.817888	5.21904	4.23088e-58	2.67855e-56
993	ENSG00000147454	SLC25A37	0.646182	-0.629987	5.57844	4.78496e-58	3.02628e-56
994	ENSG00000185634	SHC4	1.8782	0.90935	4.23034	5.11106e-58	3.22928e-56
995	ENSG00000232803	SLCO4A1-AS1	0.406607	-1.29829	3.94784	5.13489e-58	3.24107e-56
996	ENSG00000198689	SLC9A6	0.58203	-0.780836	4.6837	5.24674e-58	3.30835e-56
997	ENSG00000147526	TACC1	0.624942	-0.678207	6.63709	6.88321e-58	4.33587e-56
998	ENSG00000259495	RP11-210M15.2	2.22204	1.15189	3.81701	6.98406e-58	4.39499e-56
999	ENSG00000133863	TEX15	2.68487	1.42485	2.50091	7.74503e-58	4.86898e-56
1000	ENSG00000067840	PDZD4	0.574852	-0.798738	5.04285	1.02295e-57	6.42441e-56
1001	ENSG00000235437	LINC01278	1.99814	0.998659	4.28579	1.22679e-57	7.6969e-56
1002	ENSG00000184005	ST6GALNAC3	1.66199	0.732914	4.86956	1.34344e-57	8.42034e-56
1003	ENSG00000128524	ATP6V1F	0.600933	-0.734724	7.01738	1.89484e-57	1.18646e-55
1004	ENSG00000241468	ATP5J2	0.613035	-0.705959	7.17041	2.13448e-57	1.33518e-55
1005	ENSG00000147459	DOCK5	3.16999	1.66448	2.17708	2.32824e-57	1.45493e-55
1007	ENSG00000101003	GINS1	0.611653	-0.709214	5.21425	2.83975e-57	1.77105e-55
1008	ENSG00000163661	PTX3	2.91182	1.54192	2.28723	2.94766e-57	1.83653e-55
1009	ENSG00000124900	TRIM51	4.17598	2.06211	1.55752	3.35418e-57	2.08773e-55
1010	ENSG00000167842	MIS12	0.554987	-0.849474	4.51088	3.47556e-57	2.16115e-55
1012	ENSG00000254827	SLC22A18AS	0.287352	-1.79911	1.95857	3.85077e-57	2.38972e-55
1015	ENSG00000130150	MOSPD2	1.59219	0.671016	5.11398	5.55777e-57	3.43887e-55
1016	ENSG00000159228	CBR1	0.626553	-0.674491	6.23369	5.89144e-57	3.64173e-55
1017	ENSG00000259330	INAFM2	0.52284	-0.935559	3.89293	6.66701e-57	4.11709e-55
1018	ENSG00000116525	TRIM62	2.01107	1.00796	3.50614	7.48338e-57	4.61668e-55
1019	ENSG00000131470	PSMC3IP	0.512611	-0.964064	3.91863	8.04187e-57	4.95637e-55
1020	ENSG00000066382	MPPED2	2.27756	1.18749	3.08269	9.16231e-57	5.64138e-55
1021	ENSG00000169188	APEX2	0.616045	-0.698892	4.97453	9.63156e-57	5.9245e-55
1022	ENSG00000169297	NR0B1	0.631912	-0.662205	5.19769	1.06626e-56	6.55229e-55
1024	ENSG00000233384	RP11-100E13.1	12.7415	3.67147	0.280079	1.20186e-56	7.37113e-55
1025	ENSG00000162144	CYB561A3	0.658797	-0.602094	7.1953	1.37303e-56	8.41275e-55
1027	ENSG00000121690	DEPDC7	1.59272	0.671492	5.13855	1.5551e-56	9.50971e-55
1028	ENSG00000096063	SRPK1	0.655329	-0.609708	6.37149	2.15381e-56	1.31581e-54
1029	ENSG00000140443	IGF1R	1.65553	0.727293	6.4417	2.36246e-56	1.44188e-54
1030	ENSG00000232126	HLA-B	0.334783	-1.5787	4.99113	2.67375e-56	1.63029e-54
1032	ENSG00000134371	CDC73	1.59043	0.669414	5.95405	3.02466e-56	1.84067e-54
1033	ENSG00000179826	MRGPRX3	13.4398	3.74844	0.232477	3.46123e-56	2.10432e-54
1035	ENSG00000005022	SLC25A5	0.669275	-0.579328	9.08556	3.99513e-56	2.42421e-54
1036	ENSG00000135069	PSAT1	1.67976	0.748259	7.23578	4.04617e-56	2.45282e-54
1038	ENSG00000108984	MAP2K6	2.32497	1.21721	3.15674	6.21484e-56	3.76022e-54
1039	ENSG00000162714	ZNF496	1.55638	0.638191	5.526	6.36671e-56	3.8484e-54
1041	ENSG00000197329	PELI1	1.86828	0.901708	4.06946	6.56361e-56	3.95979e-54
1042	ENSG00000075223	SEMA3C	2.00279	1.00201	4.45964	7.10409e-56	4.28175e-54
1043	ENSG00000185917	SETD4	0.495437	-1.01323	3.70838	7.73641e-56	4.65838e-54
1044	ENSG00000167645	YIF1B	1.66878	0.738795	5.79342	7.9975e-56	4.81098e-54
1045	ENSG00000219438	FAM19A5	2.12159	1.08515	3.81672	8.06861e-56	4.84912e-54
1046	ENSG00000183527	PSMG1	0.586295	-0.770301	4.78438	1.00202e-55	6.01623e-54
1047	ENSG00000185112	FAM43A	2.28202	1.19031	3.33385	1.02571e-55	6.15259e-54
1049	ENSG00000105855	ITGB8	1.53537	0.618582	7.33163	1.38078e-55	8.26667e-54
1050	ENSG00000152409	JMY	1.79961	0.847687	4.31367	1.56514e-55	9.36145e-54
1051	ENSG00000122644	ARL4A	0.605061	-0.724847	5.3732	2.09412e-55	1.25135e-53
1052	ENSG00000062194	GPBP1	0.629093	-0.668654	6.5905	2.71428e-55	1.62039e-53
1053	ENSG00000158457	TSPAN33	0.54131	-0.885473	4.0213	3.88572e-55	2.31752e-53
1054	ENSG00000108381	ASPA	0.507149	-0.979518	4.14548	4.63752e-55	2.76329e-53
1056	ENSG00000188706	ZDHHC9	0.647391	-0.627291	5.32829	5.25087e-55	3.12282e-53
1057	ENSG00000161544	CYGB	0.253574	-1.97952	1.68078	5.73986e-55	3.41041e-53
1058	ENSG00000126709	IFI6	0.453235	-1.14167	7.82306	5.88101e-55	3.49098e-53
1059	ENSG00000128563	PRKRIP1	0.659664	-0.600196	5.36811	6.0195e-55	3.56981e-53
1060	ENSG00000136802	LRRC8A	0.602543	-0.730863	6.46777	6.67016e-55	3.95195e-53
1061	ENSG00000275832	ARHGAP23	0.39735	-1.33152	2.75884	9.85616e-55	5.83409e-53
1062	ENSG00000168140	VASN	0.355939	-1.4903	2.61317	1.02707e-54	6.07376e-53
1063	ENSG00000119139	TJP2	0.543528	-0.879573	4.85006	1.06798e-54	6.30973e-53
1064	ENSG00000274334	VASN	0.354632	-1.4956	2.61311	1.39213e-54	8.21709e-53
1065	ENSG00000163568	AIM2	0.101207	-3.30462	0.789782	1.56802e-54	9.24663e-53
1066	ENSG00000164949	GEM	2.12936	1.09042	3.14451	1.60218e-54	9.4392e-53
1068	ENSG00000121297	TSHZ3	2.25027	1.1701	3.00134	2.13694e-54	1.25661e-52
1069	ENSG00000165105	RASEF	2.33104	1.22097	3.25809	2.17646e-54	1.27866e-52
1070	ENSG00000063978	RNF4	0.665444	-0.587611	5.50319	2.37621e-54	1.3947e-52
1071	ENSG00000121753	ADGRB2	0.361814	-1.46668	2.77187	2.85263e-54	1.67277e-52
1073	ENSG00000026559	KCNG1	1.91484	0.937221	3.88424	2.90714e-54	1.70156e-52
1074	ENSG00000203965	EFCAB7	1.97403	0.981143	3.76385	3.37234e-54	1.972e-52
1076	ENSG00000177606	JUN	0.401182	-1.31767	2.7683	3.92292e-54	2.28969e-52
1077	ENSG00000188613	NANOS1	3.19624	1.67638	1.84119	4.82187e-54	2.81177e-52
1078	ENSG00000155850	SLC26A2	1.52579	0.609552	7.48285	5.3658e-54	3.12605e-52
1079	ENSG00000223532	HLA-B	0.335735	-1.57461	5.14138	5.94219e-54	3.45864e-52
1080	ENSG00000104313	EYA1	2.31532	1.21121	3.32546	7.9625e-54	4.63027e-52
1082	ENSG00000105778	AVL9	0.653316	-0.614147	6.7459	9.28649e-54	5.3902e-52
1084	ENSG00000158715	SLC45A3	1.76214	0.817328	4.09402	1.50766e-53	8.73485e-52
1085	ENSG00000196569	LAMA2	0.322847	-1.63108	2.90874	1.80275e-53	1.04348e-51
1086	ENSG00000114200	BCHE	0.54495	-0.875804	4.456	2.11147e-53	1.22106e-51
1087	ENSG00000008311	AASS	0.471656	-1.08419	4.40448	2.53056e-53	1.46207e-51
1088	ENSG00000131002	TXLNGY	2.05693	1.04049	5.01757	2.63941e-53	1.52355e-51
1089	ENSG00000172986	GXYLT2	1.79518	0.844125	6.02646	2.8785e-53	1.66004e-51
1090	ENSG00000164626	KCNK5	6.468	2.69332	0.671167	3.31189e-53	1.90822e-51
1091	ENSG00000071553	ATP6AP1	0.668675	-0.580623	8.01297	3.344e-53	1.92496e-51
1092	ENSG00000203837	PNLIPRP3	40.8079	5.35078	-0.299033	4.16085e-53	2.39299e-51
1093	ENSG00000105829	BET1	0.62797	-0.671232	5.42126	4.58812e-53	2.6363e-51
1095	ENSG00000147041	SYTL5	13.905	3.79753	0.156553	5.0048e-53	2.87047e-51
1097	ENSG00000135185	TMEM243	0.578623	-0.789305	4.98441	5.1915e-53	2.97212e-51
1098	ENSG00000196227	FAM217B	0.604414	-0.726391	4.79954	5.33492e-53	3.05145e-51
1099	ENSG00000172936	MYD88	0.590243	-0.76062	4.58864	5.74042e-53	3.2804e-51
1101	ENSG00000132170	PPARG	2.41106	1.26967	2.69878	6.86294e-53	3.91475e-51
1103	ENSG00000222009	BTBD19	2.79539	1.48305	2.34809	8.01668e-53	4.56457e-51
1104	ENSG00000122862	SRGN	2.18912	1.13035	2.98836	1.04548e-52	5.94617e-51
1108	ENSG00000198517	MAFK	0.506401	-0.981648	4.96783	1.32332e-52	7.50077e-51
1109	ENSG00000165449	SLC16A9	0.0738493	-3.75927	0.418466	1.4998e-52	8.49339e-51
1110	ENSG00000168994	PXDC1	0.614052	-0.703566	5.20335	1.55833e-52	8.81691e-51
1111	ENSG00000067248	DHX29	0.600158	-0.736586	5.30134	2.87164e-52	1.62329e-50
1112	ENSG00000135365	PHF21A	1.56318	0.644486	5.11905	3.811e-52	2.15236e-50
1113	ENSG00000150540	HNMT	0.348854	-1.51931	3.73329	3.85811e-52	2.17701e-50
1114	ENSG00000044524	EPHA3	1.64896	0.721556	5.74748	3.8689e-52	2.18114e-50
1115	ENSG00000138764	CCNG2	1.65797	0.72942	4.95851	4.74379e-52	2.67197e-50
1117	ENSG00000163704	PRRT3	2.92462	1.54825	1.99996	6.26166e-52	3.5206e-50
1118	ENSG00000258659	TRIM34	0.469084	-1.09208	3.18631	6.33757e-52	3.56009e-50
1121	ENSG00000214253	FIS1	0.667193	-0.583823	6.07125	7.11991e-52	3.98886e-50
1122	ENSG00000158863	FAM160B2	0.635985	-0.652935	5.50182	7.52833e-52	4.21392e-50
1124	ENSG00000106688	SLC1A1	2.02173	1.01559	3.54592	8.06997e-52	4.50906e-50
1126	ENSG00000154553	PDLIM3	0.338797	-1.56151	2.36162	9.28185e-52	5.17698e-50
1127	ENSG00000128340	RAC2	10.1791	3.34753	0.246057	9.99931e-52	5.5722e-50
1128	ENSG00000185222	TCEAL9	0.563835	-0.826656	6.21952	1.03684e-51	5.77277e-50
1129	ENSG00000171517	LPAR3	1.58996	0.66899	5.65442	1.05273e-51	5.85603e-50
1130	ENSG00000114374	USP9Y	1.81035	0.856267	5.24676	1.19157e-51	6.62247e-50
1131	ENSG00000157870	FAM213B	0.61023	-0.712575	4.79256	1.22372e-51	6.79514e-50
1132	ENSG00000203727	SAMD5	0.180017	-2.4738	1.06841	1.29069e-51	7.16071e-50
1133	ENSG00000139793	MBNL2	1.59135	0.67025	6.0783	1.29518e-51	7.1793e-50
1134	ENSG00000275125	FAM213B	0.611249	-0.710168	4.79183	1.41863e-51	7.85664e-50
1135	ENSG00000183570	PCBP3	0.148809	-2.74847	0.862777	1.45539e-51	8.05313e-50
1136	ENSG00000169020	ATP5I	0.570763	-0.809036	4.86022	1.50329e-51	8.31083e-50
1137	ENSG00000198919	DZIP3	1.5541	0.636077	5.52484	1.61159e-51	8.90172e-50
1138	ENSG00000065615	CYB5R4	0.639845	-0.644205	5.24824	1.69637e-51	9.3618e-50
1140	ENSG00000163710	PCOLCE2	1.52694	0.610645	5.40195	2.3886e-51	1.31589e-49
1141	ENSG00000101104	PABPC1L	1.62393	0.699487	6.12635	2.47691e-51	1.36334e-49
1142	ENSG00000205916	DAZ4	3.70127	1.88802	1.64057	2.50399e-51	1.37704e-49
1143	ENSG00000145794	MEGF10	1.9437	0.958806	3.47755	2.67293e-51	1.46866e-49
1144	ENSG00000118298	CA14	1.5327	0.616076	5.16948	2.85815e-51	1.56906e-49
1146	ENSG00000219200	RNASEK	0.649833	-0.621859	7.36934	3.01048e-51	1.6498e-49
1147	ENSG00000106077	ABHD11	0.568127	-0.815714	4.03745	3.33684e-51	1.82706e-49
1148	ENSG00000092758	COL9A3	0.604904	-0.725222	6.44453	3.44533e-51	1.88482e-49
1149	ENSG00000143702	CEP170	1.50666	0.591352	6.89216	3.73365e-51	2.04077e-49
1151	ENSG00000146676	PURB	0.638329	-0.647628	7.15997	4.37903e-51	2.38937e-49
1153	ENSG00000180190	TDRP	2.56495	1.35893	2.33388	4.5256e-51	2.46506e-49
1154	ENSG00000197217	ENTPD4	0.652257	-0.616487	6.32402	5.48171e-51	2.98326e-49
1156	ENSG00000136243	NUPL2	0.605454	-0.723911	4.94217	5.88767e-51	3.19865e-49
1157	ENSG00000149294	NCAM1	27.0451	4.75729	-0.250803	6.60822e-51	3.587e-49
1160	ENSG00000234964	FABP5P7	2.548	1.34936	2.45549	1.02298e-50	5.53848e-49
1161	ENSG00000178202	KDELC2	0.665463	-0.58757	5.64189	1.04907e-50	5.67482e-49
1162	ENSG00000177679	SRRM3	0.46172	-1.11491	4.29752	1.11339e-50	6.01758e-49
1163	ENSG00000112473	SLC39A7	0.638395	-0.647478	5.66044	1.13946e-50	6.1532e-49
1166	ENSG00000157778	PSMG3	0.567792	-0.816566	5.39489	1.6905e-50	9.10537e-49
1167	ENSG00000177683	THAP5	0.656027	-0.608173	5.58491	1.7183e-50	9.24714e-49
1168	ENSG00000154640	BTG3	0.629065	-0.668718	5.58737	1.99237e-50	1.07129e-48
1169	ENSG00000021826	CPS1	1.7088	0.772981	4.34106	2.03794e-50	1.09485e-48
1170	ENSG00000189337	KAZN	0.647171	-0.627782	5.52194	2.09364e-50	1.12381e-48
1172	ENSG00000185513	L3MBTL1	2.05917	1.04207	3.40076	2.16713e-50	1.16128e-48
1173	ENSG00000229802	SLC39A7	0.639469	-0.645053	5.66574	2.17107e-50	1.1624e-48
1174	ENSG00000169562	GJB1	2.57953	1.36711	2.3287	2.42199e-50	1.29564e-48
1175	ENSG00000175274	TP53I11	4.91276	2.29653	1.21103	2.73941e-50	1.4642e-48
1177	ENSG00000247746	USP51	0.151445	-2.72313	0.841096	3.24828e-50	1.73324e-48
1178	ENSG00000139200	PIANP	3.98957	1.99623	1.26315	4.28311e-50	2.28346e-48
1179	ENSG00000214717	ZBED1	1.58295	0.662614	5.10506	5.04225e-50	2.68591e-48
1180	ENSG00000177425	PAWR	2.42775	1.27962	2.5157	5.55798e-50	2.95812e-48
1181	ENSG00000227124	ZNF717	2.08243	1.05827	3.17491	5.87744e-50	3.1255e-48
1182	ENSG00000189367	KIAA0408	0.533611	-0.906141	4.32806	6.28991e-50	3.34201e-48
1183	ENSG00000168384	HLA-DPA1	0.45753	-1.12806	3.71919	7.10921e-50	3.77413e-48
1184	ENSG00000109805	NCAPG	0.654649	-0.611206	5.53164	8.03816e-50	4.26368e-48
1186	ENSG00000038002	AGA	1.65143	0.723712	5.54907	9.20978e-50	4.87691e-48
1188	ENSG00000242802	AP5Z1	0.63178	-0.662506	6.00546	1.03676e-49	5.4808e-48
1190	ENSG00000133466	C1QTNF6	1.71504	0.778246	4.64405	1.17194e-49	6.18496e-48
1193	ENSG00000134590	FAM127A	0.6006	-0.735523	6.29597	1.21285e-49	6.38481e-48
1197	ENSG00000243701	DUBR	2.22635	1.15468	3.05671	2.32849e-49	1.22169e-47
1198	ENSG00000162599	NFIA	1.75529	0.811708	4.04099	2.94074e-49	1.54163e-47
1200	ENSG00000145242	EPHA5	0.417387	-1.26054	2.99909	3.06909e-49	1.60623e-47
1201	ENSG00000100767	PAPLN	2.15775	1.10953	3.15811	3.3948e-49	1.77522e-47
1202	ENSG00000148339	SLC25A25	0.62719	-0.673025	4.92587	3.45834e-49	1.80694e-47
1203	ENSG00000129195	FAM64A	0.631656	-0.662789	5.30987	3.55551e-49	1.85616e-47
1204	ENSG00000172301	COPRS	0.617809	-0.694767	5.59433	4.26577e-49	2.22511e-47
1205	ENSG00000142627	EPHA2	0.47401	-1.07701	3.46222	4.73876e-49	2.46978e-47
1210	ENSG00000125257	ABCC4	1.58123	0.661051	5.53721	7.47939e-49	3.88205e-47
1211	ENSG00000143353	LYPLAL1	1.76445	0.819219	4.46212	7.68466e-49	3.9853e-47
1212	ENSG00000145214	DGKQ	0.551888	-0.857553	3.94083	8.08208e-49	4.18794e-47
1215	ENSG00000197249	SERPINA1	6.54955	2.7114	0.615571	9.75025e-49	5.03988e-47
1216	ENSG00000187479	C11orf96	2.61114	1.38468	2.53074	9.90622e-49	5.11629e-47
1219	ENSG00000171604	CXXC5	2.02895	1.02073	3.44835	1.11279e-48	5.73308e-47
1221	ENSG00000183054	RGPD6	2.08172	1.05777	5.03278	1.5287e-48	7.86296e-47
1222	ENSG00000124562	SNRPC	0.659229	-0.601148	6.28867	1.65854e-48	8.52384e-47
1223	ENSG00000164687	FABP5	2.33386	1.22272	3.89349	1.80312e-48	9.25931e-47
1224	ENSG00000077522	ACTN2	2.22903	1.15642	3.69356	1.89396e-48	9.71782e-47
1225	ENSG00000164654	MIOS	0.627644	-0.671981	4.81756	1.90028e-48	9.74229e-47
1226	ENSG00000112655	PTK7	1.72199	0.784076	4.24559	1.95675e-48	1.00236e-46
1227	ENSG00000196502	SULT1A1	3.45883	1.79028	1.50199	2.16078e-48	1.10598e-46
1228	ENSG00000166801	FAM111A	0.64107	-0.641446	5.08735	2.26976e-48	1.16081e-46
1229	ENSG00000116983	HPCAL4	0.255462	-1.96882	1.46245	2.38803e-48	1.22031e-46
1230	ENSG00000157470	FAM81A	0.639704	-0.644522	5.03753	2.73079e-48	1.39432e-46
1231	ENSG00000163577	EIF5A2	0.665249	-0.588033	5.35611	3.25449e-48	1.66037e-46
1232	ENSG00000160233	LRRC3	0.0960575	-3.37996	0.410142	3.35712e-48	1.71134e-46
1235	ENSG00000138496	PARP9	0.630474	-0.66549	6.68818	5.12051e-48	2.60392e-46
1237	ENSG00000112425	EPM2A	0.515445	-0.956109	3.99284	5.39938e-48	2.74129e-46
1238	ENSG00000196782	MAML3	3.01636	1.59281	2.15863	5.51593e-48	2.7982e-46
1240	ENSG00000165312	OTUD1	2.22166	1.15164	2.72451	7.06307e-48	3.57727e-46
1242	ENSG00000188917	TRMT2B	0.609656	-0.713934	4.38875	8.39552e-48	4.24528e-46
1243	ENSG00000242193	RP11-568K15.1	1.56996	0.65073	5.05861	9.76349e-48	4.93304e-46
1244	ENSG00000123992	DNPEP	0.64582	-0.630796	6.04724	1.08429e-47	5.474e-46
1246	ENSG00000115107	STEAP3	1.60805	0.685315	5.44723	1.20862e-47	6.09187e-46
1247	ENSG00000088992	TESC	14.1472	3.82244	-0.10238	1.21485e-47	6.11836e-46
1248	ENSG00000158528	PPP1R9A	2.34354	1.22869	2.64091	1.26307e-47	6.35613e-46
1250	ENSG00000161714	PLCD3	0.598475	-0.740637	4.46034	1.28041e-47	6.4331e-46
1251	ENSG00000145022	TCTA	1.62014	0.696119	4.88951	1.34233e-47	6.73881e-46
1255	ENSG00000147852	VLDLR	1.52807	0.611715	5.09629	1.53251e-47	7.66901e-46
1256	ENSG00000150995	ITPR1	2.06372	1.04525	4.30016	1.59244e-47	7.96256e-46
1257	ENSG00000167680	SEMA6B	1.81538	0.860268	3.78071	1.67767e-47	8.38208e-46
1258	ENSG00000135211	TMEM60	0.623512	-0.681512	4.94482	1.69217e-47	8.44778e-46
1259	ENSG00000146278	PNRC1	1.59569	0.674178	5.46825	1.84225e-47	9.18976e-46
1261	ENSG00000261786	RP4-555D20.2	1.80922	0.855367	3.702	1.93515e-47	9.63785e-46
1262	ENSG00000101695	RNF125	1.8212	0.864886	4.08953	1.99244e-47	9.91532e-46
1263	ENSG00000188130	MAPK12	1.71607	0.779107	4.32543	2.1733e-47	1.08068e-45
1264	ENSG00000189410	SH2D5	2.67079	1.41727	2.15989	2.27736e-47	1.13153e-45
1265	ENSG00000161681	SHANK1	3.62524	1.85807	1.3691	2.50802e-47	1.24515e-45
1266	ENSG00000132819	RBM38	1.75829	0.814171	3.98116	2.62569e-47	1.30254e-45
1269	ENSG00000237022	HLA-C	0.459356	-1.12232	3.14372	3.23741e-47	1.6022e-45
1270	ENSG00000164258	NDUFS4	0.585309	-0.772728	5.56637	3.24115e-47	1.60279e-45
1271	ENSG00000085788	DDHD2	0.661234	-0.596767	5.9326	3.86335e-47	1.90897e-45
1273	ENSG00000237289	CKMT1B	2.29065	1.19575	2.65361	4.20092e-47	2.07251e-45
1274	ENSG00000181061	HIGD1A	0.592521	-0.755061	5.73407	5.22037e-47	2.57343e-45
1276	ENSG00000188185	LINC00265	0.436909	-1.19459	2.96596	5.67325e-47	2.7923e-45
1277	ENSG00000106268	NUDT1	0.643218	-0.63662	5.07111	6.58397e-47	3.238e-45
1278	ENSG00000083290	ULK2	0.580413	-0.784848	4.42462	6.84333e-47	3.36292e-45
1279	ENSG00000177706	FAM20C	0.278366	-1.84494	1.59287	6.9443e-47	3.40987e-45
1282	ENSG00000272391	POM121C	0.646355	-0.629601	7.17104	8.06979e-47	3.95325e-45
1288	ENSG00000126522	ASL	0.623226	-0.682173	4.73303	1.43585e-46	7.00123e-45
1290	ENSG00000123908	AGO2	1.81082	0.85664	6.53477	1.57002e-46	7.64358e-45
1291	ENSG00000233864	TTTY15	1.82691	0.869409	3.65973	1.62361e-46	7.89834e-45
1292	ENSG00000213366	GSTM2	0.625637	-0.676602	4.6917	1.67947e-46	8.16378e-45
1294	ENSG00000013297	CLDN11	0.207684	-2.26754	1.07383	1.94132e-46	9.422e-45
1296	ENSG00000014257	ACPP	7.66193	2.93771	0.325989	2.46611e-46	1.19506e-44
1299	ENSG00000128512	DOCK4	1.84894	0.886701	3.85953	2.83459e-46	1.37044e-44
1303	ENSG00000054983	GALC	0.257452	-1.95763	1.51386	4.78824e-46	2.30787e-44
1305	ENSG00000106948	AKNA	1.85952	0.894928	3.86235	5.47844e-46	2.63649e-44
1306	ENSG00000005469	CROT	0.539963	-0.889068	3.81901	6.13695e-46	2.95114e-44
1307	ENSG00000156232	WHAMM	0.542836	-0.88141	3.80304	6.52492e-46	3.1353e-44
1309	ENSG00000276043	UHRF1	0.620749	-0.687918	5.01375	7.18518e-46	3.4473e-44
1311	ENSG00000169760	NLGN1	1.69462	0.760964	4.56419	7.97486e-46	3.82033e-44
1312	ENSG00000139329	LUM	1.65042	0.722832	4.6035	8.1836e-46	3.91734e-44
1313	ENSG00000152049	KCNE4	0.589068	-0.763494	4.13826	9.1089e-46	4.35694e-44
1315	ENSG00000187957	DNER	5.82032	2.5411	0.592754	1.02492e-45	4.89491e-44
1316	ENSG00000206403	ABHD16A	0.467208	-1.09786	3.2051	1.07576e-45	5.13382e-44
1317	ENSG00000146147	MLIP	4.16707	2.05903	1.12581	1.23494e-45	5.88899e-44
1319	ENSG00000175264	CHST1	6.42301	2.68325	0.469391	1.36255e-45	6.48764e-44
1320	ENSG00000136147	PHF11	0.603534	-0.728494	4.35839	1.41216e-45	6.71877e-44
1322	ENSG00000171617	ENC1	0.569565	-0.812067	3.90449	1.4576e-45	6.9245e-44
1326	ENSG00000127824	TUBA4A	0.421521	-1.24632	3.47733	1.58719e-45	7.51735e-44
1327	ENSG00000198203	SULT1C2	4.17877	2.06308	1.0931	1.6546e-45	7.83074e-44
1330	ENSG00000138771	SHROOM3	1.96228	0.972532	3.96023	2.6226e-45	1.2384e-43
1331	ENSG00000101255	TRIB3	1.51652	0.600761	7.62372	3.6205e-45	1.70833e-43
1333	ENSG00000106100	NOD1	0.542741	-0.881663	3.61973	4.26141e-45	2.00772e-43
1335	ENSG00000178700	DHFR2	1.80776	0.854206	4.00568	4.80182e-45	2.25894e-43
1336	ENSG00000107281	NPDC1	3.07424	1.62023	2.06126	4.84524e-45	2.27766e-43
1337	ENSG00000063438	AHRR	0.663653	-0.591499	6.11618	5.0235e-45	2.35969e-43
1338	ENSG00000075089	ACTR6	0.566309	-0.820338	3.91307	5.63171e-45	2.64341e-43
1339	ENSG00000049323	LTBP1	2.79144	1.48101	1.95834	6.20631e-45	2.91094e-43
1340	ENSG00000206457	CCHCR1	0.614854	-0.701684	4.42737	6.51402e-45	3.05299e-43
1342	ENSG00000135318	NT5E	0.665391	-0.587726	6.2098	7.60264e-45	3.55789e-43
1343	ENSG00000073756	PTGS2	2.70336	1.43476	2.07309	8.27084e-45	3.86771e-43
1345	ENSG00000165891	E2F7	0.653926	-0.6128	5.45202	8.65381e-45	4.04078e-43
1346	ENSG00000116991	SIPA1L2	1.54946	0.631764	6.44372	9.68379e-45	4.51836e-43
1348	ENSG00000083457	ITGAE	0.539078	-0.891435	4.27486	1.14965e-44	5.35618e-43
1349	ENSG00000135898	GPR55	0.314899	-1.66704	1.76954	1.20989e-44	5.63265e-43
1351	ENSG00000112343	TRIM38	0.643327	-0.636375	5.31027	1.93271e-44	8.98445e-43
1353	ENSG00000185565	LSAMP	1.58281	0.662484	5.19333	2.25916e-44	1.04865e-42
1355	ENSG00000166450	PRTG	0.281962	-1.82643	2.37584	3.13307e-44	1.45215e-42
1357	ENSG00000101844	ATG4A	0.530734	-0.91394	3.52065	3.23281e-44	1.49617e-42
1360	ENSG00000230475	ABHD16A	0.453764	-1.13999	3.15532	4.01959e-44	1.8562e-42
1361	ENSG00000255330	SOGA3	0.598359	-0.740917	4.29862	4.19646e-44	1.93645e-42
1363	ENSG00000183137	CEP57L1	0.57606	-0.795709	4.329	4.27867e-44	1.97148e-42
1364	ENSG00000064651	SLC12A2	1.53257	0.615952	4.97344	4.44919e-44	2.04855e-42
1367	ENSG00000132359	RAP1GAP2	1.93022	0.948765	3.3519	4.68221e-44	2.15111e-42
1368	ENSG00000225783	MIAT	0.525953	-0.926995	3.65255	4.98167e-44	2.28702e-42
1369	ENSG00000188452	CERKL	0.536125	-0.89936	4.40287	5.32983e-44	2.44506e-42
1370	ENSG00000124785	NRN1	0.563918	-0.826444	4.18638	5.47997e-44	2.51211e-42
1371	ENSG00000076716	GPC4	315.165	8.29996	-0.685193	5.80448e-44	2.65893e-42
1372	ENSG00000230798	FOXD3-AS1	2.37446	1.2476	2.34498	6.42376e-44	2.94046e-42
1376	ENSG00000234487	HLA-F	0.176856	-2.49935	3.21607	8.44421e-44	3.85408e-42
1377	ENSG00000213397	HAUS7	0.539923	-0.889176	3.63039	8.85474e-44	4.03852e-42
1378	ENSG00000067445	TRO	1.7611	0.816473	4.48314	9.10105e-44	4.14785e-42
1379	ENSG00000118113	MMP8	0.568958	-0.813606	3.85692	9.97737e-44	4.54394e-42
1380	ENSG00000120756	PLS1	1.75558	0.811951	4.398	1.01881e-43	4.63655e-42
1383	ENSG00000106086	PLEKHA8	0.648859	-0.624023	5.88633	1.28444e-43	5.83271e-42
1384	ENSG00000165821	SALL2	1.96948	0.977814	3.46572	1.49895e-43	6.80194e-42
1385	ENSG00000255248	MIR100HG	2.96249	1.56681	1.98154	1.81779e-43	8.2428e-42
1388	ENSG00000156504	FAM122B	0.661532	-0.596118	5.41576	2.20969e-43	9.9982e-42
1389	ENSG00000132522	GPS2	0.637378	-0.649778	5.89173	2.25205e-43	1.01825e-41
1391	ENSG00000173040	EVC2	312.74	8.28882	-0.694671	2.4368e-43	1.10021e-41
1392	ENSG00000266714	MYO15B	2.27683	1.18703	2.52378	2.56968e-43	1.15937e-41
1394	ENSG00000151552	QDPR	0.552584	-0.855733	4.37909	2.79644e-43	1.25986e-41
1395	ENSG00000197343	ZNF655	0.662611	-0.593765	6.71172	3.38274e-43	1.52291e-41
1397	ENSG00000112576	CCND3	0.664222	-0.590262	5.80228	3.84414e-43	1.72816e-41
1398	ENSG00000198692	EIF1AY	1.81157	0.857239	3.99685	4.52747e-43	2.0339e-41
1399	ENSG00000163508	EOMES	7.86532	2.9755	0.217486	4.95305e-43	2.22349e-41
1401	ENSG00000078053	AMPH	0.0429844	-4.54004	-0.112331	5.77841e-43	2.59031e-41
1406	ENSG00000164494	PDSS2	0.631496	-0.663156	4.82273	8.18107e-43	3.65431e-41
1407	ENSG00000272870	RP11-798M19.6	3.22513	1.68936	1.45914	8.32359e-43	3.71533e-41
1409	ENSG00000148400	NOTCH1	0.441189	-1.18053	2.68262	9.16903e-43	4.08689e-41
1413	ENSG00000176720	BOK	1.73805	0.797468	3.80948	1.18706e-42	5.27605e-41
1414	ENSG00000134352	IL6ST	0.599317	-0.738609	8.16743	1.48208e-42	6.58269e-41
1416	ENSG00000106789	CORO2A	2.46834	1.30354	2.33958	1.65092e-42	7.32221e-41
1419	ENSG00000105255	FSD1	1.98653	0.990254	3.20801	1.92905e-42	8.53772e-41
1420	ENSG00000234231	AC093616.4	0.389137	-1.36165	2.29759	1.95591e-42	8.65049e-41
1421	ENSG00000236149	ABCF1	0.62812	-0.670887	4.41201	2.15421e-42	9.52084e-41
1422	ENSG00000206490	ABCF1	0.62812	-0.670887	4.41201	2.15609e-42	9.52244e-41
1423	ENSG00000232169	ABCF1	0.62812	-0.670887	4.41201	2.15802e-42	9.52423e-41
1424	ENSG00000236144	TMEM147-AS1	1.70637	0.770928	3.88252	2.28202e-42	1.00644e-40
1425	ENSG00000113273	ARSB	0.662042	-0.595005	5.10445	2.52813e-42	1.1142e-40
1426	ENSG00000166024	R3HCC1L	1.59383	0.672496	5.00953	2.59059e-42	1.14093e-40
1427	ENSG00000139263	LRIG3	5.91168	2.56357	0.447838	2.64496e-42	1.16406e-40
1430	ENSG00000185015	CA13	5.52491	2.46595	0.577298	3.01166e-42	1.32267e-40
1433	ENSG00000107551	RASSF4	0.59341	-0.752898	4.05725	3.55062e-42	1.55611e-40
1434	ENSG00000197121	PGAP1	1.62686	0.702088	5.67024	4.44608e-42	1.94719e-40
1435	ENSG00000117245	KIF17	5.86898	2.55311	0.440346	4.51648e-42	1.97665e-40
1436	ENSG00000143028	SYPL2	3.07813	1.62205	1.54296	4.91972e-42	2.15162e-40
1437	ENSG00000240476	LINC00973	14.2343	3.8313	-0.258251	4.94051e-42	2.15921e-40
1439	ENSG00000184867	ARMCX2	1.50679	0.591474	5.80355	5.58569e-42	2.43779e-40
1440	ENSG00000119673	ACOT2	1.84586	0.88429	3.49717	6.51145e-42	2.83985e-40
1441	ENSG00000240747	KRBOX1	0.215796	-2.21226	1.02819	6.59676e-42	2.87506e-40
1442	ENSG00000063180	CA11	2.06838	1.0485	3.06653	7.06434e-42	3.07671e-40
1447	ENSG00000165359	INTS6L	0.571557	-0.80703	4.34451	1.13971e-41	4.94657e-40
1449	ENSG00000272941	RP11-134L10.1	0.306069	-1.70807	1.6939	1.19978e-41	5.20014e-40
1450	ENSG00000143158	MPC2	0.619401	-0.691055	5.04852	1.20092e-41	5.20147e-40
1453	ENSG00000126016	AMOT	1.73258	0.792924	4.18246	1.58239e-41	6.83957e-40
1454	ENSG00000123728	RAP2C	0.63912	-0.645841	4.53302	1.67769e-41	7.24647e-40
1455	ENSG00000149557	FEZ1	0.497546	-1.0071	3.25026	1.75616e-41	7.58021e-40
1456	ENSG00000151718	WWC2	0.601889	-0.732431	5.34876	1.86172e-41	8.03031e-40
1457	ENSG00000233388	RP4-569D19.5	4.05529	2.01981	0.963693	1.88098e-41	8.10783e-40
1459	ENSG00000225989	ABCF1	0.630982	-0.664329	4.41021	2.05258e-41	8.83536e-40
1460	ENSG00000133943	C14orf159	2.40586	1.26655	2.28154	2.21305e-41	9.51959e-40
1461	ENSG00000023445	BIRC3	0.603463	-0.728662	4.80395	2.41476e-41	1.03802e-39
1462	ENSG00000166025	AMOTL1	1.69855	0.764307	5.69257	2.45896e-41	1.05629e-39
1463	ENSG00000166016	ABTB2	1.52139	0.605389	5.33534	2.67825e-41	1.14971e-39
1464	ENSG00000174132	FAM174A	0.455014	-1.13602	2.80011	3.13619e-41	1.34537e-39
1466	ENSG00000124762	CDKN1A	0.614706	-0.70203	4.78549	3.35454e-41	1.43707e-39
1467	ENSG00000059145	UNKL	0.618709	-0.692668	4.87656	3.3806e-41	1.44725e-39
1469	ENSG00000107077	KDM4C	1.74559	0.803712	4.17548	3.97282e-41	1.69847e-39
1472	ENSG00000064012	CASP8	1.53412	0.617415	4.78742	5.34557e-41	2.28069e-39
1473	ENSG00000086712	TXLNG	1.53956	0.62252	4.65186	5.45857e-41	2.32732e-39
1475	ENSG00000134463	ECHDC3	2.12341	1.08638	2.67544	6.14617e-41	2.61694e-39
1476	ENSG00000092470	WDR76	0.590534	-0.759909	4.43391	6.29124e-41	2.67689e-39
1479	ENSG00000221955	SLC12A8	0.614944	-0.701473	4.21886	7.79238e-41	3.30889e-39
1481	ENSG00000128791	TWSG1	0.666151	-0.586079	5.30327	8.19657e-41	3.47582e-39
1483	ENSG00000174669	SLC29A2	1.66349	0.734211	3.94262	9.01279e-41	3.81679e-39
1484	ENSG00000137801	THBS1	2.57894	1.36678	2.37762	9.25953e-41	3.91864e-39
1486	ENSG00000272405	RP11-284F21.10	5.73085	2.51875	0.485223	1.01767e-40	4.30097e-39
1489	ENSG00000157110	RBPMS	0.622926	-0.682868	4.4393	1.21918e-40	5.14225e-39
1490	ENSG00000131409	LRRC4B	1.63896	0.71278	4.18115	1.30977e-40	5.52064e-39
1491	ENSG00000273993	PTPRK	0.634084	-0.657254	4.47967	1.37383e-40	5.78674e-39
1492	ENSG00000124508	BTN2A2	0.669322	-0.579227	4.89619	1.45034e-40	6.10494e-39
1495	ENSG00000182108	DEXI	0.596912	-0.74441	5.48699	1.91719e-40	8.05387e-39
1497	ENSG00000184368	MAP7D2	3.13393	1.64797	1.4529	1.99167e-40	8.35555e-39
1498	ENSG00000172331	BPGM	0.623798	-0.680849	4.45072	2.13547e-40	8.95287e-39
1499	ENSG00000166073	GPR176	0.611233	-0.710205	4.56315	2.3701e-40	9.92993e-39
1500	ENSG00000264112	RP11-159D12.2	1.69114	0.757993	4.60963	2.37593e-40	9.94769e-39
1501	ENSG00000011258	MBTD1	1.57009	0.650848	5.06156	2.41148e-40	1.00898e-38
1502	ENSG00000188026	RILPL1	0.633428	-0.658746	4.53868	2.51537e-40	1.05175e-38
1503	ENSG00000230606	AC159540.1	1.97523	0.982019	3.04963	2.63003e-40	1.09896e-38
1504	ENSG00000153291	SLC25A27	11.3899	3.50969	-0.224532	2.80611e-40	1.17176e-38
1509	ENSG00000138439	FAM117B	1.89472	0.921986	3.25716	3.09467e-40	1.28797e-38
1510	ENSG00000081026	MAGI3	2.4544	1.29537	2.12176	3.19505e-40	1.32887e-38
1511	ENSG00000164070	HSPA4L	2.21211	1.14542	2.52496	3.30775e-40	1.37483e-38
1512	ENSG00000228526	MIR34AHG	0.529867	-0.916299	3.33962	3.39185e-40	1.40885e-38
1513	ENSG00000155287	SLC25A28	0.611183	-0.710324	4.17847	3.66311e-40	1.52052e-38
1515	ENSG00000171295	ZNF440	3.64969	1.86777	1.16819	4.0871e-40	1.69427e-38
1517	ENSG00000205084	TMEM231	0.544517	-0.876952	3.92709	4.55884e-40	1.88734e-38
1518	ENSG00000124541	RRP36	0.659281	-0.601035	5.59566	4.70146e-40	1.9451e-38
1519	ENSG00000109519	GRPEL1	0.622008	-0.684995	4.58888	4.71901e-40	1.95043e-38
1521	ENSG00000010704	HFE	0.629323	-0.668127	4.45936	5.53549e-40	2.28564e-38
1523	ENSG00000173041	ZNF680	5.79779	2.5355	0.401712	6.42801e-40	2.65068e-38
1524	ENSG00000090266	NDUFB2	0.603883	-0.727659	6.60658	6.50993e-40	2.6827e-38
1525	ENSG00000117228	GBP1	0.437259	-1.19344	3.06577	6.72921e-40	2.77124e-38
1526	ENSG00000223745	CCDC18-AS1	1.98337	0.987957	3.65578	6.77236e-40	2.78719e-38
1527	ENSG00000230836	LINC01293	1.67182	0.741422	4.04221	7.56685e-40	3.11212e-38
1529	ENSG00000153443	UBALD1	1.82841	0.870591	3.48167	8.5914e-40	3.52888e-38
1530	ENSG00000156928	MALSU1	0.610651	-0.71158	5.65393	9.75887e-40	4.00579e-38
1531	ENSG00000136378	ADAMTS7	0.400732	-1.31929	2.41691	1.03156e-39	4.23155e-38
1532	ENSG00000281332	LINC00997	0.569399	-0.812487	3.58014	1.16521e-39	4.77667e-38
1533	ENSG00000155816	FMN2	1.92424	0.944289	3.49525	1.22675e-39	5.02569e-38
1534	ENSG00000162174	ASRGL1	0.555602	-0.847877	3.5219	1.27662e-39	5.22655e-38
1538	ENSG00000128165	ADM2	2.17421	1.12049	2.71907	1.44374e-39	5.89538e-38
1539	ENSG00000162407	PLPP3	2.53346	1.34111	2.79535	1.50379e-39	6.13661e-38
1540	ENSG00000170011	MYRIP	8.49734	3.08701	0.0268759	1.56939e-39	6.40015e-38
1541	ENSG00000239665	RP11-295P9.3	1.56879	0.649651	4.60689	1.59392e-39	6.49597e-38
1543	ENSG00000131459	GFPT2	0.19729	-2.34161	0.780326	1.75827e-39	7.15651e-38
1544	ENSG00000099377	HSD3B7	1.72097	0.783221	3.81405	1.77441e-39	7.21749e-38
1546	ENSG00000114270	COL7A1	2.46394	1.30097	2.26797	1.96563e-39	7.98497e-38
1547	ENSG00000127952	STYXL1	0.649747	-0.622051	4.86814	1.98377e-39	8.05343e-38
1550	ENSG00000010270	STARD3NL	0.645712	-0.631038	5.91657	2.31032e-39	9.36098e-38
1551	ENSG00000100889	PCK2	1.59023	0.669238	5.03756	2.5693e-39	1.04036e-37
1552	ENSG00000243594	PSMB9	0.417838	-1.25898	2.31816	2.64406e-39	1.06994e-37
1553	ENSG00000116717	GADD45A	1.7389	0.798172	4.17547	2.86066e-39	1.15684e-37
1556	ENSG00000198890	PRMT6	1.71488	0.778108	3.72085	3.54957e-39	1.43267e-37
1558	ENSG00000198960	ARMCX6	0.620068	-0.689502	4.73986	3.6324e-39	1.46422e-37
1559	ENSG00000220785	MTMR9LP	0.390481	-1.35668	2.06209	3.73784e-39	1.50576e-37
1561	ENSG00000126953	TIMM8A	0.568972	-0.813569	3.71198	4.25099e-39	1.71028e-37
1562	ENSG00000161249	DMKN	2.44391	1.28919	2.11832	4.40444e-39	1.77088e-37
1563	ENSG00000189180	ZNF33A	1.64745	0.720232	5.25644	5.22524e-39	2.09956e-37
1566	ENSG00000176749	CDK5R1	0.652639	-0.615643	4.78153	5.83132e-39	2.3386e-37
1567	ENSG00000077063	CTTNBP2	2.01555	1.01118	2.95657	6.82369e-39	2.73483e-37
1569	ENSG00000158747	NBL1	0.662938	-0.593055	8.99369	7.18317e-39	2.87524e-37
1573	ENSG00000198478	SH3BGRL2	11.1471	3.4786	-0.251115	9.08318e-39	3.62652e-37
1580	ENSG00000152894	PTPRK	0.637039	-0.650547	4.49667	1.46621e-38	5.828e-37
1581	ENSG00000164307	ERAP1	0.668165	-0.581724	6.52798	1.48814e-38	5.91143e-37
1582	ENSG00000118096	IFT46	2.44918	1.2923	2.13543	1.60924e-38	6.38844e-37
1583	ENSG00000109016	DHRS7B	0.623862	-0.6807	4.43663	1.7597e-38	6.98131e-37
1584	ENSG00000272899	RP11-309L24.4	0.531157	-0.912791	3.43362	1.78683e-38	7.08447e-37
1585	ENSG00000111110	PPM1H	1.57872	0.65876	4.48445	1.83631e-38	7.27606e-37
1586	ENSG00000135905	DOCK10	1.67993	0.748403	6.19447	1.94002e-38	7.68213e-37
1587	ENSG00000163950	SLBP	0.637999	-0.648374	4.81672	1.94124e-38	7.68213e-37
1588	ENSG00000182093	WRB	0.614004	-0.703681	4.4015	2.05985e-38	8.14641e-37
1589	ENSG00000186907	RTN4RL2	2.80847	1.48979	1.77195	2.07739e-38	8.21058e-37
1590	ENSG00000206288	SLC39A7	0.663313	-0.592238	5.63319	2.28283e-38	9.01463e-37
1591	ENSG00000224399	SLC39A7	0.663313	-0.592238	5.63319	2.28369e-38	9.01463e-37
1592	ENSG00000106588	PSMA2	0.664762	-0.589091	6.90026	2.56831e-38	1.01317e-36
1594	ENSG00000227402	SLC39A7	0.663238	-0.592402	5.63296	2.80635e-38	1.10569e-36
1595	ENSG00000226614	SLC39A7	0.663386	-0.592079	5.63309	2.96662e-38	1.1681e-36
1596	ENSG00000146576	C7orf26	0.623886	-0.680645	4.45568	2.99528e-38	1.17865e-36
1597	ENSG00000147202	DIAPH2	0.614561	-0.702372	4.08484	3.14757e-38	1.2378e-36
1599	ENSG00000197576	HOXA4	0.357792	-1.48281	1.91335	3.6171e-38	1.42067e-36
1600	ENSG00000130734	ATG4D	0.616527	-0.697763	5.15165	3.62283e-38	1.42203e-36
1601	ENSG00000188760	TMEM198	0.56415	-0.825849	3.48075	3.71834e-38	1.45861e-36
1603	ENSG00000124067	SLC12A4	0.662588	-0.593816	5.3593	4.33874e-38	1.69985e-36
1604	ENSG00000198546	ZNF511	0.628326	-0.670416	4.46725	4.38054e-38	1.71516e-36
1605	ENSG00000122406	RPL5	1.50345	0.588278	9.20166	4.52083e-38	1.76898e-36
1606	ENSG00000152804	HHEX	1.5334	0.61673	4.51311	5.22233e-38	2.04221e-36
1607	ENSG00000168924	LETM1	0.669012	-0.579897	5.39985	5.82922e-38	2.27811e-36
1609	ENSG00000183439	TRIM61	7.9499	2.99094	-0.00787786	6.76546e-38	2.64071e-36
1611	ENSG00000158773	USF1	0.664764	-0.589086	4.85911	7.70694e-38	3.00446e-36
1613	ENSG00000242498	ARPIN	1.65053	0.722933	4.28953	7.82417e-38	3.04638e-36
1614	ENSG00000164610	RP9	0.636423	-0.651942	4.39297	8.10939e-38	3.15548e-36
1615	ENSG00000145494	NDUFS6	0.649048	-0.623603	6.34096	8.12771e-38	3.16065e-36
1616	ENSG00000284487	C16orf52	1.5452	0.627791	4.39738	8.40871e-38	3.2679e-36
1618	ENSG00000120669	SOHLH2	0.248247	-2.01015	1.10291	1.07158e-37	4.15937e-36
1619	ENSG00000185716	C16orf52	1.54392	0.626595	4.39787	1.20149e-37	4.66072e-36
1620	ENSG00000138311	ZNF365	3.09815	1.63141	1.50847	1.26757e-37	4.91404e-36
1621	ENSG00000072195	SPEG	1.90565	0.930283	3.05486	1.334e-37	5.16838e-36
1625	ENSG00000156587	UBE2L6	0.644688	-0.633328	5.20964	1.36946e-37	5.29268e-36
1626	ENSG00000168781	PPIP5K1	1.50569	0.590426	4.56796	1.45107e-37	5.60466e-36
1627	ENSG00000142173	COL6A2	0.278346	-1.84505	1.22752	1.59135e-37	6.14271e-36
1629	ENSG00000240118	PSMB9	0.428883	-1.22134	2.29114	1.61382e-37	6.22178e-36
1630	ENSG00000038427	VCAN	2.57434	1.3642	1.88224	1.73728e-37	6.69364e-36
1631	ENSG00000155975	VPS37A	0.666092	-0.586207	4.97237	1.75997e-37	6.77692e-36
1633	ENSG00000206298	PSMB8	0.492677	-1.02129	2.8123	1.79761e-37	6.91335e-36
1634	ENSG00000226201	PSMB8	0.492677	-1.02129	2.8123	1.79954e-37	6.91579e-36
1635	ENSG00000204264	PSMB8	0.492677	-1.02129	2.8123	1.80044e-37	6.91579e-36
1636	ENSG00000141449	GREB1L	3.48179	1.79983	1.12961	1.80398e-37	6.92515e-36
1637	ENSG00000163618	CADPS	1.92209	0.942676	3.25855	1.88114e-37	7.21692e-36
1638	ENSG00000152669	CCNO	0.39496	-1.34022	2.16283	1.94564e-37	7.45983e-36
1640	ENSG00000118873	RAB3GAP2	1.53357	0.616895	6.51648	2.03328e-37	7.78634e-36
1642	ENSG00000105810	CDK6	1.66278	0.733595	6.5936	2.11795e-37	8.10069e-36
1643	ENSG00000240065	PSMB9	0.426298	-1.23007	2.2795	2.20311e-37	8.42131e-36
1644	ENSG00000095637	SORBS1	1.53796	0.621022	4.51624	2.21285e-37	8.45338e-36
1646	ENSG00000162998	FRZB	0.16743	-2.57837	0.502215	2.34618e-37	8.95183e-36
1648	ENSG00000236443	PSMB8	0.493633	-1.01849	2.8131	2.48159e-37	9.45701e-36
1649	ENSG00000230669	PSMB8	0.493633	-1.01849	2.8131	2.48437e-37	9.46184e-36
1651	ENSG00000166741	NNMT	35.1613	5.13592	-0.751656	2.60522e-37	9.91008e-36
1652	ENSG00000101247	NDUFAF5	0.61063	-0.71163	5.00703	2.77317e-37	1.05426e-35
1655	ENSG00000164405	UQCRQ	0.641184	-0.641189	6.56234	3.00333e-37	1.13969e-35
1656	ENSG00000140853	NLRC5	0.572809	-0.803874	4.06781	3.14196e-37	1.19157e-35
1658	ENSG00000130827	PLXNA3	2.10051	1.07074	2.58296	3.24556e-37	1.22938e-35
1659	ENSG00000074047	GLI2	2.65994	1.4114	2.31866	3.40333e-37	1.28836e-35
1661	ENSG00000169047	IRS1	0.609637	-0.713977	4.14013	3.64098e-37	1.37667e-35
1663	ENSG00000173581	CCDC106	1.77234	0.825658	4.28463	4.39982e-37	1.66159e-35
1664	ENSG00000136237	RAPGEF5	0.526586	-0.925259	3.32924	4.7004e-37	1.77404e-35
1665	ENSG00000227953	LINC01341	3.85751	1.94767	0.884243	4.75037e-37	1.79182e-35
1668	ENSG00000164684	ZNF704	1.55101	0.633206	6.77287	5.6971e-37	2.14505e-35
1669	ENSG00000232119	MCTS1	0.625265	-0.677461	4.78861	5.99069e-37	2.25424e-35
1670	ENSG00000243067	PSMB9	0.424052	-1.23769	2.30263	6.07836e-37	2.28586e-35
1671	ENSG00000188906	LRRK2	1.77633	0.828901	4.59284	6.25522e-37	2.35097e-35
1672	ENSG00000249992	TMEM158	4.4432	2.1516	0.637488	6.43905e-37	2.41861e-35
1673	ENSG00000205220	PSMB10	0.537895	-0.894604	4.90718	6.55209e-37	2.4596e-35
1675	ENSG00000180537	RNF182	1.75302	0.80984	3.3684	8.6073e-37	3.22725e-35
1677	ENSG00000140416	TPM1	1.53944	0.622406	5.10844	9.67921e-37	3.62483e-35
1678	ENSG00000261578	RP11-21L23.2	0.377695	-1.40471	1.93249	1.00532e-36	3.76264e-35
1680	ENSG00000089289	IGBP1	1.50911	0.593701	4.74405	1.22211e-36	4.56859e-35
1681	ENSG00000183087	GAS6	0.513186	-0.962446	3.14943	1.30239e-36	4.8658e-35
1682	ENSG00000164741	DLC1	0.609668	-0.713904	4.38951	1.43432e-36	5.35552e-35
1683	ENSG00000125356	NDUFA1	0.644931	-0.632783	6.45511	1.49656e-36	5.58459e-35
1684	ENSG00000116096	SPR	0.644546	-0.633644	4.55003	1.52351e-36	5.68178e-35
1686	ENSG00000135205	CCDC146	0.356286	-1.48889	1.75016	1.68723e-36	6.28488e-35
1689	ENSG00000198753	PLXNB3	0.65587	-0.608517	5.88747	1.83019e-36	6.80531e-35
1691	ENSG00000178971	CTC1	1.5967	0.675093	4.25179	1.88065e-36	6.98464e-35
1692	ENSG00000149679	CABLES2	0.629039	-0.668778	4.38	1.93162e-36	7.16972e-35
1693	ENSG00000160539	PLPP7	6.69974	2.74411	0.0650053	2.08453e-36	7.73271e-35
1694	ENSG00000122643	NT5C3A	0.645232	-0.632111	5.10241	2.10744e-36	7.81306e-35
1696	ENSG00000144366	GULP1	1.5324	0.615795	5.75545	2.23056e-36	8.25977e-35
1697	ENSG00000121858	TNFSF10	0.131199	-2.93017	0.234767	2.2333e-36	8.26504e-35
1699	ENSG00000205763	RP9P	0.610247	-0.712535	3.9679	2.32359e-36	8.58908e-35
1701	ENSG00000206450	HLA-B	0.372639	-1.42415	4.78174	2.79862e-36	1.03329e-34
1702	ENSG00000239836	PSMB9	0.434291	-1.20327	2.29127	2.94954e-36	1.08836e-34
1703	ENSG00000062582	MRPS24	0.628655	-0.66966	5.90825	3.20034e-36	1.18022e-34
1704	ENSG00000152332	UHMK1	0.611664	-0.709189	7.59283	3.26612e-36	1.20377e-34
1705	ENSG00000166165	CKB	0.608479	-0.71672	4.09875	3.33341e-36	1.22785e-34
1706	ENSG00000172995	ARPP21	2.04175	1.02981	2.85491	3.37693e-36	1.24315e-34
1707	ENSG00000170775	GPR37	2.06851	1.04859	2.90484	3.39718e-36	1.24987e-34
1708	ENSG00000138741	TRPC3	0.0834086	-3.58366	-0.0697802	3.97989e-36	1.4634e-34
1709	ENSG00000186174	BCL9L	1.56023	0.641761	6.63615	4.01985e-36	1.47723e-34
1711	ENSG00000128567	PODXL	1.7399	0.799004	3.53693	6.27251e-36	2.30235e-34
1712	ENSG00000112210	RAB23	0.557983	-0.841707	4.22781	6.46725e-36	2.37245e-34
1713	ENSG00000262223	RP11-1055B8.3	1.54735	0.629795	4.967	6.92194e-36	2.53776e-34
1716	ENSG00000105329	TGFB1	1.69712	0.763086	4.34796	7.25345e-36	2.65465e-34
1717	ENSG00000106399	RPA3	0.616762	-0.697215	5.07742	7.36971e-36	2.69563e-34
1719	ENSG00000118473	SGIP1	9.87413	3.30365	-0.265266	8.34164e-36	3.04758e-34
1721	ENSG00000137313	TRIM26	0.510751	-0.969309	2.87898	8.87946e-36	3.24031e-34
1722	ENSG00000185621	LMLN	0.615076	-0.701164	4.24095	9.42538e-36	3.43753e-34
1725	ENSG00000229400	RP11-3L21.2	15.7761	3.97967	-0.52862	1.10798e-35	4.03387e-34
1728	ENSG00000204128	C2orf72	0.14706	-2.76553	0.323859	1.18127e-35	4.29323e-34
1729	ENSG00000096717	SIRT1	1.51144	0.595921	4.5307	1.21685e-35	4.41999e-34
1731	ENSG00000177700	POLR2L	0.62517	-0.677679	6.74002	1.3117e-35	4.75902e-34
1732	ENSG00000168275	COA6	0.630643	-0.665104	5.18157	1.31639e-35	4.77329e-34
1733	ENSG00000205444	RP4-529N6.1	0.164231	-2.6062	0.45728	1.31931e-35	4.78112e-34
1734	ENSG00000133195	SLC39A11	1.51945	0.603546	4.51894	1.4725e-35	5.3332e-34
1735	ENSG00000054598	FOXC1	0.209862	-2.25249	1.04435	1.78385e-35	6.45713e-34
1736	ENSG00000153006	SREK1IP1	0.648198	-0.625493	4.99375	1.8679e-35	6.75748e-34
1739	ENSG00000112312	GMNN	0.643969	-0.634937	4.53136	2.21787e-35	8.0097e-34
1742	ENSG00000105472	CLEC11A	0.547884	-0.868058	4.89252	2.30796e-35	8.32072e-34
1743	ENSG00000137825	ITPKA	0.38337	-1.38319	1.92992	2.36106e-35	8.50727e-34
1744	ENSG00000165806	CASP7	0.645349	-0.631849	4.33075	2.41957e-35	8.71308e-34
1746	ENSG00000119681	LTBP2	2.53782	1.34359	2.03704	2.71555e-35	9.76772e-34
1747	ENSG00000027075	PRKCH	1.65648	0.728119	3.67972	2.73729e-35	9.84029e-34
1748	ENSG00000126903	SLC10A3	0.527199	-0.92358	3.34312	2.82564e-35	1.01521e-33
1749	ENSG00000226060	TRIM26	0.513387	-0.961881	2.87398	2.87854e-35	1.03363e-33
1752	ENSG00000276886	GREM1	3.00934	1.58945	1.31796	3.26841e-35	1.17161e-33
1753	ENSG00000148426	PROSER2	3.62608	1.85841	0.918176	3.38227e-35	1.21173e-33
1754	ENSG00000150401	DCUN1D2	0.630073	-0.666409	4.23925	3.44394e-35	1.23312e-33
1755	ENSG00000186472	PCLO	9.14055	3.19228	-0.238644	3.66752e-35	1.31243e-33
1758	ENSG00000228881	TRIM26	0.514612	-0.958444	2.8716	3.94076e-35	1.4078e-33
1760	ENSG00000165775	FUNDC2	0.65291	-0.615045	5.83663	4.27834e-35	1.52666e-33
1764	ENSG00000104381	GDAP1	1.98929	0.992252	2.74525	4.9521e-35	1.76308e-33
1766	ENSG00000206190	ATP10A	0.556604	-0.845277	3.59647	5.67652e-35	2.0186e-33
1767	ENSG00000204197	KIFC1	0.535365	-0.901404	5.35045	5.67946e-35	2.0186e-33
1770	ENSG00000185973	TMLHE	0.558945	-0.839223	3.3101	6.29464e-35	2.23346e-33
1772	ENSG00000010361	FUZ	1.70265	0.767784	3.73721	6.68517e-35	2.36935e-33
1775	ENSG00000240405	SAMMSON	2.6167	1.38775	1.73048	7.62404e-35	2.69754e-33
1776	ENSG00000245812	LINC02202	3.45031	1.78673	1.01402	8.26748e-35	2.92355e-33
1777	ENSG00000148143	ZNF462	1.66937	0.739303	4.00498	8.6712e-35	3.06459e-33
1778	ENSG00000120833	SOCS2	0.521535	-0.939163	2.90421	8.70931e-35	3.07633e-33
1780	ENSG00000229124	VIM-AS1	3.03204	1.60029	1.4207	9.87752e-35	3.48505e-33
1781	ENSG00000152580	IGSF10	1.91693	0.938801	3.25964	1.03617e-34	3.65383e-33
1782	ENSG00000251003	ZFPM2-AS1	1.53219	0.615597	4.4377	1.03871e-34	3.66072e-33
1784	ENSG00000162643	WDR63	0.218498	-2.19431	0.816852	1.09435e-34	3.85248e-33
1786	ENSG00000155792	DEPTOR	5.81261	2.53919	0.160994	1.16157e-34	4.08455e-33
1788	ENSG00000049167	ERCC8	0.629982	-0.666618	3.99052	1.24671e-34	4.37903e-33
1790	ENSG00000171914	TLN2	2.13157	1.09192	2.58018	1.33696e-34	4.6908e-33
1791	ENSG00000169851	PCDH7	2.12085	1.08464	3.32818	1.3433e-34	4.71039e-33
1797	ENSG00000184194	GPR173	5.1206	2.35631	0.447862	2.04126e-34	7.13395e-33
1798	ENSG00000104450	SPAG1	1.70295	0.768034	3.62738	2.04902e-34	7.15709e-33
1799	ENSG00000075426	FOSL2	1.93555	0.952746	2.96888	2.07423e-34	7.24112e-33
1800	ENSG00000129355	CDKN2D	0.585462	-0.772352	3.82161	2.18638e-34	7.62839e-33
1802	ENSG00000149115	TNKS1BP1	1.50202	0.586904	5.54647	2.33705e-34	8.14506e-33
1803	ENSG00000104517	UBR5	1.55255	0.634641	6.81238	2.34644e-34	8.17323e-33
1805	ENSG00000112561	TFEB	0.493795	-1.01802	2.74634	2.53077e-34	8.80552e-33
1807	ENSG00000132846	ZBED3	0.656372	-0.607414	4.9946	2.60291e-34	9.04653e-33
1808	ENSG00000188191	PRKAR1B	0.578404	-0.789851	3.53769	2.76016e-34	9.58775e-33
1810	ENSG00000272269	RP11-500C11.3	0.482491	-1.05143	2.56652	2.9924e-34	1.0383e-32
1811	ENSG00000197021	CXorf40B	0.661087	-0.597089	4.59595	3.02452e-34	1.04886e-32
1813	ENSG00000168116	KIAA1586	0.556802	-0.844763	3.57429	4.17063e-34	1.44472e-32
1816	ENSG00000164463	CREBRF	1.5691	0.649934	5.02051	4.42568e-34	1.53054e-32
1818	ENSG00000271270	TMCC1-AS1	1.70419	0.769089	3.871	4.65346e-34	1.60754e-32
1822	ENSG00000166793	YPEL4	2.63089	1.39555	1.69108	4.90582e-34	1.691e-32
1823	ENSG00000179930	ZNF648	39.2107	5.29317	-0.936309	5.01824e-34	1.7288e-32
1824	ENSG00000099954	CECR2	2.58995	1.37293	1.68038	5.15395e-34	1.77458e-32
1825	ENSG00000197747	S100A10	0.668295	-0.581444	7.9581	5.41089e-34	1.86203e-32
1826	ENSG00000176845	METRNL	0.633961	-0.657535	4.87108	5.42236e-34	1.86495e-32
1830	ENSG00000232956	SNHG15	0.659496	-0.600564	4.65518	6.99234e-34	2.39967e-32
1831	ENSG00000266094	RASSF5	3.0628	1.61485	1.47334	7.43482e-34	2.55013e-32
1840	ENSG00000275342	PRAG1	0.387277	-1.36856	1.84122	9.68946e-34	3.30721e-32
1842	ENSG00000147408	CSGALNACT1	1.77487	0.827713	3.70057	1.06683e-33	3.63737e-32
1843	ENSG00000163395	IGFN1	10.5379	3.39752	-0.387651	1.07068e-33	3.64849e-32
1845	ENSG00000083814	ZNF671	3.66702	1.87461	0.817173	1.13276e-33	3.85588e-32
1849	ENSG00000224608	HLA-B	0.273793	-1.86884	3.64844	1.26405e-33	4.29345e-32
1850	ENSG00000165905	LARGE2	2.93655	1.55412	1.41316	1.45105e-33	4.92596e-32
1851	ENSG00000198734	F5	16.003	4.00027	-0.631524	1.49697e-33	5.07909e-32
1852	ENSG00000259820	AC083843.1	1.66109	0.732133	3.58973	1.56798e-33	5.31716e-32
1854	ENSG00000107614	TRDMT1	1.56041	0.641927	4.1268	1.68766e-33	5.71685e-32
1858	ENSG00000145604	SKP2	0.65287	-0.615133	5.30529	1.96066e-33	6.62732e-32
1860	ENSG00000146842	TMEM209	0.667929	-0.582234	4.78731	2.19958e-33	7.42691e-32
1862	ENSG00000170537	TMC7	3.26835	1.70856	1.13084	2.36675e-33	7.98278e-32
1863	ENSG00000203867	RBM20	1.87617	0.907791	3.07174	2.42279e-33	8.1674e-32
1868	ENSG00000146143	PRIM2	0.632238	-0.661461	4.50858	3.18118e-33	1.06953e-31
1869	ENSG00000071889	FAM3A	0.637711	-0.649026	5.04167	3.30992e-33	1.11221e-31
1872	ENSG00000152684	PELO	0.663531	-0.591763	5.10855	3.92676e-33	1.31737e-31
1873	ENSG00000230463	HLA-DRB3	0.416019	-1.26528	2.16671	4.43366e-33	1.48664e-31
1877	ENSG00000173210	ABLIM3	1.69645	0.762517	3.41983	5.05175e-33	1.69028e-31
1878	ENSG00000152056	AP1S3	1.79092	0.840699	3.33035	5.31925e-33	1.77883e-31
1880	ENSG00000162241	SLC25A45	2.53569	1.34238	1.90609	5.60349e-33	1.87187e-31
1881	ENSG00000234840	LINC01239	5.37528	2.42634	0.185556	5.60641e-33	1.87187e-31
1887	ENSG00000083454	P2RX5	1.56734	0.648315	4.12784	7.88293e-33	2.62359e-31
1891	ENSG00000071282	LMCD1	0.497281	-1.00787	2.68571	8.40678e-33	2.79202e-31
1893	ENSG00000185442	FAM174B	0.438162	-1.19046	2.20965	8.88185e-33	2.94668e-31
1896	ENSG00000092607	TBX15	7.81539	2.96632	-0.211278	1.07758e-32	3.56936e-31
1898	ENSG00000254093	PINX1	0.572143	-0.805553	3.29126	1.17195e-32	3.87786e-31
1900	ENSG00000116117	PARD3B	0.205812	-2.2806	0.987986	1.25843e-32	4.15963e-31
1904	ENSG00000067798	NAV3	1.77084	0.824436	3.22087	1.47438e-32	4.8632e-31
1906	ENSG00000006695	COX10	0.644913	-0.632825	4.51849	1.73844e-32	5.72818e-31
1911	ENSG00000126561	STAT5A	1.5428	0.625555	4.28018	1.97031e-32	6.47522e-31
1912	ENSG00000102384	CENPI	0.590172	-0.760792	4.68273	2.04065e-32	6.70288e-31
1914	ENSG00000149289	ZC3H12C	0.641508	-0.64046	4.90342	2.17091e-32	7.12327e-31
1915	ENSG00000162976	PQLC3	0.614005	-0.703678	3.81812	2.30253e-32	7.55122e-31
1916	ENSG00000143469	SYT14	1.87683	0.908296	5.33307	2.38862e-32	7.82947e-31
1917	ENSG00000104299	INTS9	0.616693	-0.697376	4.15947	2.46278e-32	8.06834e-31
1919	ENSG00000182580	EPHB3	2.83334	1.5025	1.32048	2.53159e-32	8.2851e-31
1920	ENSG00000085511	MAP3K4	0.596317	-0.745848	3.90417	2.61001e-32	8.53732e-31
1921	ENSG00000144649	FAM198A	0.119922	-3.05983	0.072086	2.71186e-32	8.86584e-31
1924	ENSG00000243646	IL10RB	0.65898	-0.601694	5.30404	3.0184e-32	9.85264e-31
1925	ENSG00000203950	FAM127B	0.659278	-0.60104	5.14086	3.06936e-32	1.00138e-30
1926	ENSG00000184557	SOCS3	0.472855	-1.08053	2.46115	3.20948e-32	1.04655e-30
1927	ENSG00000119630	PGF	2.28846	1.19438	1.9989	3.28799e-32	1.07159e-30
1928	ENSG00000170500	LONRF2	1.56372	0.644982	5.51494	3.37516e-32	1.09943e-30
1929	ENSG00000178381	ZFAND2A	0.570175	-0.810522	3.98506	3.38899e-32	1.10336e-30
1930	ENSG00000165169	DYNLT3	1.53496	0.618202	5.50285	3.59608e-32	1.17018e-30
1935	ENSG00000078177	N4BP2	1.79117	0.840902	4.12786	5.01021e-32	1.62613e-30
1937	ENSG00000244198	RP4-545C24.1	0.419127	-1.25454	1.9709	5.27916e-32	1.71165e-30
1941	ENSG00000130303	BST2	1.53081	0.614296	4.26273	6.33702e-32	2.05041e-30
1942	ENSG00000198680	TUSC1	0.599662	-0.73778	3.55988	6.34981e-32	2.05349e-30
1943	ENSG00000146247	PHIP	1.70589	0.770526	6.31157	6.4225e-32	2.07592e-30
1944	ENSG00000121440	PDZRN3	0.409967	-1.28642	1.90069	6.4986e-32	2.09944e-30
1945	ENSG00000150938	CRIM1	2.03683	1.02632	2.95767	6.85195e-32	2.21178e-30
1946	ENSG00000154493	C10orf90	1.54094	0.623809	5.14746	6.85336e-32	2.21178e-30
1948	ENSG00000169057	MECP2	0.651147	-0.618945	7.00572	6.99202e-32	2.25421e-30
1952	ENSG00000167700	MFSD3	1.7105	0.774418	3.86661	7.57041e-32	2.43568e-30
1953	ENSG00000163040	CCDC74A	0.590842	-0.759155	3.46509	7.60996e-32	2.44715e-30
1954	ENSG00000196976	LAGE3	0.575851	-0.796233	4.46892	7.73018e-32	2.48454e-30
1955	ENSG00000234127	TRIM26	0.527821	-0.921878	2.85459	7.74887e-32	2.48927e-30
1956	ENSG00000007866	TEAD3	0.572021	-0.805861	3.97423	8.30145e-32	2.66542e-30
1957	ENSG00000131650	KREMEN2	0.577441	-0.792253	3.32195	8.32789e-32	2.67254e-30
1961	ENSG00000130829	DUSP9	0.564209	-0.825698	3.39606	1.13928e-31	3.64867e-30
1963	ENSG00000132434	LANCL2	0.601536	-0.733277	3.57549	1.26434e-31	4.04506e-30
1964	ENSG00000149599	DUSP15	0.442062	-1.17768	3.0218	1.28634e-31	4.11333e-30
1965	ENSG00000108846	ABCC3	0.209912	-2.25215	0.557462	1.29145e-31	4.12757e-30
1966	ENSG00000124279	FASTKD3	0.607182	-0.7198	3.88291	1.32682e-31	4.23846e-30
1967	ENSG00000100078	PLA2G3	10.1497	3.34336	-0.433136	1.34227e-31	4.28566e-30
1968	ENSG00000273889	FAM83H	1.66685	0.737124	3.48353	1.41744e-31	4.52334e-30
1974	ENSG00000149476	TKFC	1.67061	0.740378	3.66991	1.64737e-31	5.24113e-30
1975	ENSG00000277203	F8A1	0.494489	-1.01599	3.12232	1.65894e-31	5.27526e-30
1977	ENSG00000145284	SCD5	0.631392	-0.663393	4.22546	1.76246e-31	5.59879e-30
1978	ENSG00000101144	BMP7	5.56644	2.47675	0.113465	1.96641e-31	6.2435e-30
1979	ENSG00000180921	FAM83H	1.66578	0.736197	3.48298	1.98858e-31	6.31069e-30
1981	ENSG00000106608	URGCP	0.66762	-0.5829	4.79809	2.20395e-31	6.98711e-30
1984	ENSG00000275993	CH507-42P11.8	0.332552	-1.58835	1.37479	2.32593e-31	7.36267e-30
1986	ENSG00000112297	AIM1	2.87437	1.52324	1.51815	2.42003e-31	7.65282e-30
1988	ENSG00000154545	MAGED4	1.50455	0.589328	4.60481	2.48056e-31	7.83636e-30
1989	ENSG00000154027	AK5	2.51251	1.32913	1.70061	2.49454e-31	7.87657e-30
1990	ENSG00000211584	SLC48A1	1.61062	0.687615	3.7994	2.56078e-31	8.08164e-30
1993	ENSG00000124243	BCAS4	1.82782	0.870126	3.07497	2.88947e-31	9.10523e-30
1994	ENSG00000101928	MOSPD1	0.658829	-0.602024	4.23695	2.91305e-31	9.17494e-30
2000	ENSG00000171155	C1GALT1C1	0.657925	-0.604006	4.53193	3.56179e-31	1.11846e-29
2002	ENSG00000124406	ATP8A1	2.65095	1.40651	1.79757	3.84056e-31	1.20479e-29
2003	ENSG00000173621	LRFN4	0.590523	-0.759935	4.11328	3.97489e-31	1.24631e-29
2004	ENSG00000169689	CENPX	0.603256	-0.729157	5.5697	4.07297e-31	1.27642e-29
2007	ENSG00000064042	LIMCH1	0.569366	-0.812571	3.33739	5.05025e-31	1.58032e-29
2008	ENSG00000148926	ADM	0.565084	-0.823462	3.60057	5.57609e-31	1.744e-29
2009	ENSG00000249242	TMEM150C	0.572614	-0.804366	3.48338	5.75514e-31	1.7991e-29
2010	ENSG00000145781	COMMD10	0.648032	-0.625862	4.03475	5.909e-31	1.84628e-29
2011	ENSG00000235770	LINC00607	0.154728	-2.6922	0.129875	6.19025e-31	1.9332e-29
2012	ENSG00000108852	MPP2	0.629596	-0.667501	3.98516	6.20611e-31	1.93719e-29
2013	ENSG00000070669	ASNS	1.52837	0.611991	6.39844	6.69624e-31	2.08914e-29
2018	ENSG00000134668	SPOCD1	1.79444	0.843537	3.22495	7.29541e-31	2.27043e-29
2019	ENSG00000153094	BCL2L11	1.5038	0.588614	4.51278	7.36614e-31	2.29131e-29
2021	ENSG00000139998	RAB15	1.93209	0.950161	2.64637	8.02097e-31	2.49253e-29
2022	ENSG00000148655	C10orf11	0.529105	-0.918373	2.91717	8.34217e-31	2.59107e-29
2025	ENSG00000164743	C8orf48	0.317321	-1.65599	1.18083	9.53038e-31	2.95573e-29
2026	ENSG00000130560	UBAC1	0.654875	-0.61071	5.49851	9.67161e-31	2.99806e-29
2028	ENSG00000198576	ARC	5.38709	2.42951	0.0759553	1.20356e-30	3.72719e-29
2029	ENSG00000242349	NPPA-AS1	3.48589	1.80153	0.763197	1.22436e-30	3.78974e-29
2031	ENSG00000183665	TRMT12	1.58606	0.66545	3.72851	1.27066e-30	3.92918e-29
2034	ENSG00000108387	SEPT4	0.662226	-0.594604	4.28323	1.34941e-30	4.16652e-29
2036	ENSG00000117480	FAAH	0.334238	-1.58105	1.27309	1.40688e-30	4.33969e-29
2040	ENSG00000104689	TNFRSF10A	0.622769	-0.68323	3.82472	1.69892e-30	5.23025e-29
2042	ENSG00000154529	CNTNAP3B	2.30886	1.20718	1.96557	1.74629e-30	5.37083e-29
2043	ENSG00000103490	PYCARD	0.639011	-0.646088	6.23305	1.9134e-30	5.8819e-29
2046	ENSG00000158882	TOMM40L	0.668645	-0.580688	4.48782	2.31035e-30	7.09174e-29
2051	ENSG00000281566	RP11-485F13.1	45.9212	5.52109	-1.16121	2.69706e-30	8.25857e-29
2052	ENSG00000128011	LRFN1	1.81704	0.861587	3.02337	2.73456e-30	8.36932e-29
2054	ENSG00000153363	LINC00467	1.62751	0.702666	3.80195	2.81269e-30	8.60008e-29
2056	ENSG00000172159	FRMD3	1.63014	0.704994	3.82947	2.94569e-30	8.99798e-29
2058	ENSG00000146242	TPBG	8.14979	3.02676	-0.373027	3.00669e-30	9.17537e-29
2060	ENSG00000154822	PLCL2	0.0701206	-3.83402	-0.41853	3.24684e-30	9.89736e-29
2061	ENSG00000284017	PLCL2	0.0701206	-3.83402	-0.41853	3.24801e-30	9.89736e-29
2064	ENSG00000180998	GPR137C	0.374211	-1.41808	1.60512	3.41846e-30	1.04016e-28
2068	ENSG00000132432	SEC61G	0.625604	-0.676679	5.90617	4.09708e-30	1.24424e-28
2069	ENSG00000163412	EIF4E3	0.371231	-1.42961	1.59782	4.10429e-30	1.24583e-28
2070	ENSG00000223855	HRAT92	0.207591	-2.26818	0.461789	4.36079e-30	1.32304e-28
2071	ENSG00000125089	SH3TC1	1.82061	0.864421	2.83735	4.36287e-30	1.32304e-28
2073	ENSG00000137720	C11orf1	1.91396	0.936562	2.60325	4.46138e-30	1.35161e-28
2076	ENSG00000262222	RP11-876N24.4	0.43029	-1.21662	2.4834	4.56222e-30	1.38016e-28
2078	ENSG00000281320	DYRK1B	2.27122	1.18347	1.87955	4.6134e-30	1.3943e-28
2079	ENSG00000240230	COX19	0.643482	-0.636028	4.37649	4.63209e-30	1.39928e-28
2080	ENSG00000156298	TSPAN7	5.91708	2.56489	-0.00799667	4.78305e-30	1.44418e-28
2081	ENSG00000105204	DYRK1B	2.2725	1.18428	1.88891	4.93105e-30	1.48815e-28
2082	ENSG00000112759	SLC29A1	0.66528	-0.587967	5.60571	4.95336e-30	1.49417e-28
2086	ENSG00000164251	F2RL1	3.62777	1.85908	0.817588	5.66923e-30	1.70683e-28
2087	ENSG00000231834	HLA-A	0.389881	-1.35889	2.27208	5.86587e-30	1.76519e-28
2090	ENSG00000175416	CLTB	0.638892	-0.646357	5.5105	6.49188e-30	1.95076e-28
2095	ENSG00000204261	PSMB8-AS1	0.17218	-2.53801	0.215727	7.72354e-30	2.3149e-28
2096	ENSG00000206296	PSMB8-AS1	0.17218	-2.53801	0.215727	7.72645e-30	2.3149e-28
2097	ENSG00000231591	PSMB8-AS1	0.17218	-2.53801	0.215727	7.72949e-30	2.3149e-28
2098	ENSG00000235540	PSMB8-AS1	0.17218	-2.53801	0.215727	7.73788e-30	2.31631e-28
2102	ENSG00000197385	ZNF860	2.35727	1.23712	2.32474	8.99059e-30	2.68618e-28
2103	ENSG00000154114	TBCEL	1.50645	0.591152	4.14323	9.02008e-30	2.69371e-28
2105	ENSG00000273793	DUSP8	0.128001	-2.96577	-0.0693437	9.90747e-30	2.95591e-28
2108	ENSG00000283085	TPBG	8.04497	3.00809	-0.387984	1.10974e-29	3.3062e-28
2109	ENSG00000274145	RILP	0.327594	-1.61002	1.24992	1.12056e-29	3.33687e-28
2110	ENSG00000106004	HOXA5	0.560605	-0.834944	3.09167	1.16031e-29	3.45361e-28
2115	ENSG00000279247	AK6	0.575711	-0.796584	4.25671	1.57124e-29	4.66564e-28
2116	ENSG00000224260	RP1-272L16.1	6.19403	2.63088	-0.134198	1.60011e-29	4.74915e-28
2119	ENSG00000167705	RILP	0.326826	-1.61341	1.2523	1.92681e-29	5.7107e-28
2120	ENSG00000139269	INHBE	6.33459	2.66325	0.00325826	1.93331e-29	5.72726e-28
2122	ENSG00000139725	RHOF	2.58103	1.36795	1.43438	2.21304e-29	6.54974e-28
2125	ENSG00000095539	SEMA4G	1.71077	0.77465	3.19979	2.29184e-29	6.77338e-28
2129	ENSG00000135914	HTR2B	3.61448	1.85379	0.636415	2.50983e-29	7.40372e-28
2131	ENSG00000250786	SNHG18	0.412834	-1.27637	1.78071	2.59074e-29	7.63521e-28
2133	ENSG00000050555	LAMC3	3.30963	1.72667	0.858506	2.69444e-29	7.93337e-28
2137	ENSG00000196693	ZNF33B	1.63884	0.712678	3.51761	3.04364e-29	8.94477e-28
2140	ENSG00000267194	RP1-193H18.2	1.91032	0.933815	2.6138	3.61759e-29	1.06166e-27
2143	ENSG00000258655	ARHGAP5-AS1	2.20268	1.13926	2.11171	3.92872e-29	1.15135e-27
2148	ENSG00000280433	CH507-9B2.9	0.486234	-1.04028	3.25762	4.6798e-29	1.36828e-27
2149	ENSG00000232192	RP11-62I21.1	0.00489282	-7.67512	-0.986698	4.85204e-29	1.41797e-27
2151	ENSG00000111832	RWDD1	0.635923	-0.653075	6.07308	5.53688e-29	1.61661e-27
2152	ENSG00000157557	ETS2	0.513465	-0.961661	3.61202	5.57918e-29	1.6282e-27
2153	ENSG00000145439	CBR4	1.67786	0.746626	3.56026	5.59047e-29	1.63074e-27
2156	ENSG00000171316	CHD7	1.55433	0.636297	5.81642	5.94586e-29	1.73199e-27
2157	ENSG00000103740	ACSBG1	0.301233	-1.73105	1.3731	6.10504e-29	1.77754e-27
2158	ENSG00000035499	DEPDC1B	0.657049	-0.605927	5.09935	6.34527e-29	1.84663e-27
2159	ENSG00000213023	SYT3	2.19226	1.13242	1.95402	6.49374e-29	1.88896e-27
2162	ENSG00000085231	AK6	0.59337	-0.752995	3.4989	6.63877e-29	1.92847e-27
2164	ENSG00000100003	SEC14L2	0.636034	-0.652825	4.09317	6.88407e-29	1.99787e-27
2166	ENSG00000212978	AC016747.3	1.8504	0.887835	2.7935	6.90723e-29	2.00275e-27
2168	ENSG00000131773	KHDRBS3	1.58761	0.666855	4.06597	7.4827e-29	2.1676e-27
2171	ENSG00000226539	AC012512.1	17.7864	4.1527	-0.936807	7.70547e-29	2.22905e-27
2172	ENSG00000230545	HLA-F-AS1	0.422206	-1.24398	1.81961	7.7717e-29	2.24717e-27
2173	ENSG00000171951	SCG2	2.44582	1.29032	1.57493	7.92911e-29	2.29163e-27
2174	ENSG00000154723	ATP5J	0.668572	-0.580845	6.92578	8.04678e-29	2.32457e-27
2175	ENSG00000110852	CLEC2B	0.573831	-0.801302	3.83494	8.14856e-29	2.35289e-27
2176	ENSG00000131089	ARHGEF9	1.58691	0.666219	4.47047	8.28791e-29	2.39203e-27
2177	ENSG00000005448	WDR54	1.83486	0.875671	3.14979	8.78507e-29	2.53435e-27
2179	ENSG00000167034	NKX3-1	0.100674	-3.31224	-0.219203	9.48721e-29	2.7344e-27
2183	ENSG00000204767	FAM196B	16.4535	4.04032	-0.872241	1.02392e-28	2.94573e-27
2184	ENSG00000154678	PDE1C	0.500204	-0.999413	2.4658	1.09356e-28	3.14464e-27
2190	ENSG00000116661	FBXO2	2.15089	1.10493	2.09763	1.33599e-28	3.83125e-27
2196	ENSG00000138835	RGS3	0.600762	-0.735134	4.00504	1.65751e-28	4.74029e-27
2198	ENSG00000130363	RSPH3	0.561179	-0.833466	3.1724	1.7571e-28	5.02051e-27
2206	ENSG00000152270	PDE3B	3.77874	1.9179	0.682974	2.0978e-28	5.97225e-27
2209	ENSG00000174899	PQLC2L	2.20291	1.13941	1.93332	2.38685e-28	6.78592e-27
2212	ENSG00000103449	SALL1	201.644	7.65567	-1.25331	2.63629e-28	7.48495e-27
2215	ENSG00000183508	FAM46C	2.73079	1.44932	1.22909	3.06257e-28	8.68346e-27
2219	ENSG00000218336	TENM3	1.51259	0.597018	5.00784	3.39283e-28	9.60251e-27
2221	ENSG00000106560	GIMAP2	0.484752	-1.04468	2.45961	3.57929e-28	1.01211e-26
2226	ENSG00000204839	MROH6	2.77124	1.47053	1.16253	4.12733e-28	1.16446e-26
2229	ENSG00000278823	C16orf45	3.95352	1.98314	0.421825	4.51278e-28	1.27149e-26
2232	ENSG00000052795	FNIP2	0.635773	-0.653417	4.48349	4.93576e-28	1.3888e-26
2233	ENSG00000138316	ADAMTS14	1.64942	0.721957	3.29518	4.95129e-28	1.39255e-26
2235	ENSG00000127415	IDUA	0.559924	-0.836697	2.90167	5.02968e-28	1.41333e-26
2236	ENSG00000136319	TTC5	1.88168	0.912018	2.7353	5.16269e-28	1.45006e-26
2237	ENSG00000197050	ZNF420	5.76473	2.52725	0.060271	5.30224e-28	1.48859e-26
2238	ENSG00000171992	SYNPO	0.577917	-0.791065	3.32087	5.94666e-28	1.66876e-26
2240	ENSG00000081913	PHLPP1	1.52242	0.606365	4.43916	6.26444e-28	1.75636e-26
2243	ENSG00000203446	AC004988.1	3.32508	1.73339	0.780121	6.44063e-28	1.80335e-26
2247	ENSG00000181449	SOX2	4.31656	2.10988	0.365688	7.04168e-28	1.96813e-26
2248	ENSG00000147614	ATP6V0D2	5.30473	2.40728	-0.0313457	7.22146e-28	2.01748e-26
2253	ENSG00000065665	SEC61A2	1.53326	0.616601	4.00104	8.13927e-28	2.26884e-26
2255	ENSG00000128965	CHAC1	1.80341	0.850724	3.35211	8.48811e-28	2.36399e-26
2256	ENSG00000154237	LRRK1	0.664866	-0.588865	5.25759	8.66611e-28	2.41249e-26
2259	ENSG00000105894	PTN	32.9311	5.04138	-1.14892	9.31132e-28	2.58866e-26
2260	ENSG00000138190	EXOC6	1.56043	0.641942	3.68589	9.38054e-28	2.60577e-26
2262	ENSG00000273780	ARHGAP23	0.458109	-1.12624	2.2049	9.49598e-28	2.6365e-26
2263	ENSG00000171903	CYP4F11	0.319049	-1.64815	1.08661	9.61123e-28	2.66732e-26
2266	ENSG00000113595	TRIM23	0.620163	-0.68928	4.19615	1.0492e-27	2.90788e-26
2267	ENSG00000226826	HLA-DPB1	0.448898	-1.15554	3.25844	1.06043e-27	2.93773e-26
2268	ENSG00000164089	ETNPPL	2.3865	1.25489	1.59144	1.18221e-27	3.27366e-26
2273	ENSG00000079385	CEACAM1	0.587137	-0.76823	3.49515	1.37693e-27	3.80446e-26
2275	ENSG00000162913	C1orf145	8.89614	3.15318	-0.588195	1.38986e-27	3.83681e-26
2276	ENSG00000172428	COPS9	0.649199	-0.623268	5.11708	1.39748e-27	3.85615e-26
2277	ENSG00000120306	CYSTM1	0.662401	-0.594224	5.67234	1.42747e-27	3.93717e-26
2278	ENSG00000120784	ZFP30	0.399054	-1.32535	1.65908	1.44521e-27	3.98436e-26
2280	ENSG00000106012	IQCE	0.66252	-0.593963	4.95771	1.53356e-27	4.22421e-26
2281	ENSG00000141404	GNAL	0.453925	-1.13948	2.03395	1.59223e-27	4.3839e-26
2285	ENSG00000196867	ZFP28	3.33576	1.73802	0.704462	1.74463e-27	4.7951e-26
2286	ENSG00000205944	DAZ2	2.37454	1.24765	2.10217	2.00486e-27	5.50668e-26
2290	ENSG00000137872	SEMA6D	2.11662	1.08176	2.10899	2.39668e-27	6.57287e-26
2294	ENSG00000101384	JAG1	1.86125	0.896273	2.63663	2.62958e-27	7.19903e-26
2295	ENSG00000100906	NFKBIA	0.637808	-0.648806	3.85608	2.8374e-27	7.76457e-26
2296	ENSG00000275031	METRNL	0.551877	-0.857581	4.17786	2.97995e-27	8.15113e-26
2297	ENSG00000179583	CIITA	0.56773	-0.816723	3.08691	3.10966e-27	8.50222e-26
2301	ENSG00000171160	MORN4	0.569794	-0.811487	2.95015	3.53505e-27	9.6485e-26
2305	ENSG00000145431	PDGFC	2.88325	1.52769	1.0331	3.99675e-27	1.08897e-25
2306	ENSG00000145029	NICN1	1.57529	0.655621	3.59005	4.32857e-27	1.17887e-25
2307	ENSG00000276952	RP5-965G21.6	3.67521	1.87783	0.548733	4.33061e-27	1.17891e-25
2309	ENSG00000149591	TAGLN	2.35998	1.23878	1.60284	4.67137e-27	1.27058e-25
2310	ENSG00000172059	KLF11	0.617071	-0.696491	3.67138	4.69424e-27	1.27624e-25
2314	ENSG00000130224	LRCH2	2.58849	1.37211	1.48788	5.25392e-27	1.42594e-25
2315	ENSG00000154263	ABCA10	2.49162	1.31708	1.48426	5.57518e-27	1.51247e-25
2318	ENSG00000197299	BLM	0.64753	-0.626981	4.28784	6.14732e-27	1.66553e-25
2321	ENSG00000272734	ADIRF-AS1	1.76386	0.818733	3.05142	7.20639e-27	1.94995e-25
2323	ENSG00000187244	BCAM	1.95885	0.97001	2.3242	7.26728e-27	1.96473e-25
2325	ENSG00000156453	PCDH1	0.468068	-1.09521	2.09523	7.87497e-27	2.12719e-25
2327	ENSG00000041880	PARP3	1.59286	0.671615	3.6225	7.95823e-27	2.14783e-25
2330	ENSG00000246334	PRR7-AS1	2.00521	1.00376	2.22683	8.61017e-27	2.32079e-25
2331	ENSG00000122420	PTGFR	41.6706	5.38096	-1.28102	9.00586e-27	2.4264e-25
2334	ENSG00000215861	WI2-1896O14.1	0.479367	-1.0608	2.18678	9.77771e-27	2.63097e-25
2336	ENSG00000248461	LINC02119	2.57484	1.36448	1.53406	1.06032e-26	2.85066e-25
2337	ENSG00000156381	ANKRD9	0.611143	-0.710418	5.02189	1.06232e-26	2.85481e-25
2339	ENSG00000138658	ZGRF1	0.577868	-0.791187	4.58718	1.13913e-26	3.0586e-25
2343	ENSG00000159267	HLCS	0.653737	-0.613218	4.44613	1.30481e-26	3.49747e-25
2345	ENSG00000188766	SPRED3	2.42488	1.27791	1.45149	1.34644e-26	3.60599e-25
2347	ENSG00000165092	ALDH1A1	2.32527	1.2174	1.85125	1.35898e-26	3.63649e-25
2348	ENSG00000271335	RP11-324I22.4	2.42398	1.27738	1.64564	1.40939e-26	3.76976e-25
2351	ENSG00000160781	PAQR6	2.57709	1.36574	1.96244	1.50728e-26	4.02645e-25
2353	ENSG00000250748	RP11-230G5.2	10.275	3.36107	-0.650098	1.65894e-26	4.42781e-25
2354	ENSG00000170425	ADORA2B	1.91227	0.935287	2.55185	1.67927e-26	4.48016e-25
2358	ENSG00000176208	ATAD5	0.635286	-0.654523	4.56929	1.79767e-26	4.78792e-25
2359	ENSG00000188763	FZD9	0.466734	-1.09933	2.11817	1.81884e-26	4.84225e-25
2362	ENSG00000277781	MROH6	2.70567	1.43598	1.13907	1.96126e-26	5.21477e-25
2366	ENSG00000181773	GPR3	0.619846	-0.690017	3.65039	2.11152e-26	5.60481e-25
2369	ENSG00000123384	LRP1	1.62975	0.704654	7.7205	2.40624e-26	6.37902e-25
2375	ENSG00000186510	CLCNKA	0.272555	-1.87538	0.929706	2.59345e-26	6.85796e-25
2376	ENSG00000276529	AP001505.10	0.394368	-1.34239	1.50117	2.83475e-26	7.49288e-25
2379	ENSG00000102554	KLF5	3.01334	1.59136	0.854636	2.94512e-26	7.77479e-25
2386	ENSG00000076770	MBNL3	0.588291	-0.765397	3.12714	3.48909e-26	9.1838e-25
2387	ENSG00000163132	MSX1	0.437853	-1.19148	1.7764	3.53091e-26	9.28998e-25
2390	ENSG00000176771	NCKAP5	0.434207	-1.20354	1.77796	3.93587e-26	1.03424e-24
2393	ENSG00000129675	ARHGEF6	0.5583	-0.840886	2.74443	4.41246e-26	1.15803e-24
2397	ENSG00000165406	MARCH8	1.67537	0.744478	3.96777	4.86565e-26	1.27483e-24
2398	ENSG00000023608	SNAPC1	1.664	0.734659	3.17559	4.92602e-26	1.29011e-24
2402	ENSG00000118596	SLC16A7	0.578681	-0.789159	5.0954	5.23939e-26	1.3699e-24
2409	ENSG00000156510	HKDC1	3.41496	1.77187	0.53257	6.72616e-26	1.75352e-24
2411	ENSG00000172548	NIPAL4	0.302675	-1.72416	0.845775	7.16521e-26	1.86643e-24
2415	ENSG00000225649	AC064875.2	2.94604	1.55878	0.956026	8.27499e-26	2.15194e-24
2417	ENSG00000274272	RP11-44M6.7	0.572935	-0.803557	3.56305	8.71555e-26	2.26464e-24
2418	ENSG00000274454	SLC22A18AS	0.247681	-2.01344	0.490945	8.91335e-26	2.31507e-24
2421	ENSG00000132563	REEP2	1.55131	0.633483	3.72953	9.5972e-26	2.4896e-24
2427	ENSG00000161896	IP6K3	0.115257	-3.11707	-0.38045	1.16449e-25	3.01332e-24
2430	ENSG00000204397	CARD16	0.255358	-1.96941	0.526473	1.27929e-25	3.30631e-24
2432	ENSG00000150764	DIXDC1	1.55277	0.634845	3.94016	1.34366e-25	3.46981e-24
2436	ENSG00000171812	COL8A2	5.08799	2.34709	-0.0790865	1.43611e-25	3.70246e-24
2437	ENSG00000196981	WDR5B	1.50776	0.592411	4.17437	1.48168e-25	3.81837e-24
2438	ENSG00000257151	PWAR6	1.9656	0.974971	2.28606	1.51821e-25	3.91013e-24
2439	ENSG00000175445	LPL	0.613069	-0.705877	3.90352	1.51853e-25	3.91013e-24
2440	ENSG00000169891	REPS2	1.55019	0.632441	3.79047	1.55654e-25	4.00638e-24
2441	ENSG00000251562	MALAT1	1.80457	0.851657	7.82453	1.56174e-25	4.0181e-24
2443	ENSG00000101096	NFATC2	0.647476	-0.627101	5.19489	1.68057e-25	4.32029e-24
2444	ENSG00000244479	OR2A1-AS1	0.512357	-0.964779	2.80871	1.80487e-25	4.63795e-24
2447	ENSG00000106330	MOSPD3	0.625319	-0.677336	3.81713	1.88253e-25	4.83158e-24
2453	ENSG00000188290	HES4	0.407449	-1.29531	1.74733	2.20934e-25	5.65647e-24
2456	ENSG00000167972	ABCA3	4.68962	2.22947	0.00906423	2.30091e-25	5.88371e-24
2457	ENSG00000212866	HSPA1B	0.639848	-0.644199	6.90205	2.30886e-25	5.90163e-24
2463	ENSG00000114796	KLHL24	1.52243	0.606377	5.94934	3.14875e-25	8.02886e-24
2466	ENSG00000228672	PROB1	0.46307	-1.1107	1.98642	3.53438e-25	8.99896e-24
2467	ENSG00000196368	NUDT11	2.58772	1.37168	1.28427	3.53493e-25	8.99896e-24
2469	ENSG00000090975	PITPNM2	0.613653	-0.704506	3.93289	3.54614e-25	9.02018e-24
2471	ENSG00000145779	TNFAIP8	0.49051	-1.02764	2.26974	3.62894e-25	9.22334e-24
2473	ENSG00000260855	RP11-439E19.10	2.53712	1.34319	1.2343	3.72925e-25	9.47061e-24
2475	ENSG00000277701	RP11-734K23.9	2.65432	1.40834	1.11222	4.07698e-25	1.03453e-23
2479	ENSG00000188501	LCTL	2.32355	1.21633	1.55832	4.30216e-25	1.08991e-23
2485	ENSG00000169330	KIAA1024	0.607134	-0.719913	3.30218	4.63095e-25	1.17037e-23
2489	ENSG00000247134	RP11-11N9.4	0.621559	-0.686037	3.79441	4.94626e-25	1.24805e-23
2490	ENSG00000106211	HSPB1	1.50239	0.587257	6.95739	5.0124e-25	1.26423e-23
2502	ENSG00000141664	ZCCHC2	0.665775	-0.586894	3.89718	6.65582e-25	1.67069e-23
2505	ENSG00000154447	SH3RF1	1.60829	0.685531	3.57908	7.58409e-25	1.90141e-23
2513	ENSG00000154124	OTULIN	0.653414	-0.61393	5.01381	8.68955e-25	2.17163e-23
2515	ENSG00000249550	LINC01234	2.28835	1.19431	1.53453	8.99674e-25	2.24661e-23
2522	ENSG00000013016	EHD3	1.59154	0.670421	3.74173	1.04452e-24	2.60106e-23
2524	ENSG00000141682	PMAIP1	0.659913	-0.599651	5.15314	1.05777e-24	2.63199e-23
2528	ENSG00000188404	SELL	10.3603	3.37299	-0.821403	1.10924e-24	2.75568e-23
2530	ENSG00000281013	NDUFA6	0.652509	-0.615931	5.96386	1.13482e-24	2.817e-23
2532	ENSG00000134532	SOX5	1.55302	0.635075	3.99401	1.16962e-24	2.90109e-23
2538	ENSG00000105613	MAST1	1.62613	0.701446	3.26248	1.29037e-24	3.19303e-23
2539	ENSG00000174705	SH3PXD2B	1.52498	0.608794	5.12596	1.29299e-24	3.19825e-23
2544	ENSG00000152784	PRDM8	179.704	7.48948	-1.39646	1.41198e-24	3.48573e-23
2548	ENSG00000281289	LSS	0.604784	-0.725508	5.91488	1.63099e-24	4.02006e-23
2551	ENSG00000181218	HIST3H2A	1.75019	0.807513	2.72842	1.69007e-24	4.16078e-23
2552	ENSG00000255389	C6orf3	0.288744	-1.79214	0.675769	1.71155e-24	4.21202e-23
2553	ENSG00000197536	C5orf56	0.527383	-0.923076	2.41352	1.78165e-24	4.3828e-23
2555	ENSG00000147509	RGS20	0.664998	-0.588579	4.46334	1.87345e-24	4.60502e-23
2557	ENSG00000234745	HLA-B	0.314124	-1.67059	1.95644	1.97307e-24	4.8461e-23
2559	ENSG00000126562	WNK4	0.274223	-1.86658	0.576256	2.01356e-24	4.94167e-23
2562	ENSG00000171045	TSNARE1	1.61014	0.687189	3.23316	2.12196e-24	5.20163e-23
2564	ENSG00000132763	MMACHC	0.372397	-1.42509	1.19909	2.23379e-24	5.47148e-23
2566	ENSG00000095066	HOOK2	1.55933	0.640928	4.51279	2.28117e-24	5.58318e-23
2569	ENSG00000185220	PGBD2	1.7343	0.794354	2.77335	2.68787e-24	6.5709e-23
2571	ENSG00000168818	STX18	0.656567	-0.606986	3.93102	2.75897e-24	6.73947e-23
2573	ENSG00000243422	RPL23AP49	4.32268	2.11193	0.263696	2.80026e-24	6.835e-23
2579	ENSG00000276155	MAPT	0.53216	-0.910068	3.71764	3.19732e-24	7.78601e-23
2582	ENSG00000164953	TMEM67	1.56332	0.644618	3.86755	4.27666e-24	1.04023e-22
2583	ENSG00000197093	GAL3ST4	0.58878	-0.764199	3.07904	4.34917e-24	1.05746e-22
2585	ENSG00000206315	PBX2	0.666545	-0.585227	4.43275	4.5753e-24	1.11158e-22
2586	ENSG00000165626	BEND7	0.464072	-1.10758	1.86618	4.62533e-24	1.1233e-22
2588	ENSG00000173275	ZNF449	0.653379	-0.614007	3.79445	4.67963e-24	1.13561e-22
2591	ENSG00000242715	CCDC169	0.485753	-1.04171	2.25485	4.89951e-24	1.18759e-22
2592	ENSG00000231652	RP11-553A21.3	4.15797	2.05588	0.107384	5.11676e-24	1.23977e-22
2593	ENSG00000221869	CEBPD	2.00463	1.00333	2.11285	5.73931e-24	1.39007e-22
2595	ENSG00000103811	CTSH	0.666136	-0.586112	5.12913	6.06125e-24	1.46692e-22
2596	ENSG00000240291	RP11-499P20.2	2.60461	1.38106	1.16661	6.12665e-24	1.48217e-22
2598	ENSG00000110987	BCL7A	0.511189	-0.96807	2.2155	6.22063e-24	1.50375e-22
2599	ENSG00000282873	BCL7A	0.511189	-0.96807	2.2155	6.22307e-24	1.50376e-22
2600	ENSG00000236540	AC006547.13	0.64759	-0.626848	3.54572	6.27652e-24	1.51609e-22
2601	ENSG00000138772	ANXA3	1.93761	0.954282	2.55575	6.58848e-24	1.59084e-22
2605	ENSG00000177051	FBXO46	1.5273	0.610982	4.22946	7.44534e-24	1.79497e-22
2606	ENSG00000188269	OR7A5	18.0118	4.17087	-1.0992	7.60439e-24	1.83261e-22
2611	ENSG00000171017	LRRC8E	0.207424	-2.26934	0.0728183	9.1433e-24	2.19926e-22
2614	ENSG00000204604	ZNF468	5.6162	2.4896	-0.0975578	9.68047e-24	2.32579e-22
2615	ENSG00000128710	HOXD10	0.397639	-1.33047	1.32661	1.04354e-23	2.50621e-22
2618	ENSG00000283029	RN7SL1	0.00284194	-8.45891	-0.205172	1.09953e-23	2.63766e-22
2625	ENSG00000004799	PDK4	0.603617	-0.728294	3.13012	1.17811e-23	2.81863e-22
2638	ENSG00000078900	TP73	0.545138	-0.875307	2.6615	1.49608e-23	3.56172e-22
2639	ENSG00000075407	ZNF37A	1.53993	0.622868	4.93753	1.55092e-23	3.69089e-22
2641	ENSG00000087494	PTHLH	6.8882	2.78413	-0.457199	1.61386e-23	3.83776e-22
2645	ENSG00000187416	LHFPL3	6.50424	2.70138	-0.372853	1.80614e-23	4.28851e-22
2646	ENSG00000146350	TBC1D32	1.80654	0.853226	2.52229	1.83464e-23	4.35453e-22
2649	ENSG00000157869	RAB28	0.666662	-0.584973	3.86337	1.91743e-23	4.54588e-22
2650	ENSG00000244187	TMEM141	1.68971	0.756773	3.67089	1.92691e-23	4.56662e-22
2651	ENSG00000138380	CARF	1.65418	0.726116	3.06174	1.95854e-23	4.63983e-22
2652	ENSG00000232679	LINC01705	6.72038	2.74854	-0.537598	2.00249e-23	4.74217e-22
2654	ENSG00000234323	LINC01505	0.383152	-1.38401	1.23098	2.10704e-23	4.98601e-22
2659	ENSG00000174004	NRROS	1.55136	0.63353	3.59276	2.32231e-23	5.48506e-22
2661	ENSG00000234616	JRK	1.55357	0.635586	6.1561	2.36292e-23	5.57679e-22
2663	ENSG00000197381	ADARB1	0.659933	-0.599608	4.44112	2.55753e-23	6.03155e-22
2664	ENSG00000213401	MAGEA12	3.77218	1.9154	0.220211	2.64315e-23	6.23115e-22
2665	ENSG00000129354	AP1M2	0.0480218	-4.38017	-0.931187	2.95281e-23	6.95854e-22
2666	ENSG00000244879	GABPB1-AS1	1.52506	0.608869	6.56638	2.98415e-23	7.02977e-22
2669	ENSG00000249859	PVT1	1.53254	0.615926	3.52381	3.18572e-23	7.49616e-22
2670	ENSG00000180035	ZNF48	1.78414	0.835228	2.5091	3.23991e-23	7.62082e-22
2675	ENSG00000072832	CRMP1	0.634799	-0.655629	3.37119	3.79726e-23	8.91511e-22
2677	ENSG00000232445	RP11-132A1.4	0.0274028	-5.18953	-0.997854	4.12766e-23	9.68358e-22
2686	ENSG00000257167	TMPO-AS1	0.455531	-1.13438	1.78606	4.963e-23	1.16043e-21
2687	ENSG00000080573	COL5A3	1.55567	0.63754	3.54075	4.99177e-23	1.16672e-21
2694	ENSG00000250548	RP11-47I22.2	9.81832	3.29548	-0.883242	5.90597e-23	1.37681e-21
2695	ENSG00000235884	LINC00941	2.04699	1.0335	1.87014	6.1199e-23	1.42615e-21
2706	ENSG00000186854	TRABD2A	3.11401	1.63877	0.567842	7.89757e-23	1.83293e-21
2717	ENSG00000247400	DNAJC3-AS1	2.38643	1.25486	1.77808	9.80882e-23	2.26729e-21
2719	ENSG00000182165	TP53TG1	0.567225	-0.818007	2.78932	1.04566e-22	2.41525e-21
2721	ENSG00000174130	TLR6	1.79323	0.842561	2.79898	1.06784e-22	2.46466e-21
2722	ENSG00000147687	TATDN1	1.54944	0.631743	4.20722	1.07635e-22	2.4834e-21
2726	ENSG00000138829	FBN2	0.582837	-0.778834	2.82388	1.1905e-22	2.74273e-21
2730	ENSG00000212719	C17orf51	0.654454	-0.611636	4.75836	1.30349e-22	2.99865e-21
2732	ENSG00000154217	PITPNC1	1.76126	0.816604	3.07464	1.32358e-22	3.04263e-21
2734	ENSG00000124134	KCNS1	8.33242	3.05874	-0.811662	1.49744e-22	3.43979e-21
2737	ENSG00000127419	TMEM175	0.651735	-0.617643	3.57045	1.60811e-22	3.68995e-21
2739	ENSG00000130775	THEMIS2	0.643195	-0.636672	3.88351	1.68597e-22	3.8658e-21
2740	ENSG00000161647	MPP3	0.62403	-0.680313	3.19408	1.68791e-22	3.86882e-21
2747	ENSG00000140044	JDP2	1.70329	0.768327	2.92574	1.93145e-22	4.41575e-21
2749	ENSG00000147400	CETN2	0.652933	-0.614993	4.8076	2.00433e-22	4.57905e-21
2752	ENSG00000239482	RP11-90K6.1	2.0627	1.04453	1.87791	2.17342e-22	4.95994e-21
2754	ENSG00000182195	LDOC1	14.6984	3.87759	-1.16156	2.25204e-22	5.13562e-21
2759	ENSG00000183943	PRKX	0.523801	-0.93291	2.83344	2.46161e-22	5.60334e-21
2761	ENSG00000187210	GCNT1	2.35057	1.23301	1.36479	2.66971e-22	6.07264e-21
2764	ENSG00000158683	PKD1L1	0.414282	-1.27132	1.45778	2.73776e-22	6.22067e-21
2767	ENSG00000248632	RP11-366M4.11	2.52191	1.33452	1.07074	3.30777e-22	7.5077e-21
2776	ENSG00000081052	COL4A4	0.499605	-1.00114	2.29688	4.13324e-22	9.35086e-21
2781	ENSG00000250138	RP11-848G14.5	0.564524	-0.824893	2.61655	4.57498e-22	1.03316e-20
2782	ENSG00000124587	PEX6	0.669101	-0.579704	4.05489	4.95353e-22	1.11825e-20
2784	ENSG00000067715	SYT1	1.89957	0.925673	2.12459	5.18409e-22	1.16946e-20
2785	ENSG00000223481	TAP2	0.610563	-0.711789	3.20794	5.34467e-22	1.20525e-20
2795	ENSG00000148225	WDR31	2.25769	1.17485	1.4823	6.89687e-22	1.54971e-20
2799	ENSG00000261959	RP11-893F2.14	1.81132	0.85704	2.70438	6.99878e-22	1.57036e-20
2802	ENSG00000274414	RP5-965G21.4	3.63764	1.863	0.281664	7.08634e-22	1.58831e-20
2805	ENSG00000130158	DOCK6	1.60914	0.68629	3.50174	7.39126e-22	1.65488e-20
2808	ENSG00000169085	C8orf46	0.656106	-0.607999	3.86275	8.1845e-22	1.83052e-20
2809	ENSG00000152503	TRIM36	0.51269	-0.963843	2.07473	8.30673e-22	1.8572e-20
2817	ENSG00000099957	P2RX6	2.38836	1.25602	1.19897	9.44652e-22	2.10578e-20
2822	ENSG00000107821	KAZALD1	1.53261	0.615989	3.42948	1.01692e-21	2.26313e-20
2824	ENSG00000138798	EGF	0.590793	-0.759275	2.93554	1.05085e-21	2.33699e-20
2834	ENSG00000131153	GINS2	0.604418	-0.726381	3.8313	1.18344e-21	2.62257e-20
2836	ENSG00000114861	FOXP1	3.11786	1.64056	0.556201	1.2408e-21	2.74774e-20
2837	ENSG00000262001	DLGAP1-AS2	2.00804	1.00579	1.86534	1.25982e-21	2.78887e-20
2839	ENSG00000197323	TRIM33	1.54738	0.629825	6.11065	1.31042e-21	2.89886e-20
2841	ENSG00000231528	FAM225A	0.619427	-0.690993	3.26013	1.39614e-21	3.0863e-20
2846	ENSG00000160753	RUSC1	0.642968	-0.637181	4.3359	1.55841e-21	3.43896e-20
2850	ENSG00000162458	FBLIM1	2.30968	1.20769	1.28127	1.69302e-21	3.72997e-20
2851	ENSG00000080200	CRYBG3	0.531572	-0.911663	5.19845	1.69325e-21	3.72997e-20
2857	ENSG00000170545	SMAGP	2.15811	1.10977	1.51464	1.8712e-21	4.1133e-20
2858	ENSG00000132932	ATP8A2	2.65996	1.4114	0.847717	1.88829e-21	4.14941e-20
2860	ENSG00000187908	DMBT1	9.81969	3.29568	-0.883668	2.00583e-21	4.40463e-20
2861	ENSG00000164114	MAP9	1.85002	0.887542	2.91857	2.01563e-21	4.42459e-20
2862	ENSG00000109832	DDX25	6.00129	2.58527	-0.513202	2.04758e-21	4.49316e-20
2871	ENSG00000281244	ADAMTS13	2.29912	1.20108	1.30538	2.45029e-21	5.36001e-20
2872	ENSG00000160323	ADAMTS13	2.29912	1.20108	1.30538	2.45311e-21	5.3643e-20
2873	ENSG00000185404	SP140L	0.658158	-0.603495	3.73144	2.48626e-21	5.4349e-20
2874	ENSG00000143494	VASH2	0.577614	-0.791823	2.62312	2.50827e-21	5.48111e-20
2881	ENSG00000167740	CYB5D2	1.56408	0.645313	3.24643	2.96943e-21	6.47307e-20
2882	ENSG00000258171	RP11-511B23.3	4.5101	2.17316	-0.00305396	2.97775e-21	6.48895e-20
2895	ENSG00000107262	BAG1	0.669348	-0.579171	5.06815	3.40691e-21	7.39082e-20
2896	ENSG00000135537	LACE1	0.640103	-0.643623	3.61388	3.40994e-21	7.39484e-20
2897	ENSG00000176204	LRRTM4	1.95095	0.96418	1.91304	3.53188e-21	7.65663e-20
2902	ENSG00000275605	AC012314.3	0.00345151	-8.17856	-0.529055	3.59304e-21	7.77311e-20
2903	ENSG00000272101	AC243587.1	0.00346423	-8.17325	-0.513395	3.59304e-21	7.77311e-20
2905	ENSG00000138944	KIAA1644	0.665444	-0.58761	4.08615	3.77445e-21	8.15996e-20
2906	ENSG00000221923	ZNF880	2.65827	1.41049	0.856645	3.81037e-21	8.23479e-20
2908	ENSG00000171004	HS6ST2	34.3677	5.10298	-1.50637	4.04189e-21	8.72912e-20
2912	ENSG00000133134	BEX2	2.51371	1.32982	1.05188	4.28603e-21	9.24366e-20
2913	ENSG00000184384	MAML2	1.67783	0.7466	3.33065	4.44274e-21	9.57836e-20
2916	ENSG00000112379	ARFGEF3	0.648437	-0.624962	3.50153	4.76316e-21	1.02586e-19
2918	ENSG00000204574	ABCF1	0.651572	-0.618003	3.90234	4.8316e-21	1.03989e-19
2919	ENSG00000186862	PDZD7	1.88833	0.917115	2.11909	4.85289e-21	1.04411e-19
2925	ENSG00000107562	CXCL12	0.232535	-2.10448	0.0832547	5.05165e-21	1.08465e-19
2928	ENSG00000153902	LGI4	0.490867	-1.0266	1.88004	5.32302e-21	1.14174e-19
2938	ENSG00000115325	DOK1	1.68208	0.750248	2.75435	6.64815e-21	1.42112e-19
2940	ENSG00000132182	NUP210	0.32921	-1.60292	0.654883	6.72685e-21	1.43696e-19
2943	ENSG00000144893	MED12L	3.82932	1.93709	0.194558	6.93591e-21	1.48011e-19
2945	ENSG00000221946	FXYD7	0.611921	-0.708583	3.06598	7.22832e-21	1.54146e-19
2950	ENSG00000261534	RP11-244O19.1	0.254661	-1.97335	0.225989	7.98076e-21	1.69904e-19
2952	ENSG00000065717	TLE2	2.29856	1.20073	1.25059	8.23702e-21	1.7524e-19
2953	ENSG00000180834	MAP6D1	0.536113	-0.899392	2.24583	8.26162e-21	1.75704e-19
2956	ENSG00000100154	TTC28	1.59876	0.676955	4.73228	9.07798e-21	1.9287e-19
2961	ENSG00000122367	LDB3	2.04558	1.03251	1.80895	9.84417e-21	2.08796e-19
2962	ENSG00000101546	RBFA	0.637668	-0.649122	3.30638	9.93559e-21	2.10663e-19
2963	ENSG00000099251	HSD17B7P2	1.66553	0.735981	2.82838	1.01043e-20	2.14168e-19
2967	ENSG00000277534	RP11-9E17.1	1.69447	0.760832	2.62031	1.04898e-20	2.22039e-19
2970	ENSG00000105707	HPN	3.73914	1.90271	0.325404	1.06218e-20	2.24606e-19
2978	ENSG00000246859	STARD4-AS1	11.6491	3.54215	-1.13605	1.17428e-20	2.47643e-19
2980	ENSG00000266835	GAPLINC	0.451873	-1.14601	1.64025	1.20109e-20	2.53128e-19
2984	ENSG00000223572	CKMT1A	1.94207	0.957595	1.97144	1.22406e-20	2.57622e-19
2990	ENSG00000248713	RP11-766F14.2	0.381881	-1.3888	1.02751	1.41718e-20	2.97668e-19
2991	ENSG00000266086	RP11-159D12.5	2.36899	1.24427	1.20565	1.45179e-20	3.04837e-19
2995	ENSG00000182168	UNC5C	0.22354	-2.1614	-0.0511471	1.60724e-20	3.37027e-19
3000	ENSG00000124224	PPP4R1L	1.5427	0.625459	3.26052	1.8039e-20	3.77634e-19
3001	ENSG00000277007	RP11-392O17.2	2.76705	1.46835	0.678809	1.85002e-20	3.8716e-19
3002	ENSG00000169255	B3GALNT1	9.93501	3.31252	-1.07466	1.85496e-20	3.88065e-19
3006	ENSG00000174327	SLC16A13	1.60557	0.683086	2.91268	1.92706e-20	4.02611e-19
3009	ENSG00000204946	ZNF783	1.52087	0.604897	3.9703	1.9469e-20	4.06232e-19
3011	ENSG00000277957	SENP3-EIF4A1	0.538786	-0.892216	2.4238	1.95288e-20	4.07329e-19
3013	ENSG00000277632	CCL3	0.0639308	-3.96735	-1.02055	1.97762e-20	4.12215e-19
3014	ENSG00000278567	CCL3	0.0639308	-3.96735	-1.02055	1.97837e-20	4.12234e-19
3018	ENSG00000214146	LINC02026	3.96985	1.98909	-0.0374223	2.12344e-20	4.41876e-19
3019	ENSG00000163803	PLB1	7.36019	2.87974	-0.801801	2.17666e-20	4.52801e-19
3026	ENSG00000170421	KRT8	4.0916	2.03267	-0.109937	2.24221e-20	4.65359e-19
3031	ENSG00000256268	RP11-221N13.3	5.29934	2.40581	-0.465402	2.34535e-20	4.85962e-19
3034	ENSG00000261594	TPBGL	0.365427	-1.45235	0.914242	2.59111e-20	5.36353e-19
3035	ENSG00000122877	EGR2	5.49865	2.45908	-0.51329	2.62249e-20	5.4267e-19
3036	ENSG00000171988	JMJD1C	1.52779	0.61145	5.51848	2.66015e-20	5.50282e-19
3039	ENSG00000198885	ITPRIPL1	0.665308	-0.587905	3.62065	2.70246e-20	5.58483e-19
3040	ENSG00000198121	LPAR1	10.0394	3.3276	-1.06248	2.71803e-20	5.61514e-19
3049	ENSG00000241127	YAE1D1	0.664553	-0.589545	3.7123	3.4156e-20	7.03541e-19
3052	ENSG00000136274	NACAD	3.17167	1.66524	0.332777	3.58619e-20	7.37953e-19
3053	ENSG00000274221	CCL3	0.0645423	-3.95361	-1.03208	3.70692e-20	7.62547e-19
3059	ENSG00000115461	IGFBP5	5.11754	2.35545	-0.505459	4.0181e-20	8.24939e-19
3060	ENSG00000251136	RP11-37B2.1	1.73415	0.794229	2.50425	4.09951e-20	8.41378e-19
3061	ENSG00000128805	ARHGAP22	2.20917	1.1435	1.35285	4.11961e-20	8.45227e-19
3069	ENSG00000100802	C14orf93	1.6693	0.739246	3.17406	4.47639e-20	9.16034e-19
3071	ENSG00000159556	ISL2	2.79483	1.48276	0.782615	4.66591e-20	9.54196e-19
3073	ENSG00000185133	INPP5J	10.2651	3.35967	-1.03882	4.96823e-20	1.01536e-18
3074	ENSG00000118263	KLF7	1.64169	0.715181	3.47755	5.01154e-20	1.02388e-18
3079	ENSG00000205309	NT5M	0.557952	-0.841787	2.50117	5.40327e-20	1.10212e-18
3081	ENSG00000281406	BLACAT1	3.5251	1.81766	0.455323	5.81811e-20	1.18596e-18
3086	ENSG00000227954	TARID	6.59528	2.72143	-0.7914	6.35809e-20	1.29393e-18
3087	ENSG00000258311	RP11-644F5.10	1.75949	0.815158	2.33268	6.36455e-20	1.29483e-18
3089	ENSG00000188004	C1orf204	0.405512	-1.30218	1.09807	6.72618e-20	1.36751e-18
3090	ENSG00000206492	GNL1	0.666825	-0.58462	3.7368	6.77557e-20	1.37711e-18
3095	ENSG00000251349	MSANTD3-TMEFF1	0.588987	-0.763693	2.67435	7.57505e-20	1.53711e-18
3098	ENSG00000091879	ANGPT2	0.503654	-0.989495	1.89704	7.69067e-20	1.55906e-18
3100	ENSG00000148680	HTR7	1.8874	0.916404	1.99536	8.14508e-20	1.65012e-18
3101	ENSG00000170965	PLAC1	3.5458	1.82611	0.138487	8.44316e-20	1.70995e-18
3103	ENSG00000092964	DPYSL2	0.505518	-0.984164	1.97002	8.49148e-20	1.71863e-18
3104	ENSG00000152689	RASGRP3	0.404982	-1.30407	1.10056	8.59481e-20	1.73898e-18
3108	ENSG00000233327	USP32P2	0.63152	-0.663101	4.16815	9.0029e-20	1.81921e-18
3112	ENSG00000203999	LINC01270	1.68523	0.752942	2.99346	9.15041e-20	1.84664e-18
3113	ENSG00000187699	C2orf88	3.15436	1.65735	0.360476	9.22043e-20	1.86017e-18
3117	ENSG00000184497	TMEM255B	1.77517	0.827957	2.26715	1.00578e-19	2.02651e-18
3120	ENSG00000213865	C8orf44	1.89555	0.922619	1.93717	1.06264e-19	2.13901e-18
3124	ENSG00000108515	ENO3	1.66951	0.739424	2.66266	1.18185e-19	2.37593e-18
3127	ENSG00000104154	SLC30A4	0.577485	-0.792143	2.5098	1.22617e-19	2.46265e-18
3128	ENSG00000196189	SEMA4A	0.308492	-1.69669	0.466803	1.23215e-19	2.47388e-18
3138	ENSG00000114757	PEX5L	0.325257	-1.62035	0.561804	1.44522e-19	2.89242e-18
3144	ENSG00000151632	AKR1C2	0.519824	-0.943905	2.13361	1.64017e-19	3.27632e-18
3145	ENSG00000178573	MAF	1.76175	0.817012	2.29862	1.66313e-19	3.32113e-18
3146	ENSG00000278268	MOAP1	1.53874	0.621749	3.17561	1.6743e-19	3.34237e-18
3147	ENSG00000165943	MOAP1	1.53874	0.621749	3.17561	1.67509e-19	3.34288e-18
3155	ENSG00000277401	TJP1	1.57801	0.658107	5.54192	1.79872e-19	3.5805e-18
3156	ENSG00000015568	RGPD5	1.74795	0.805661	4.76155	1.81394e-19	3.60966e-18
[truncated: 2,468 more rows]

## Sheet: Deseq FC>1.5
	gene	Gene name	baseMean	baseMeanA	baseMeanB	foldChange	log2FoldChange	pval	padj
7211	ENSG00000232759	AC002480.3	2.5716	5.1432	0	0	-Inf	0.0002527	0.00134372
8511	ENSG00000275605	AC012314.3	17.7398	35.4796	0	0	-Inf	0.00289133	0.0130261
9516	ENSG00000284230	AC270107.8	6.8591	13.7182	0	0	-Inf	0.0100439	0.0404712
9595	ENSG00000175749	EIF3KP1	1.4931	2.98621	0	0	-Inf	0.0108854	0.0435009
7396	ENSG00000170323	FABP4	2.42628	4.85257	0	0	-Inf	0.000385649	0.00199937
8370	ENSG00000156564	LRFN2	1.94377	3.88753	0	0	-Inf	0.00235947	0.010809
7893	ENSG00000249936	RAC1P2	2.19956	4.39911	0	0	-Inf	0.00105943	0.0051467
8302	ENSG00000283029	RN7SL1	21.2833	42.5666	0	0	-Inf	0.00209581	0.0096798
9633	ENSG00000272549	RP11-351J23.2	1.46295	2.92589	0	0	-Inf	0.0112827	0.0449105
9643	ENSG00000216285	RP11-490H24.5	1.89467	3.78934	0	0	-Inf	0.0114571	0.0455575
2246	ENSG00000232192	RP11-62I21.1	12.62	25.24	0	0	-Inf	4.7649e-19	8.1347e-18
4561	ENSG00000256452	RP11-667M19.10	5.37701	10.754	0	0	-Inf	1.44853e-08	1.21777e-07
16	ENSG00000149781	FERMT3	840.932	1665.57	16.2975	0.00978498	-6.67522	0	0
11	ENSG00000152932	RAB3C	696.969	1370.21	23.7289	0.0173178	-5.8516	0	0
397	ENSG00000277117	CH507-9B2.1	97.0204	190.432	3.60882	0.0189507	-5.7216	3.36397e-78	3.24907e-76
4350	ENSG00000171388	APLN	6.74234	13.2087	0.276016	0.0208966	-5.58059	3.59105e-09	3.16541e-08
948	ENSG00000109610	SOD3	34.4803	67.3898	1.5707	0.0233077	-5.42305	5.68094e-41	2.29778e-39
3205	ENSG00000232445	RP11-132A1.4	12.5692	24.5577	0.580746	0.0236483	-5.40212	2.93556e-13	3.51204e-12
136	ENSG00000154864	PIEZO2	310.34	606.062	14.617	0.024118	-5.37374	3.68318e-148	1.03844e-145
55	ENSG00000160223	ICOSLG	319.048	620.788	17.3081	0.0278809	-5.16458	5.32319e-267	3.71114e-264
1	ENSG00000067141	NEO1	591.085	1146.9	35.266	0.0307489	-5.02332	0	0
5687	ENSG00000277926	NEU4	4.65801	9.00698	0.309029	0.03431	-4.86523	2.62802e-06	1.77191e-05
341	ENSG00000185924	RTN4RL1	128.351	247.605	9.09684	0.0367393	-4.76653	3.90652e-86	4.39271e-84
820	ENSG00000110446	SLC15A3	41.9209	80.8554	2.98647	0.0369359	-4.75883	1.62862e-46	7.61558e-45
1508	ENSG00000078053	AMPH	24.7596	47.6437	1.87543	0.0393637	-4.66699	1.63514e-27	4.15769e-26
131	ENSG00000158856	DMTN	179.763	345.697	13.828	0.0400002	-4.64385	5.61382e-154	1.64318e-151
906	ENSG00000006638	TBXA2R	39.6502	76.0401	3.26031	0.0428762	-4.54368	1.80107e-42	7.62253e-41
2852	ENSG00000129354	AP1M2	13.3197	25.5393	1.10001	0.0430714	-4.53713	4.84836e-15	6.51842e-14
912	ENSG00000164938	TP53INP1	41.0353	78.1901	3.88054	0.0496295	-4.33266	2.64188e-42	1.11075e-40
5619	ENSG00000132744	ACY3	5.47866	10.4337	0.523567	0.0501802	-4.31674	2.08964e-06	1.42571e-05
431	ENSG00000169515	CCDC8	76.8514	145.758	7.94498	0.0545081	-4.19739	4.11728e-74	3.66294e-72
8733	ENSG00000173762	CD7	2.36166	4.47578	0.247551	0.055309	-4.17634	0.00401434	0.0176258
8453	ENSG00000101883	RHOXF1	2.54253	4.81334	0.271717	0.0564509	-4.14686	0.00266434	0.0120858
3265	ENSG00000278567	CCL3	12.4199	23.4354	1.4045	0.0599306	-4.06056	5.58221e-13	6.55371e-12
3266	ENSG00000277632	CCL3	12.4199	23.4354	1.4045	0.0599306	-4.06056	5.58221e-13	6.55371e-12
3308	ENSG00000274221	CCL3	12.3199	23.2354	1.4045	0.0604464	-4.0482	7.7213e-13	8.94999e-12
6795	ENSG00000203688	RP11-351J23.1	4.21133	7.92755	0.495102	0.0624533	-4.00108	9.00214e-05	0.000507988
25	ENSG00000132530	XAF1	697.93	1313.41	82.4534	0.0627783	-3.99359	0	0
311	ENSG00000105963	ADAP1	120.326	226.022	14.6304	0.0647299	-3.94942	2.06861e-92	2.55044e-90
6152	ENSG00000204099	NEU4	4.77308	8.96112	0.585045	0.0652871	-3.93706	1.33286e-05	8.30742e-05
10	ENSG00000276482	SLC12A7	1125.12	2110.24	139.987	0.066337	-3.91404	0	0
8499	ENSG00000269376	RP11-120K24.5	2.48215	4.65527	0.309029	0.0663826	-3.91305	0.00282687	0.0127537
2243	ENSG00000284017	PLCL2	19.4914	36.531	2.45188	0.0671177	-3.89716	4.4827e-19	7.65974e-18
2244	ENSG00000154822	PLCL2	19.4914	36.531	2.45188	0.0671177	-3.89716	4.4827e-19	7.65974e-18
9268	ENSG00000248479	RP11-807H7.2	2.15587	4.04002	0.271717	0.0672563	-3.89419	0.00778433	0.0322057
1198	ENSG00000165449	SLC16A9	36.6469	68.423	4.87074	0.0711858	-3.81227	1.92564e-33	6.16333e-32
8594	ENSG00000268643	AC006486.9	4.07282	7.5979	0.547733	0.07209	-3.79406	0.00321536	0.014346
7107	ENSG00000164651	SP8	3.86019	7.19682	0.523567	0.0727497	-3.78091	0.000197645	0.00106634
5929	ENSG00000184185	KCNJ12	5.72748	10.6554	0.799583	0.0750403	-3.73619	5.96532e-06	3.85789e-05
754	ENSG00000141314	RHBDL3	57.4334	106.552	8.31524	0.0780395	-3.67965	8.56119e-50	4.35372e-48
38	ENSG00000183486	MX2	863.163	1600.32	126.003	0.0787358	-3.66684	0	0
955	ENSG00000156127	BATF	46.7628	86.6565	6.86913	0.0792685	-3.65711	1.37567e-40	5.52342e-39
5778	ENSG00000141255	SPATA22	5.76013	10.6635	0.856762	0.0803454	-3.63764	3.70547e-06	2.45903e-05
1864	ENSG00000138741	TRPC3	25.719	47.5399	3.89799	0.0819939	-3.60834	8.26357e-23	1.69988e-21
27	ENSG00000137959	IFI44L	1247.35	2300.29	194.414	0.0845171	-3.56461	0	0
6434	ENSG00000206468	UBD	5.17742	9.52224	0.832596	0.087437	-3.51561	3.00678e-05	0.000179191
3909	ENSG00000106536	POU6F2	11.5556	21.216	1.8953	0.0893336	-3.48465	1.80491e-10	1.77046e-09
6579	ENSG00000228318	AP001610.5	4.96477	9.10124	0.828297	0.0910093	-3.45784	4.5367e-05	0.00026441
8179	ENSG00000278654	RP11-434C1.4	3.23051	5.91758	0.543434	0.0918339	-3.44483	0.00168534	0.00790104
1386	ENSG00000160233	LRRC3	36.4999	66.8277	6.17215	0.0923592	-3.4366	1.14422e-29	3.16552e-28
4481	ENSG00000120949	TNFRSF8	10.7001	19.5664	1.83382	0.0937231	-3.41545	8.16751e-09	6.98895e-08
956	ENSG00000198108	CHSY3	50.2015	91.7964	8.60657	0.0937572	-3.41493	1.72709e-40	6.92714e-39
8459	ENSG00000080007	DDX43	3.04898	5.5744	0.523567	0.0939235	-3.41237	0.00268605	0.0121757
76	ENSG00000133106	EPSTI1	324.264	592.513	56.0148	0.0945377	-3.40297	8.64409e-221	4.36117e-218
2675	ENSG00000167034	NKX3-1	23.3105	42.5699	4.05104	0.0951622	-3.39347	3.71856e-16	5.33026e-15
29	ENSG00000121966	CXCR4	596.285	1087.46	105.115	0.0966611	-3.37092	0	0
83	ENSG00000088881	EBF4	307.43	559.62	55.2395	0.0987091	-3.34067	1.31449e-206	6.07262e-204
1294	ENSG00000163568	AIM2	48.5505	88.3363	8.76468	0.0992194	-3.33323	3.00589e-31	8.90711e-30
8821	ENSG00000168135	KCNJ4	2.87704	5.23052	0.523567	0.100098	-3.32051	0.00445188	0.0193519
7747	ENSG00000281039	RP4-777O23.3	3.92646	7.11026	0.742653	0.104448	-3.25914	0.000791951	0.00391978
77	ENSG00000113504	SLC12A7	529.616	958.124	101.108	0.105527	-3.24432	1.35203e-220	6.73275e-218
9073	ENSG00000225125	RANP4	2.73694	4.95032	0.523567	0.105764	-3.24108	0.00623976	0.0263703
8393	ENSG00000074317	SNCB	3.05686	5.52867	0.585045	0.10582	-3.24031	0.00244875	0.0111873
3466	ENSG00000259917	HNRNPLP2	15.2822	27.5978	2.9666	0.107494	-3.21767	3.43924e-12	3.80479e-11
4989	ENSG00000170577	SIX2	8.61238	15.54	1.68481	0.108418	-3.20532	1.44885e-07	1.11355e-06
258	ENSG00000185585	OLFML2A	155.433	280.412	30.4542	0.108605	-3.20283	4.88389e-107	7.25844e-105
3689	ENSG00000198846	TOX	13.9424	25.1438	2.74104	0.109015	-3.1974	2.62641e-11	2.72867e-10
9391	ENSG00000129450	SIGLEC9	2.59263	4.66599	0.519268	0.111288	-3.16763	0.00875062	0.0357293
13	ENSG00000157601	MX1	4270.34	7681.44	859.235	0.111858	-3.16025	0	0
2725	ENSG00000161896	IP6K3	20.3779	36.5906	4.16515	0.113831	-3.13503	8.64547e-16	1.21652e-14
4454	ENSG00000116981	NT5C1A	10.7578	19.3158	2.19978	0.113885	-3.13435	6.88493e-09	5.92716e-08
6483	ENSG00000224137	LINC01857	5.68896	10.2033	1.17464	0.115124	-3.11874	3.4453e-05	0.000203774
166	ENSG00000170561	IRX2	270.171	484.093	56.2499	0.116196	-3.10536	1.88385e-136	4.35146e-134
9677	ENSG00000003137	CYP26B1	2.48094	4.44261	0.519268	0.116884	-3.09686	0.0119168	0.0472139
7299	ENSG00000101443	WFDC2	4.26747	7.64086	0.894074	0.117012	-3.09527	0.0003108	0.00163273
9051	ENSG00000257588	RP11-469H8.6	2.76333	4.9459	0.580746	0.11742	-3.09025	0.00610713	0.0258725
9049	ENSG00000250990	AC073635.5	2.76555	4.94605	0.585045	0.118285	-3.07966	0.00609616	0.0258317
2142	ENSG00000144649	FAM198A	28.8256	51.5489	6.10231	0.118379	-3.07851	5.28936e-20	9.46849e-19
383	ENSG00000116141	MARK1	121.494	217.078	25.9094	0.119355	-3.06666	3.42832e-80	3.43226e-78
120	ENSG00000142910	TINAGL1	263.498	470.486	56.5096	0.120109	-3.05758	4.28141e-161	1.36805e-158
7729	ENSG00000165238	WNK2	3.97414	7.09582	0.852464	0.120136	-3.05726	0.000761603	0.00377835
230	ENSG00000157404	KIT	177.331	316.32	38.3414	0.121211	-3.04441	2.31055e-112	3.85199e-110
54	ENSG00000129538	RNASE1	495.047	882.35	107.745	0.122111	-3.03373	5.65322e-269	4.0142e-266
8016	ENSG00000255513	AC005363.9	3.797	6.76596	0.828048	0.122384	-3.03051	0.00135523	0.00648264
573	ENSG00000188385	JAKMIP3	93.9506	167.13	20.7712	0.124282	-3.00832	1.08808e-61	7.28119e-60
294	ENSG00000146005	PSD2	151.095	268.736	33.4549	0.12449	-3.0059	1.94928e-95	2.54229e-93
2336	ENSG00000273793	DUSP8	25.9145	46.0315	5.79758	0.125948	-2.9891	1.95725e-18	3.2127e-17
444	ENSG00000156966	B3GNT7	113.882	202.194	25.5697	0.126461	-2.98323	1.32353e-72	1.143e-70
1912	ENSG00000121858	TNFSF10	32.4229	57.5011	7.34462	0.12773	-2.96883	2.68797e-22	5.39056e-21
4792	ENSG00000146090	RASGEF1C	10.0466	17.7901	2.30312	0.12946	-2.94942	5.3553e-08	4.28513e-07
4470	ENSG00000107242	PIP5K1B	11.8377	20.9475	2.72789	0.130225	-2.94092	7.60363e-09	6.52245e-08
45	ENSG00000283100	SIRT2	745.008	1317.02	172.996	0.131354	-2.92847	3.52475e-294	3.0034e-291
46	ENSG00000197461	PDGFA	587.379	1037.95	136.813	0.131812	-2.92345	4.45934e-294	3.71715e-291
540	ENSG00000128283	CDC42EP1	102.733	181.277	24.188	0.133431	-2.90583	2.60269e-64	1.8481e-62
4218	ENSG00000150281	CTF1	12.7365	22.4647	3.00821	0.133908	-2.90068	1.69898e-09	1.54447e-08
51	ENSG00000068903	SIRT2	759.252	1332.1	186.403	0.139931	-2.83721	5.42932e-274	4.082e-271
7623	ENSG00000261559	FSCN1P1	4.49765	7.88669	1.10861	0.140567	-2.83067	0.000611585	0.0030763
30	ENSG00000178878	APOLD1	3519.59	6167.58	871.6	0.14132	-2.82297	0	0
7920	ENSG00000134545	KLRC1	4.24754	7.42379	1.0713	0.144306	-2.79279	0.00112247	0.00543435
82	ENSG00000132692	BCAN	1000.19	1746.92	253.463	0.145091	-2.78497	8.31692e-210	3.88907e-207
1937	ENSG00000204128	C2orf72	34.8661	60.8934	8.83881	0.145152	-2.78436	4.61528e-22	9.1362e-21
6193	ENSG00000275160	RP11-187C18.3	10.7974	18.8384	2.75636	0.146316	-2.77284	1.49406e-05	9.25045e-05
1291	ENSG00000183570	PCBP3	51.1893	89.2279	13.1508	0.147384	-2.76234	2.60913e-31	7.74937e-30
14	ENSG00000111335	OAS2	2061.59	3592.89	530.295	0.147596	-2.76028	0	0
1334	ENSG00000247746	USP51	50.4692	87.7943	13.1441	0.149715	-2.73971	1.6917e-30	4.86256e-29
283	ENSG00000141574	SECTM1	183.236	318.54	47.9324	0.150476	-2.7324	5.79033e-100	7.84539e-98
2309	ENSG00000235770	LINC00607	29.9465	52.0511	7.84189	0.150658	-2.73065	1.24521e-18	2.06784e-17
767	ENSG00000160190	SLC37A1	83.1374	144.471	21.804	0.150924	-2.72811	7.60255e-49	3.80068e-47
5492	ENSG00000273291	RP11-136C24.3	8.82421	15.3211	2.32728	0.1519	-2.7188	1.35311e-06	9.44713e-06
813	ENSG00000135604	STX11	80.4928	139.694	21.2912	0.152413	-2.71394	9.66903e-47	4.56026e-45
5675	ENSG00000167207	NOD2	8.54263	14.824	2.26126	0.15254	-2.71274	2.50989e-06	1.69585e-05
844	ENSG00000186493	C5orf38	79.1688	137.275	21.0628	0.153435	-2.7043	1.57045e-45	7.13474e-44
15	ENSG00000112902	SEMA5A	1314.27	2272.41	356.135	0.156721	-2.67373	0	0
515	ENSG00000105409	ATP1A3	196.928	340.46	53.3956	0.156834	-2.67269	6.20557e-67	4.62032e-65
982	ENSG00000253490	LINC02099	70.7895	122.241	19.3377	0.158193	-2.66024	1.61836e-39	6.3192e-38
263	ENSG00000119508	NR4A3	203.848	351.936	55.7591	0.158435	-2.65803	3.88863e-106	5.66942e-104
261	ENSG00000125726	CD70	205.266	354.297	56.2365	0.158727	-2.65538	1.69442e-106	2.4893e-104
8388	ENSG00000281937	RP3-510D11.4	4.03954	6.96592	1.11316	0.159801	-2.64565	0.00243947	0.0111526
5580	ENSG00000236881	HCG4P11	9.56874	16.4923	2.64516	0.160387	-2.64037	1.86282e-06	1.28007e-05
1917	ENSG00000205444	RP4-529N6.1	38.2975	66.001	10.594	0.160512	-2.63925	2.90889e-22	5.81839e-21
8775	ENSG00000248964	RP11-94H18.1	3.84186	6.60357	1.08015	0.16357	-2.61202	0.0042377	0.0185174
1877	ENSG00000162998	FRZB	39.702	68.2254	11.1787	0.16385	-2.60955	1.21592e-22	2.48393e-21
63	ENSG00000089127	OAS1	1128.51	1938.73	318.298	0.164179	-2.60666	8.77055e-246	5.33806e-243
427	ENSG00000134321	RSAD2	142.924	245.447	40.4015	0.164604	-2.60293	2.70284e-74	2.42711e-72
445	ENSG00000089169	RPH3A	186.515	319.582	53.4493	0.167248	-2.57994	1.35382e-72	1.16653e-70
2359	ENSG00000235540	PSMB8-AS1	32.1619	54.858	9.46571	0.172549	-2.53492	2.58097e-18	4.18988e-17
2360	ENSG00000231591	PSMB8-AS1	32.1619	54.858	9.46571	0.172549	-2.53492	2.58097e-18	4.18988e-17
2361	ENSG00000206296	PSMB8-AS1	32.1619	54.858	9.46571	0.172549	-2.53492	2.58097e-18	4.18988e-17
2362	ENSG00000204261	PSMB8-AS1	32.1619	54.858	9.46571	0.172549	-2.53492	2.58097e-18	4.18988e-17
1618	ENSG00000234487	HLA-F	275.698	469.387	82.0094	0.174716	-2.51692	7.56248e-26	1.79219e-24
860	ENSG00000134326	CMPK2	86.0072	146.409	25.6051	0.174887	-2.5155	9.2187e-45	4.11025e-43
9066	ENSG00000226220	CICP22	3.58609	6.10087	1.0713	0.175598	-2.50965	0.00617297	0.0261082
1301	ENSG00000203727	SAMD5	59.7183	101.573	17.8634	0.175868	-2.50744	4.07572e-31	1.2016e-29
3838	ENSG00000183023	SLC8A1	17.7839	30.2192	5.34864	0.176995	-2.49822	1.03675e-10	1.03578e-09
248	ENSG00000204291	COL15A1	233.717	397.052	70.3827	0.177263	-2.49604	1.37297e-109	2.12279e-107
5650	ENSG00000206513	UBD	9.97993	16.9471	3.01276	0.177774	-2.49188	2.31807e-06	1.57261e-05
5651	ENSG00000224654	UBD	9.97993	16.9471	3.01276	0.177774	-2.49188	2.31807e-06	1.57261e-05
5652	ENSG00000226898	UBD	9.97993	16.9471	3.01276	0.177774	-2.49188	2.31807e-06	1.57261e-05
4196	ENSG00000184545	DUSP8	16.3473	27.7581	4.93652	0.177841	-2.49134	1.42288e-09	1.30026e-08
8002	ENSG00000121316	PLBD1	4.70812	7.96558	1.45065	0.182115	-2.45708	0.00133144	0.00637953
6986	ENSG00000179363	TMEM31	7.03465	11.898	2.17131	0.182494	-2.45408	0.000145693	0.000799663
4371	ENSG00000278165	DUSP8	15.9474	26.9583	4.93652	0.183117	-2.44916	3.99851e-09	3.50818e-08
240	ENSG00000168481	LGI3	249.259	419.98	78.538	0.187004	-2.41886	9.68387e-111	1.54716e-108
6789	ENSG00000253608	RP11-770E5.1	7.1864	12.0984	2.2744	0.187992	-2.41126	8.87552e-05	0.000501286
803	ENSG00000177409	SAMD9L	427.2	717.841	136.559	0.190236	-2.39413	3.74113e-47	1.78642e-45
7951	ENSG00000144452	ABCA12	5.22429	8.76352	1.68506	0.192281	-2.37871	0.00119634	0.00576941
1780	ENSG00000131459	GFPT2	48.4376	81.1102	15.7649	0.194364	-2.36317	8.82191e-24	1.89931e-22
234	ENSG00000196154	S100A4	306.462	512.674	100.25	0.195542	-2.35445	1.79524e-111	2.94173e-109
7875	ENSG00000278632	TBC1D3B	14.207	23.7492	4.6648	0.19642	-2.34799	0.0010357	0.00504291
4239	ENSG00000150625	GPM6A	17.3625	29.002	5.72296	0.19733	-2.34132	1.85374e-09	1.67681e-08
41	ENSG00000100342	APOL1	1798.07	3002.24	593.903	0.19782	-2.33774	6.66979e-304	6.23772e-301
4078	ENSG00000149596	JPH2	19.2588	32.0828	6.43472	0.200566	-2.31785	6.26718e-10	5.89281e-09
465	ENSG00000171234	UGT2B7	164.628	274.068	55.1876	0.201364	-2.31212	5.13416e-71	4.23364e-69
2740	ENSG00000116117	PARD3B	56.2993	93.6486	18.95	0.202352	-2.30506	1.05597e-15	1.47775e-14
1504	ENSG00000013297	CLDN11	59.9992	99.7318	20.2667	0.203213	-2.29894	1.48332e-27	3.78169e-26
8212	ENSG00000270083	RP1-257I20.14	8.13222	13.5078	2.75661	0.204075	-2.29283	0.00179775	0.00839418
8054	ENSG00000225171	DUTP6	5.55202	9.21304	1.891	0.205253	-2.28453	0.00143145	0.00681477
2990	ENSG00000171017	LRRC8E	29.167	48.3821	9.95197	0.205695	-2.28142	2.50571e-14	3.21334e-13
6820	ENSG00000163492	CCDC141	8.23686	13.6497	2.82402	0.206893	-2.27304	0.000100467	0.000564853
5097	ENSG00000255036	RP11-23J9.4	13.4541	22.2565	4.65166	0.209002	-2.25841	2.584e-07	1.94391e-06
2192	ENSG00000108846	ABCC3	41.5499	68.729	14.3709	0.209095	-2.25777	1.74081e-19	3.04514e-18
5796	ENSG00000113749	HRH2	11.1206	18.3935	3.84778	0.209193	-2.2571	3.90457e-06	2.58221e-05
2304	ENSG00000054598	FOXC1	58.977	97.4961	20.4578	0.209832	-2.25269	1.15384e-18	1.92027e-17
2332	ENSG00000223855	HRAT92	38.6863	63.9383	13.4343	0.210113	-2.25076	1.75589e-18	2.88712e-17
1620	ENSG00000240747	KRBOX1	58.3567	96.2265	20.4868	0.212902	-2.23174	7.81688e-26	1.85019e-24
8549	ENSG00000182798	MAGEB17	5.98389	9.83759	2.13019	0.216536	-2.20732	0.00306315	0.0137374
7143	ENSG00000221994	ZNF630	7.64092	12.5585	2.72335	0.216853	-2.20521	0.000214514	0.00115152
1919	ENSG00000162643	WDR63	50.1247	82.2692	17.9802	0.218553	-2.19395	3.02095e-22	6.03623e-21
3434	ENSG00000182168	UNC5C	26.5086	43.4859	9.53125	0.21918	-2.18981	2.57135e-12	2.87116e-11
110	ENSG00000138821	SLC39A8	502.323	823.339	181.307	0.220209	-2.18305	2.09785e-167	7.31272e-165
56	ENSG00000229698	HLA-F	946.982	1551.48	342.481	0.220745	-2.17955	1.5046e-265	1.03022e-262
3992	ENSG00000235952	HCG4P5	20.8018	34.0769	7.52668	0.220873	-2.17871	3.6927e-10	3.54692e-09
3865	ENSG00000129521	EGLN3	23.1465	37.8159	8.47714	0.224169	-2.15734	1.33124e-10	1.3207e-09
625	ENSG00000167889	MGAT5B	149.787	243.83	55.744	0.228618	-2.12899	1.52603e-57	9.34729e-56
8250	ENSG00000225349	RP11-820K3.2	5.37336	8.74404	2.00269	0.229034	-2.12636	0.00192716	0.00895695
7546	ENSG00000280604	PCBP3-OT1	6.81002	11.0739	2.54612	0.22992	-2.12079	0.000525294	0.00266921
8431	ENSG00000253144	RP11-281O15.7	5.80627	9.4388	2.17374	0.230298	-2.11843	0.0025958	0.0118056
681	ENSG00000183615	FAM167B	144.044	234	54.0884	0.231147	-2.11312	1.56855e-54	8.8318e-53
3274	ENSG00000107562	CXCL12	29.2808	47.5317	11.03	0.232056	-2.10746	5.96272e-13	6.98334e-12
7451	ENSG00000248890	HHIP-AS1	7.40369	12.018	2.78937	0.2321	-2.10718	0.000432574	0.00222609
48	ENSG00000145703	IQGAP2	1222.43	1983.36	461.511	0.232692	-2.10351	4.05272e-292	3.23745e-289
4355	ENSG00000132274	TRIM22	22.9049	37.1219	8.68792	0.234037	-2.09519	3.77239e-09	3.32143e-08
8263	ENSG00000163235	TGFA	5.89876	9.54056	2.25696	0.236565	-2.07969	0.00198531	0.0092116
177	ENSG00000177707	NECTIN3	408.666	660.623	156.71	0.237215	-2.07573	2.40589e-131	5.21195e-129
7760	ENSG00000224006	HCG4P3	13.6932	22.1323	5.25415	0.237397	-2.07463	0.000817168	0.00403782
588	ENSG00000134160	TRPM1	168.722	272.169	65.2757	0.239835	-2.05988	6.87908e-61	4.48591e-59
97	ENSG00000110042	DTX4	645.716	1040.88	250.553	0.240713	-2.05461	8.49638e-182	3.35861e-179
5494	ENSG00000261584	RP11-457M11.5	19.7394	31.7486	7.73019	0.243481	-2.03812	1.36621e-06	9.53515e-06
28	ENSG00000107165	TYRP1	7265.94	11685.2	2846.69	0.243615	-2.03733	0	0
265	ENSG00000130589	HELZ2	4964.57	7982.76	1946.38	0.243822	-2.0361	3.03363e-105	4.38949e-103
7012	ENSG00000259828	RP11-63E9.1	8.71669	13.9975	3.4359	0.245465	-2.02641	0.00015511	0.000848194
459	ENSG00000250305	KIAA1456	210.016	337.065	82.9659	0.246142	-2.02244	1.49533e-71	1.24917e-69
5119	ENSG00000166091	CMTM5	16.4471	26.3958	6.49838	0.24619	-2.02216	2.81512e-07	2.10867e-06
1804	ENSG00000120669	SOHLH2	61.2949	98.3454	24.2444	0.246524	-2.0202	1.77546e-23	3.77374e-22
8479	ENSG00000075340	ADD2	6.99095	11.2124	2.76951	0.247004	-2.01739	0.0027559	0.0124628
2713	ENSG00000274454	SLC22A18AS	39.7946	63.8177	15.7715	0.247134	-2.01663	7.11083e-16	1.005e-14
6759	ENSG00000272668	RP11-190A12.8	9.45177	15.1455	3.75807	0.248132	-2.01082	8.15222e-05	0.000462478
3618	ENSG00000236283	AC013463.2	27.8902	44.5678	11.2125	0.251583	-1.99089	1.2375e-11	1.31152e-10
8984	ENSG00000219992	RP11-420L9.2	5.34673	8.53747	2.156	0.252533	-1.98545	0.00559189	0.0238664
1428	ENSG00000116983	HPCAL4	80.0185	127.715	32.3224	0.253083	-1.98232	8.76762e-29	2.35424e-27
807	ENSG00000173930	SLCO4C1	136.643	218.081	55.2048	0.253139	-1.982	4.52202e-47	2.1486e-45
1201	ENSG00000161544	CYGB	93.1101	148.536	37.6847	0.253708	-1.97876	2.06576e-33	6.59531e-32
2742	ENSG00000204397	CARD16	40.691	64.8723	16.5097	0.254495	-1.97429	1.0673e-15	1.49251e-14
3270	ENSG00000261534	RP11-244O19.1	32.6589	52.0441	13.2738	0.255048	-1.97116	5.75384e-13	6.74695e-12
52	ENSG00000111331	OAS3	3718.54	5919.68	1517.41	0.256333	-1.96391	7.50839e-274	5.53657e-271
66	ENSG00000059378	PARP12	1070.97	1701.23	440.718	0.259059	-1.94865	5.59423e-237	3.25008e-234
9701	ENSG00000239203	AC093484.4	4.24851	6.74617	1.75084	0.25953	-1.94603	0.0122915	0.0485832
9164	ENSG00000127589	TUBBP1	5.30672	8.42469	2.18876	0.259803	-1.94451	0.0068691	0.0287417
47	ENSG00000115414	FN1	59526.9	94421.3	24632.6	0.260879	-1.93855	2.31215e-292	1.88632e-289
1395	ENSG00000054983	GALC	82.8359	131.352	34.3201	0.261284	-1.93631	1.47999e-29	4.068e-28
53	ENSG00000137491	SLCO2B1	1938.09	3072.52	803.654	0.261562	-1.93478	2.91592e-271	2.10958e-268
478	ENSG00000276561	IRF7	599.605	950.175	249.035	0.262094	-1.93184	8.39514e-70	6.73438e-68
196	ENSG00000162654	GBP4	447.512	708.97	186.054	0.262428	-1.93	5.66038e-125	1.10736e-122
5548	ENSG00000008517	IL32	15.8813	25.0824	6.68015	0.266328	-1.90872	1.63544e-06	1.13031e-05
7471	ENSG00000010671	BTK	8.61549	13.5937	3.63729	0.267572	-1.902	0.000446895	0.00229363
4945	ENSG00000171119	NRTN	22.0006	34.6673	9.33391	0.269242	-1.89302	1.23341e-07	9.56402e-07
155	ENSG00000172889	EGFL7	551.369	867.85	234.888	0.270655	-1.88547	1.69201e-140	4.18571e-138
3196	ENSG00000186510	CLCNKA	55.1519	86.7563	23.5474	0.27142	-1.8814	2.69128e-13	3.22886e-12
2882	ENSG00000126562	WNK4	42.0109	66.0662	17.9556	0.271781	-1.87948	6.27266e-15	8.34556e-14
9609	ENSG00000183307	CECR6	5.75668	9.05288	2.46048	0.271789	-1.87944	0.0110241	0.043991
8865	ENSG00000214290	COLCA2	5.78992	9.10405	2.4758	0.271944	-1.87862	0.00478241	0.0206855
5947	ENSG00000250709	CCDC169-SOHLH2	22.5785	35.4902	9.66685	0.272381	-1.8763	6.32423e-06	4.07762e-05
9178	ENSG00000180581	SRP9P1	36.4923	57.3548	15.6297	0.27251	-1.87562	0.00696025	0.0290786
333	ENSG00000254087	LYN	306.325	481.449	131.201	0.272514	-1.8756	9.29559e-88	1.07036e-85
9544	ENSG00000230385	AC012507.4	6.24198	9.80919	2.67476	0.272679	-1.87472	0.0102583	0.041214
6568	ENSG00000163554	SPTA1	12.0903	18.9965	5.18407	0.272897	-1.87357	4.39907e-05	0.000256863
8112	ENSG00000266553	RN7SL356P	7.84053	12.3179	3.36316	0.27303	-1.87287	0.00154348	0.00729575
3087	ENSG00000224608	HLA-B	373.599	586.328	160.869	0.274367	-1.86582	8.15001e-14	1.01232e-12
4267	ENSG00000173641	HSPB7	25.3141	39.7147	10.9135	0.274798	-1.86356	2.26698e-09	2.03715e-08
463	ENSG00000107796	ACTA2	244.505	383.514	105.496	0.275077	-1.86209	3.83606e-71	3.17689e-69
8725	ENSG00000237133	AC020594.5	6.28883	9.86292	2.71475	0.275248	-1.8612	0.00396847	0.0174403
1460	ENSG00000177706	FAM20C	87.6536	137.456	37.8515	0.275373	-1.86054	3.0193e-28	7.9296e-27
4780	ENSG00000134207	SYT6	20.3785	31.9462	8.81084	0.275802	-1.85829	4.93021e-08	3.9549e-07
1906	ENSG00000142173	COL6A2	67.6796	106.096	29.2634	0.275821	-1.85819	2.32716e-22	4.68167e-21
151	ENSG00000230726	HLA-DRA	578.073	904.547	251.599	0.278149	-1.84607	3.12295e-141	7.93023e-139
152	ENSG00000234794	HLA-DRA	577.85	904.102	251.599	0.278286	-1.84536	4.2534e-141	1.06596e-138
153	ENSG00000206308	HLA-DRA	577.85	904.102	251.599	0.278286	-1.84536	4.2534e-141	1.06596e-138
7825	ENSG00000167912	RP11-25K19.1	8.16801	12.7602	3.57581	0.280232	-1.83531	0.000939364	0.00460306
6518	ENSG00000277152	RP11-622C24.2	12.4702	19.4561	5.48425	0.281878	-1.82685	3.89799e-05	0.00022931
1965	ENSG00000166450	PRTG	152.293	237.498	67.0885	0.282481	-1.82377	1.05803e-21	2.06458e-20
9601	ENSG00000154856	APCDD1	5.17066	8.05352	2.2878	0.284075	-1.81566	0.010951	0.0437384
8611	ENSG00000203710	CR1	6.29658	9.79519	2.79797	0.285647	-1.80769	0.00330217	0.0147043
1157	ENSG00000254827	SLC22A18AS	114.105	177.502	50.7072	0.285671	-1.80757	2.49775e-34	8.27775e-33
1354	ENSG00000223953	C1QTNF5	299.674	465.633	133.716	0.28717	-1.80003	3.43408e-30	9.72499e-29
8738	ENSG00000162595	DIRAS3	6.72063	10.4419	2.99936	0.287243	-1.79965	0.0040419	0.0177366
2861	ENSG00000255389	C6orf3	45.4226	70.5235	20.3218	0.288156	-1.79508	5.3619e-15	7.18619e-14
6905	ENSG00000237181	AC147651.4	10.9141	16.9416	4.88655	0.288436	-1.79368	0.000122041	0.000677701
594	ENSG00000163739	CXCL1	222.597	345.039	100.154	0.29027	-1.78453	1.28363e-60	8.2861e-59
7655	ENSG00000270533	bP-21201H5.1	8.66256	13.4226	3.90253	0.290744	-1.78218	0.000657364	0.00329274
4702	ENSG00000100290	BIK	22.7485	35.163	10.334	0.293888	-1.76666	3.22018e-08	2.626e-07
75	ENSG00000164742	ADCY1	5228.01	8080.07	2375.96	0.294052	-1.76586	1.55368e-221	7.94323e-219
158	ENSG00000265401	RP11-138I1.4	3419.44	5283.47	1555.42	0.294394	-1.76418	5.98222e-140	1.45179e-137
8352	ENSG00000187013	C17orf82	7.73202	11.9409	3.52318	0.295052	-1.76096	0.0022917	0.0105212
475	ENSG00000214357	NEURL1B	269.584	416.242	122.926	0.295323	-1.75963	4.61214e-70	3.72312e-68
947	ENSG00000116678	LEPR	209.816	323.731	95.9007	0.296236	-1.75518	5.26015e-41	2.12983e-39
70	ENSG00000137198	GMPR	1374.28	2120.32	628.244	0.296297	-1.75488	5.1579e-230	2.82535e-227
161	ENSG00000115884	SDC1	643.731	991.983	295.479	0.297867	-1.74726	1.66444e-138	3.96406e-136
6550	ENSG00000265222	RP11-466A19.8	12.7648	19.6662	5.86336	0.298143	-1.74592	4.24326e-05	0.000248403
2737	ENSG00000172548	NIPAL4	51.3359	79.0598	23.6119	0.298659	-1.74343	9.84057e-16	1.37861e-14
9159	ENSG00000206561	COLQ	6.28833	9.67535	2.90131	0.299866	-1.73761	0.0068577	0.0287096
7975	ENSG00000109255	NMU	8.38095	12.8945	3.86739	0.299926	-1.73732	0.0012554	0.00603601
102	ENSG00000228964	HLA-B	26538.1	40792.6	12283.6	0.301123	-1.73158	1.35095e-175	5.07849e-173
4920	ENSG00000196503	ARL9	22.9175	35.2196	10.6154	0.301407	-1.73021	1.03373e-07	8.05635e-07
72	ENSG00000020633	RUNX3	1398.51	2145.91	651.109	0.303419	-1.72061	2.44449e-225	1.30183e-222
4195	ENSG00000160716	CHRNB2	30.4366	46.6649	14.2084	0.304478	-1.71559	1.41112e-09	1.28982e-08
2559	ENSG00000103740	ACSBG1	74.8927	114.756	35.0293	0.30525	-1.71194	7.13839e-17	1.06961e-15
6511	ENSG00000269242	CTD-2192J16.22	17.2337	26.3887	8.07867	0.306141	-1.70773	3.79272e-05	0.000223357
7707	ENSG00000253125	RP11-459E5.1	9.36038	14.3234	4.39739	0.307008	-1.70365	0.000728627	0.00362508
6908	ENSG00000205089	CCNI2	12.2509	18.7391	5.76265	0.30752	-1.70125	0.000123006	0.000682767
164	ENSG00000170315	UBB	7871.06	12036.8	3705.28	0.307828	-1.6998	1.79763e-137	4.20295e-135
9471	ENSG00000256802	RP11-680F8.1	5.88449	8.99301	2.77598	0.308682	-1.69581	0.00963589	0.0390116
1560	ENSG00000272941	RP11-134L10.1	94.4768	144.381	44.5729	0.308718	-1.69564	9.6614e-27	2.37472e-25
2813	ENSG00000234745	HLA-B	114.181	174.352	54.0096	0.309774	-1.69071	2.86973e-15	3.91172e-14
162	ENSG00000211445	GPX3	743.895	1134.67	353.121	0.31121	-1.68404	3.12216e-138	7.38988e-136
8280	ENSG00000223980	HLA-A	8.07737	12.3139	3.84081	0.311907	-1.68081	0.00200993	0.00930783
8399	ENSG00000005844	ITGAL	7.99918	12.1946	3.80374	0.31192	-1.68075	0.0024605	0.0112329
3485	ENSG00000196189	SEMA4A	39.2506	59.8351	18.6662	0.31196	-1.68057	4.04913e-12	4.45509e-11
7506	ENSG00000166546	BEAN1	10.4566	15.9393	4.97383	0.312049	-1.68016	0.000478992	0.0024469
4147	ENSG00000137434	C6orf52	30.9468	47.1427	14.751	0.312901	-1.67622	9.87694e-10	9.13242e-09
485	ENSG00000277361	OCA2	297.797	453.344	142.249	0.313778	-1.67219	5.64763e-69	4.465e-67
1541	ENSG00000135898	GPR55	100.139	152.424	47.8538	0.313952	-1.67139	6.07659e-27	1.51201e-25
2523	ENSG00000171903	CYP4F11	61.5098	93.6228	29.3969	0.313993	-1.6712	4.07074e-17	6.18663e-16
740	ENSG00000136531	SCN2A	201.492	306.573	96.4103	0.314478	-1.66897	1.20747e-50	6.25664e-49
2365	ENSG00000164743	C8orf48	65.4189	99.5019	31.3359	0.314928	-1.66691	2.70836e-18	4.39109e-17
227	ENSG00000104044	OCA2	735.256	1117.87	352.643	0.31546	-1.66447	8.83767e-113	1.49283e-110
4795	ENSG00000225886	RP11-288L9.4	24.7153	37.5678	11.8628	0.315771	-1.66305	5.50617e-08	4.4031e-07
306	ENSG00000170017	ALCAM	422.392	641.723	203.061	0.316431	-1.66004	4.70549e-93	5.89631e-91
525	ENSG00000137573	SULF1	300.131	455.95	144.311	0.316505	-1.6597	1.79168e-65	1.30858e-63
728	ENSG00000101187	SLCO4A1	212.585	322.704	102.465	0.317519	-1.65509	2.48519e-51	1.30896e-49
6608	ENSG00000130294	KIF1A	14.6638	22.2455	7.08203	0.318358	-1.65128	4.848e-05	0.000281313
4455	ENSG00000215032	GNL3LP1	29.1643	44.1965	14.1322	0.319758	-1.64495	6.9375e-09	5.97108e-08
3534	ENSG00000114757	PEX5L	41.8879	63.4779	20.2979	0.319763	-1.64493	6.06581e-12	6.58143e-11
6738	ENSG00000137261	KIAA0319	14.4419	21.8856	6.99828	0.319766	-1.64491	7.49619e-05	0.000426586
555	ENSG00000074370	ATP2A3	270.197	409.37	131.024	0.320061	-1.64358	3.99796e-63	2.76212e-61
4059	ENSG00000116833	NR5A2	32.1383	48.6909	15.5858	0.320096	-1.64342	5.60054e-10	5.29065e-09
237	ENSG00000206297	TAP1	555.228	840.99	269.466	0.320415	-1.64199	4.37685e-111	7.05151e-109
238	ENSG00000226173	TAP1	555.228	840.99	269.466	0.320415	-1.64199	4.37685e-111	7.05151e-109
235	ENSG00000227816	TAP1	555.776	841.814	269.737	0.320424	-1.64195	3.53586e-111	5.76932e-109
236	ENSG00000230705	TAP1	555.657	841.576	269.737	0.320515	-1.64154	4.09157e-111	6.64777e-109
242	ENSG00000168394	TAP1	554.412	839.382	269.441	0.321	-1.63936	1.21014e-110	1.90953e-108
243	ENSG00000232367	TAP1	554.412	839.382	269.441	0.321	-1.63936	1.21014e-110	1.90953e-108
2343	ENSG00000167705	RILP	69.3144	104.843	33.7861	0.322255	-1.63372	2.22389e-18	3.63947e-17
6864	ENSG00000164746	C7orf57	13.4021	20.2642	6.53999	0.322736	-1.63158	0.000111427	0.00062246
1536	ENSG00000196569	LAMA2	223.652	338.022	109.283	0.323301	-1.62905	5.17575e-27	1.29205e-25
2364	ENSG00000274145	RILP	69.2008	104.587	33.8146	0.323315	-1.62899	2.69619e-18	4.37322e-17
8100	ENSG00000282147	FAM20C	9.16096	13.8432	4.47873	0.323533	-1.62802	0.0015163	0.00717699
6937	ENSG00000255933	RP11-495K9.5	13.8806	20.9428	6.81842	0.325574	-1.61894	0.000132387	0.000731763
124	ENSG00000081479	LRP2	940.946	1419.35	462.538	0.32588	-1.61759	1.46107e-158	4.51799e-156
6915	ENSG00000256128	LINC00944	13.3457	20.1275	6.5639	0.326117	-1.61654	0.000124846	0.000692188
3399	ENSG00000132182	NUP210	44.9651	67.8095	22.1207	0.326218	-1.61609	1.77e-12	1.99673e-11
577	ENSG00000103942	HOMER2	276.371	416.694	136.048	0.326494	-1.61487	2.89112e-61	1.92127e-59
8282	ENSG00000155657	TTN	9.33069	14.0624	4.59903	0.327045	-1.61244	0.00201834	0.00934452
7611	ENSG00000272551	RP11-324L17.1	10.7471	16.1871	5.30703	0.327855	-1.60887	0.000599826	0.00302191
8558	ENSG00000181634	TNFSF15	8.67711	13.0556	4.2986	0.329252	-1.60273	0.00307866	0.0137939
355	ENSG00000226674	TEX41	405.033	609.051	201.016	0.330048	-1.59925	8.35057e-84	9.01956e-82
64	ENSG00000142156	COL6A1	2122.36	3191.17	1053.55	0.330146	-1.59882	5.58436e-243	3.34573e-240
4901	ENSG00000066629	EML1	25.8624	38.8388	12.8861	0.331783	-1.59169	9.62002e-08	7.52642e-07
2399	ENSG00000117480	FAAH	70.1922	105.385	34.9995	0.332111	-1.59026	4.8441e-18	7.74249e-17
160	ENSG00000184979	USP18	808.969	1214.24	403.699	0.332471	-1.5887	1.41181e-138	3.38339e-136
6618	ENSG00000233089	PSMB8-AS1	15.0459	22.5676	7.52425	0.333409	-1.58464	5.06713e-05	0.000293451
6619	ENSG00000233140	PSMB8-AS1	15.0459	22.5676	7.52425	0.333409	-1.58464	5.06713e-05	0.000293451
6620	ENSG00000234365	PSMB8-AS1	15.0459	22.5676	7.52425	0.333409	-1.58464	5.06713e-05	0.000293451
6621	ENSG00000206232	PSMB8-AS1	15.0459	22.5676	7.52425	0.333409	-1.58464	5.06713e-05	0.000293451
614	ENSG00000232126	HLA-B	971.591	1457.12	486.061	0.333577	-1.58391	1.64839e-58	1.02941e-56
7733	ENSG00000265519	CTD-3157E16.1	10.5414	15.8042	5.27856	0.333997	-1.58209	0.000764605	0.00379129
2198	ENSG00000275993	CH507-42P11.8	75.6349	113.375	37.8944	0.334239	-1.58105	1.99377e-19	3.47812e-18
5630	ENSG00000179277	MEIS3P1	20.004	29.9837	10.0242	0.334322	-1.58069	2.16617e-06	1.47531e-05
8982	ENSG00000271803	RP1-63M2.5	7.61915	11.4192	3.81906	0.334441	-1.58018	0.00558314	0.0238343
2145	ENSG00000223532	HLA-B	1080.82	1618.83	542.8	0.335304	-1.57646	5.77766e-20	1.03281e-18
106	ENSG00000159423	ALDH4A1	1175.75	1758.94	592.547	0.336877	-1.56971	2.55926e-171	9.25777e-169
5760	ENSG00000254876	RP11-23J9.5	20.797	31.108	10.486	0.337084	-1.56882	3.51872e-06	2.34239e-05
5487	ENSG00000172476	RAB40A	22.1383	33.0718	11.2048	0.338802	-1.56149	1.33801e-06	9.35023e-06
5727	ENSG00000276336	SCARF1	20.7222	30.9426	10.5019	0.339399	-1.55895	3.13085e-06	2.09583e-05
5728	ENSG00000074660	SCARF1	20.7222	30.9426	10.5019	0.339399	-1.55895	3.13085e-06	2.09583e-05
9717	ENSG00000229677	RP11-383F6.1	6.47025	9.65602	3.28447	0.340148	-1.55577	0.0124804	0.0492487
7635	ENSG00000267500	ZNF887P	11.0296	16.4584	5.60074	0.340297	-1.55513	0.000631058	0.00316926
8636	ENSG00000157851	DPYSL5	8.40111	12.5294	4.27279	0.34102	-1.55207	0.00348035	0.0154528
6069	ENSG00000149633	KIAA1755	30.2592	45.1069	15.4116	0.341667	-1.54934	9.63619e-06	6.08815e-05
1124	ENSG00000154553	PDLIM3	152.691	227.6	77.7825	0.341751	-1.54898	3.20515e-35	1.0934e-33
526	ENSG00000111913	FAM65B	319.755	476.5	163.011	0.342101	-1.54751	1.88169e-65	1.3717e-63
7457	ENSG00000161133	USP41	13.1297	19.5373	6.72201	0.34406	-1.53927	0.000437714	0.00225073
8436	ENSG00000138083	SIX3	9.43908	14.0445	4.83368	0.34417	-1.53881	0.00262246	0.0119198
522	ENSG00000164946	FREM1	461.152	686.117	236.188	0.344238	-1.53852	7.12416e-66	5.23312e-64
4649	ENSG00000064886	CHI3L2	31.2338	46.4382	16.0294	0.345176	-1.53459	2.44178e-08	2.01393e-07
5479	ENSG00000134470	IL15RA	23.5461	34.9993	12.0929	0.345518	-1.53317	1.25947e-06	8.81422e-06
8382	ENSG00000255474	RP11-234B24.2	9.6713	14.3645	4.97813	0.346559	-1.52883	0.00242368	0.0110873
971	ENSG00000135218	CD36	187.233	277.846	96.6197	0.347746	-1.5239	5.27144e-40	2.08165e-38
1206	ENSG00000150540	HNMT	400.604	594.452	206.755	0.347807	-1.52364	2.66619e-33	8.47698e-32
73	ENSG00000077498	TYR	3562.89	5285.01	1840.77	0.3483	-1.5216	3.43118e-225	1.80226e-222
9724	ENSG00000145708	CRHBP	6.42727	9.52845	3.32609	0.349069	-1.51842	0.0126734	0.0499741
74	ENSG00000146729	GBAS	2208.14	3271	1145.29	0.350135	-1.51402	1.23979e-223	6.42411e-221
9528	ENSG00000234882	EIF3EP1	6.56692	9.72667	3.40718	0.350293	-1.51337	0.0101835	0.040982
165	ENSG00000185885	IFITM1	3627.6	5372.42	1882.78	0.350452	-1.51271	7.07392e-137	1.64389e-134
7556	ENSG00000137834	SMAD6	12.2455	18.1215	6.36948	0.351487	-1.50846	0.000533876	0.00270923
9706	ENSG00000250995	RP13-128O4.3	6.87604	10.1717	3.58036	0.351991	-1.50639	0.0123322	0.0487188
8316	ENSG00000154025	SLC5A10	9.93292	14.6904	5.17547	0.352304	-1.50511	0.00214379	0.00988474
208	ENSG00000135899	SP110	764.747	1129.96	399.531	0.353579	-1.4999	3.3928e-120	6.25449e-118
1205	ENSG00000274334	VASN	182.377	269.325	95.4285	0.354325	-1.49686	2.58679e-33	8.23136e-32
4588	ENSG00000276855	CTD-3157E16.2	32.6712	48.2453	17.0971	0.354379	-1.49664	1.66764e-08	1.39373e-07
5771	ENSG00000256955	RP11-417L19.2	21.5157	31.7579	11.2735	0.354982	-1.49418	3.61936e-06	2.40479e-05
1172	ENSG00000168140	VASN	182.408	269.115	95.7002	0.355611	-1.49163	5.08439e-34	1.66345e-32
6388	ENSG00000107099	DOCK8	18.6265	27.4748	9.7783	0.355901	-1.49045	2.71783e-05	0.000163138
5647	ENSG00000226496	LINC00323	23.5182	34.6898	12.3467	0.355916	-1.49039	2.3018e-06	1.56296e-05
1930	ENSG00000135205	CCDC146	99.017	146.025	52.0085	0.356161	-1.4894	3.88477e-22	7.71801e-21
1746	ENSG00000197576	HOXA4	110.644	163.142	58.1456	0.356411	-1.48839	2.59807e-24	5.70564e-23
328	ENSG00000135253	KCP	1415.21	2085.68	744.735	0.357071	-1.48572	1.14237e-88	1.33546e-86
8290	ENSG00000226945	RP11-564A8.4	10.0688	14.835	5.30248	0.357429	-1.48427	0.00204798	0.00947258
5273	ENSG00000066230	SLC9A3	26.4231	38.9094	13.9367	0.358184	-1.48123	5.60406e-07	4.07514e-06
6988	ENSG00000204525	HLA-C	15.8365	23.3011	8.37188	0.359291	-1.47677	0.000146826	0.000805651
5131	ENSG00000101638	ST8SIA5	28.6792	42.1812	15.1771	0.359809	-1.4747	2.98847e-07	2.23329e-06
297	ENSG00000184371	CSF1	576.85	848.376	305.324	0.359892	-1.47436	8.58803e-95	1.10875e-92
7628	ENSG00000183317	EPHA10	12.278	18.0546	6.50129	0.36009	-1.47357	0.000620204	0.00311761
5744	ENSG00000162267	ITIH3	22.1445	32.5381	11.7509	0.361142	-1.46936	3.34879e-06	2.23548e-05
4326	ENSG00000162415	ZSWIM5	38.3302	56.3057	20.3548	0.361505	-1.46791	3.07517e-09	2.72571e-08
520	ENSG00000008513	ST3GAL1	365.18	536.4	193.96	0.361596	-1.46755	5.13377e-66	3.78556e-64
1326	ENSG00000121753	ADGRB2	204.216	299.876	108.555	0.362	-1.46594	1.10889e-30	3.20658e-29
3687	ENSG00000181350	LRRC75A	48.2513	70.7907	25.7118	0.363209	-1.46113	2.55892e-11	2.66122e-10
310	ENSG00000127920	GNG11	1210.94	1776.34	645.537	0.363409	-1.46034	2.00413e-92	2.47892e-90
3377	ENSG00000261594	TPBGL	54.347	79.7163	28.9778	0.363511	-1.45993	1.36862e-12	1.554e-11
8202	ENSG00000239696	RP11-397J20.1	10.7889	15.8132	5.76457	0.364542	-1.45584	0.00175578	0.00820818
4049	ENSG00000164588	HCN1	42.3164	62.0125	22.6203	0.36477	-1.45494	5.26118e-10	4.98233e-09
159	ENSG00000206452	HLA-C	13695.4	20056.7	7334.1	0.365669	-1.45139	3.626e-139	8.74435e-137
9232	ENSG00000278444	CDC42EP5	28.0311	41.0158	15.0464	0.366845	-1.44676	0.00741493	0.0307937
9233	ENSG00000167617	CDC42EP5	28.0311	41.0158	15.0464	0.366845	-1.44676	0.00741493	0.0307937
3895	ENSG00000150630	VEGFC	45.7219	66.7947	24.6491	0.369028	-1.4382	1.67814e-10	1.65203e-09
8974	ENSG00000272370	RP11-307L14.1	8.7714	12.8077	4.73513	0.36971	-1.43553	0.00551877	0.0235806
233	ENSG00000160213	CSTB	2703.04	3946.41	1459.68	0.369875	-1.43489	1.03447e-111	1.70238e-109
2943	ENSG00000132763	MMACHC	66.7104	97.3278	36.0931	0.370841	-1.43113	1.38577e-14	1.8055e-13
9571	ENSG00000271964	RP11-415F23.2	7.5461	11.0081	4.08406	0.371004	-1.43049	0.0105962	0.042451
99	ENSG00000155016	CYP2U1	1704.32	2485.32	923.321	0.37151	-1.42853	8.81882e-179	3.41565e-176
2282	ENSG00000163412	EIF4E3	88.6267	129.21	48.0437	0.371827	-1.42729	8.07775e-19	1.35729e-17
6514	ENSG00000204044	RP11-465L10.10	19.6007	28.566	10.6353	0.372307	-1.42544	3.83145e-05	0.000225534
8861	ENSG00000225872	LINC01529	9.09308	13.2496	4.93652	0.372578	-1.42439	0.00474928	0.0205514
1529	ENSG00000206450	HLA-B	841.497	1226.08	456.91	0.372658	-1.42408	4.29784e-27	1.07781e-25
117	ENSG00000163328	GPR155	2361.01	3438.13	1283.89	0.373428	-1.4211	2.17425e-162	7.12559e-160
2306	ENSG00000180998	GPR137C	89.0625	129.584	48.541	0.374591	-1.41661	1.18134e-18	1.96432e-17
210	ENSG00000227715	HLA-A	27725.4	40323.8	15126.9	0.375135	-1.41452	2.30738e-119	4.21306e-117
4556	ENSG00000251191	LINC00589	38.027	55.2847	20.7693	0.375679	-1.41243	1.40915e-08	1.18596e-07
1893	ENSG00000261578	RP11-21L23.2	112.799	163.789	61.8085	0.377366	-1.40596	1.60789e-22	3.25689e-21
5456	ENSG00000185518	SV2B	27.4908	39.9175	15.0641	0.37738	-1.40591	1.15829e-06	8.14029e-06
312	ENSG00000206503	HLA-A	617.98	897.188	338.773	0.377594	-1.40509	1.22724e-91	1.50824e-89
4616	ENSG00000223865	HLA-DPB1	305.662	443.748	167.575	0.377636	-1.40493	1.97446e-08	1.64014e-07
419	ENSG00000143387	CTSK	3783.15	5490.94	2075.37	0.377963	-1.40368	1.17273e-74	1.0732e-72
6462	ENSG00000261026	CTD-3247F14.2	19.9764	28.991	10.9618	0.37811	-1.40312	3.27249e-05	0.000194182
3375	ENSG00000248713	RP11-766F14.2	59.2891	86.0249	32.5532	0.378416	-1.40195	1.35843e-12	1.54334e-11
8012	ENSG00000224533	TMLHE-AS1	11.8391	17.1722	6.50608	0.378874	-1.40021	0.00134868	0.00645453
435	ENSG00000283979	RFLNB	460.827	668.372	253.282	0.378953	-1.39991	2.48751e-73	2.18764e-71
436	ENSG00000183688	RFLNB	460.827	668.372	253.282	0.378953	-1.39991	2.48751e-73	2.18764e-71
6458	ENSG00000171217	CLDN20	19.6571	28.5098	10.8044	0.378973	-1.39983	3.2388e-05	0.000192302
269	ENSG00000110328	GALNT18	1273.75	1847.17	700.33	0.379136	-1.39921	1.12941e-103	1.60989e-101
5678	ENSG00000155530	LRGUK	25.7927	37.3943	14.191	0.379496	-1.39784	2.52595e-06	1.7058e-05
187	ENSG00000185022	MAFF	4289.09	6215.95	2362.24	0.380028	-1.39582	4.4121e-127	9.04692e-125
929	ENSG00000183722	LHFP	231.552	335.57	127.534	0.380052	-1.39573	9.77378e-42	4.03408e-40
1146	ENSG00000146054	TRIM7	189.946	275.032	104.859	0.381263	-1.39114	1.23753e-34	4.14066e-33
209	ENSG00000206505	HLA-A	4004.97	5798.59	2211.34	0.381358	-1.39078	6.58071e-120	1.20732e-117
6025	ENSG00000227080	CTD-2021A8.3	23.0737	33.3881	12.7593	0.382151	-1.38779	8.54927e-06	5.44088e-05
119	ENSG00000002549	LAP3	1567.24	2267.13	867.339	0.382571	-1.3862	9.09014e-162	2.92901e-159
3430	ENSG00000226510	UPK1A-AS1	57.6776	83.4237	31.9316	0.382764	-1.38547	2.50371e-12	2.79889e-11
3012	ENSG00000234323	LINC01505	68.4044	98.9247	37.8841	0.382959	-1.38474	3.30298e-14	4.20483e-13
793	ENSG00000106415	GLCCI1	278.062	402.091	154.034	0.383082	-1.38427	1.03407e-47	5.00007e-46
5100	ENSG00000271781	CTD-2589H19.6	32.1063	46.4146	17.7979	0.383455	-1.38287	2.59634e-07	1.95204e-06
901	ENSG00000186376	ZNF75D	246.748	356.57	136.927	0.384011	-1.38078	1.21922e-42	5.18867e-41
2107	ENSG00000275342	PRAG1	105.706	152.68	58.7331	0.384681	-1.37827	2.34498e-20	4.26749e-19
1947	ENSG00000137825	ITPKA	112.8	162.883	62.7169	0.385043	-1.37691	5.92125e-22	1.16612e-20
9536	ENSG00000137691	C11orf70	7.99033	11.5349	4.44572	0.385413	-1.37552	0.010229	0.0411304
93	ENSG00000187688	TRPV2	3152.95	4551.09	1754.81	0.385581	-1.3749	3.29823e-189	1.35986e-186
224	ENSG00000146859	TMEM140	889.932	1284.34	495.527	0.385823	-1.37399	3.35699e-113	5.74644e-111
665	ENSG00000110492	MDK	1149.65	1659.1	640.201	0.385872	-1.3738	2.29607e-55	1.32392e-53
9334	ENSG00000122733	PHF24	8.49837	12.2616	4.73513	0.386175	-1.37267	0.00826403	0.0339486
4138	ENSG00000244693	CTAGE8	46.316	66.8	25.8321	0.386708	-1.37068	9.31869e-10	8.63499e-09
6669	ENSG00000235609	AF127936.9	18.7961	27.0877	10.5045	0.387796	-1.36663	5.93323e-05	0.000341137
1556	ENSG00000234231	AC093616.4	146.619	211.217	82.02	0.388321	-1.36468	8.60477e-27	2.12044e-25
8675	ENSG00000261888	AC144831.1	11.0519	15.9188	6.18505	0.388537	-1.36388	0.00367996	0.0162656
85	ENSG00000145730	PAM	2738.48	3943.16	1533.8	0.388979	-1.36224	1.25104e-200	5.64351e-198
2562	ENSG00000231834	HLA-A	143.979	207.287	80.6704	0.389172	-1.36152	7.42485e-17	1.11124e-15
1840	ENSG00000220785	MTMR9LP	123.664	178.022	69.306	0.389311	-1.361	5.17217e-23	1.07784e-21
9695	ENSG00000242553	AP001432.14	7.94173	11.4291	4.45432	0.389733	-1.35944	0.012156	0.0480775
559	ENSG00000102393	GLA	2012.82	2896.32	1129.33	0.389918	-1.35876	8.16089e-63	5.59788e-61
830	ENSG00000099860	GADD45B	274.189	394.418	153.959	0.390345	-1.35718	6.76148e-46	3.12364e-44
9676	ENSG00000257591	ZNF625	8.01135	11.52	4.50265	0.390853	-1.3553	0.0119047	0.0471759
292	ENSG00000165244	ZNF367	720.02	1035.08	404.963	0.391239	-1.35388	3.53541e-96	4.64252e-94
57	ENSG00000120875	DUSP4	7203.34	10345.3	4061.39	0.392583	-1.34893	1.35316e-262	9.10272e-260
4695	ENSG00000059377	TBXAS1	37.264	53.5135	21.0145	0.392695	-1.34852	3.1193e-08	2.54753e-07
4171	ENSG00000117148	ACTL8	45.919	65.9018	25.9362	0.393558	-1.34535	1.20676e-09	1.10937e-08
1765	ENSG00000152669	CCNO	133.099	190.947	75.2515	0.394096	-1.34338	5.28093e-24	1.14726e-22
5949	ENSG00000242511	RPL23AP1	25.8929	37.1363	14.6495	0.39448	-1.34197	6.5108e-06	4.1965e-05
9151	ENSG00000145757	SPATA9	9.27221	13.2946	5.24985	0.394886	-1.34049	0.00679865	0.0284873
2693	ENSG00000276529	AP001505.10	83.4468	119.606	47.2876	0.395362	-1.33875	5.04179e-16	7.1787e-15
9100	ENSG00000136944	LMX1B	9.79686	14.0281	5.5656	0.396746	-1.33371	0.00638879	0.0269229
3030	ENSG00000128710	HOXD10	73.3297	104.985	41.6747	0.39696	-1.33293	3.84823e-14	4.86985e-13
8571	ENSG00000105880	DLX5	11.3773	16.285	6.46966	0.397278	-1.33178	0.0031498	0.0140912
6624	ENSG00000187135	VSTM2B	21.3138	30.5001	12.1276	0.397624	-1.33052	5.09867e-05	0.000295144
5117	ENSG00000274965	TRPM1	57.0933	81.6794	32.5073	0.397987	-1.32921	2.79234e-07	2.09242e-06
1163	ENSG00000275832	ARHGAP23	202.802	289.995	115.609	0.39866	-1.32677	3.24972e-34	1.07143e-32
174	ENSG00000271503	CCL5	1283.22	1834.12	732.325	0.399278	-1.32453	6.79727e-132	1.4979e-129
175	ENSG00000274233	CCL5	1282.89	1833.46	732.325	0.399423	-1.32401	8.89885e-132	1.94982e-129
8362	ENSG00000241135	LINC00881	12.1974	17.4311	6.96362	0.399495	-1.32375	0.00234322	0.0107448
7427	ENSG00000197816	CCDC180	17.3476	24.7876	9.90769	0.399704	-1.32299	0.000409363	0.00211345
5808	ENSG00000090376	IRAK3	27.9187	39.876	15.9614	0.400276	-1.32093	4.11166e-06	2.71449e-05
2500	ENSG00000120784	ZFP30	93.0803	132.876	53.285	0.401014	-1.31827	2.67784e-17	4.10716e-16
1181	ENSG00000177606	JUN	204.36	291.637	117.084	0.401471	-1.31663	9.25211e-34	3.00392e-32
3551	ENSG00000188004	C1orf204	62.4654	89.1223	35.8084	0.40179	-1.31549	7.14105e-12	7.71097e-11
116	ENSG00000206299	TAP2	2718.46	3876.22	1560.71	0.402636	-1.31245	1.10161e-164	3.6414e-162
1514	ENSG00000136378	ADAMTS7	159.606	227.507	91.7044	0.403084	-1.31085	2.00111e-27	5.06808e-26
7334	ENSG00000061455	PRDM6	16.9093	24.0945	9.72403	0.403579	-1.30908	0.000338787	0.00177126
4111	ENSG00000152217	SETBP1	50.7741	72.3064	29.2419	0.404417	-1.30609	7.87965e-10	7.34949e-09
2790	ENSG00000188290	HES4	99.1032	141.042	57.1644	0.405301	-1.30294	2.05255e-15	2.8209e-14
1501	ENSG00000232803	SLCO4A1-AS1	469.835	668.091	271.579	0.406501	-1.29867	1.1626e-27	2.96993e-26
580	ENSG00000160256	FAM207A	436.888	620.97	252.805	0.407114	-1.2965	3.59648e-61	2.37764e-59
3533	ENSG00000152689	RASGRP3	62.5712	88.899	36.2434	0.407692	-1.29445	6.06212e-12	6.57927e-11
121	ENSG00000101347	SAMHD1	2006.23	2849.6	1162.86	0.408078	-1.29308	8.72393e-161	2.76455e-158
2245	ENSG00000121440	PDZRN3	110.719	157.192	64.2451	0.408704	-1.29087	4.53956e-19	7.75344e-18
364	ENSG00000206240	HLA-DRB1	674.153	956.513	391.794	0.409606	-1.28769	9.50263e-83	9.98271e-81
365	ENSG00000206306	HLA-DRB1	674.153	956.513	391.794	0.409606	-1.28769	9.50263e-83	9.98271e-81
7695	ENSG00000112599	GUCA1B	15.7302	22.3125	9.14783	0.409986	-1.28635	0.000710615	0.00354098
991	ENSG00000256235	SMIM3	260.369	369.309	151.429	0.410033	-1.28619	4.45751e-39	1.72471e-37
58	ENSG00000271303	SRXN1	12053.8	17091.9	7015.71	0.410471	-1.28465	9.81726e-260	6.49022e-257
1961	ENSG00000230463	HLA-DRB3	133.961	189.857	78.0651	0.411178	-1.28216	9.60346e-22	1.87779e-20
7705	ENSG00000279094	LINC01670	15.9334	22.5747	9.29205	0.411613	-1.28064	0.000727744	0.00362172
6765	ENSG00000118804	STBD1	21.745	30.8055	12.6845	0.411759	-1.28013	8.23951e-05	0.000467015
5354	ENSG00000169313	P2RY12	33.9487	48.0922	19.8052	0.411817	-1.27993	7.86338e-07	5.63155e-06
4427	ENSG00000182508	LHFPL1	47.9867	67.9786	27.9948	0.411817	-1.27992	5.97629e-09	5.1763e-08
6857	ENSG00000250358	LINC02200	20.9542	29.6802	12.2283	0.412001	-1.27928	0.000108018	0.000604031
2473	ENSG00000250786	SNHG18	101.55	143.785	59.314	0.412518	-1.27747	1.73446e-17	2.68929e-16
4710	ENSG00000177453	NIM1K	42.0266	59.4943	24.5589	0.412794	-1.2765	3.3782e-08	2.75018e-07
59	ENSG00000115415	STAT1	11253.2	15922.3	6584.06	0.413511	-1.274	2.18103e-254	1.41744e-251
8471	ENSG00000073754	CD5L	13.6039	19.2478	7.96001	0.413554	-1.27385	0.00272183	0.0123204
4058	ENSG00000165985	C1QL3	53.8593	76.1817	31.5368	0.413968	-1.27241	5.59678e-10	5.28839e-09
8141	ENSG00000189423	USP32P3	15.0052	21.2173	8.79315	0.414432	-1.27079	0.00159228	0.00749964
405	ENSG00000130830	MPP1	617.162	872.319	362.004	0.414991	-1.26885	9.16355e-77	8.67573e-75
391	ENSG00000109501	WFS1	845.24	1194.41	496.067	0.415323	-1.26769	1.09175e-78	1.07064e-76
3001	ENSG00000158683	PKD1L1	80.5274	113.78	47.2748	0.415493	-1.2671	2.91866e-14	3.72919e-13
1789	ENSG00000243594	PSMB9	148.868	210.324	87.4127	0.41561	-1.2667	1.00039e-23	2.14416e-22
610	ENSG00000212747	FAM127C	444.102	627.04	261.163	0.416501	-1.26361	5.69924e-59	3.58248e-57
2526	ENSG00000230545	HLA-F-AS1	104.314	147.263	61.3643	0.416698	-1.26293	4.17947e-17	6.34432e-16
1105	ENSG00000145242	EPHA5	240.226	339.111	141.342	0.416801	-1.26257	7.09283e-36	2.46125e-34
917	ENSG00000189057	FAM111B	289.633	408.749	170.517	0.417167	-1.2613	3.04679e-42	1.274e-40
2239	ENSG00000244198	RP4-545C24.1	116.196	163.75	68.642	0.419187	-1.25433	4.31202e-19	7.38454e-18
4395	ENSG00000115457	IGFBP2	49.4789	69.727	29.2309	0.419219	-1.25422	4.85e-09	4.23136e-08
5827	ENSG00000162687	KCNT2	29.3875	41.4104	17.3645	0.419328	-1.25385	4.426e-06	2.91249e-05
273	ENSG00000106351	AGFG2	994.217	1400.93	587.501	0.419364	-1.25373	8.50313e-103	1.1943e-100
327	ENSG00000182179	UBA7	797.491	1123.57	471.415	0.419569	-1.25302	7.79534e-89	9.14081e-87
765	ENSG00000164236	ANKRD33B	367.928	517.859	217.997	0.420959	-1.24825	3.4274e-49	1.71791e-47
2153	ENSG00000127824	TUBA4A	337.426	474.826	200.027	0.421263	-1.24721	7.02463e-20	1.25047e-18
1860	ENSG00000243067	PSMB9	147.399	207.385	87.4127	0.4215	-1.24639	7.98481e-23	1.64519e-21
179	ENSG00000282833	PHACTR1	2231.43	3138.74	1324.13	0.421866	-1.24514	9.20934e-131	1.97275e-128
5135	ENSG00000165548	TMEM63C	38.21	53.7382	22.6818	0.422081	-1.24441	3.06362e-07	2.28766e-06
226	ENSG00000055332	EIF2AK2	4250.18	5975.97	2524.4	0.422425	-1.24323	6.32663e-113	1.0734e-110
115	ENSG00000184787	UBE2G2	2517.83	3539.75	1495.91	0.422602	-1.24263	8.82947e-165	2.94398e-162
567	ENSG00000164398	ACSL6	495.503	696.239	294.767	0.42337	-1.24001	4.39301e-62	2.97082e-60
1915	ENSG00000240065	PSMB9	144.953	203.56	86.3457	0.424179	-1.23726	2.78819e-22	5.57987e-21
684	ENSG00000136867	SLC31A2	423.318	594.458	252.177	0.424213	-1.23714	1.82544e-54	1.02332e-52
4942	ENSG00000188985	DHFRP1	58.9666	82.742	35.1912	0.425312	-1.23341	1.21143e-07	9.39928e-07
3805	ENSG00000164136	IL15	63.6695	89.3394	37.9996	0.42534	-1.23331	7.74817e-11	7.80804e-10
228	ENSG00000112137	PHACTR1	2234.06	3133.14	1334.99	0.426086	-1.23079	1.49664e-112	2.51699e-110
1925	ENSG00000240118	PSMB9	146.193	204.912	87.4741	0.426885	-1.22808	3.58695e-22	7.14483e-21
629	ENSG00000253200	RP11-582J16.5	460.629	645.34	275.918	0.427554	-1.22582	2.81552e-57	1.71635e-55
6642	ENSG00000137726	FXYD6	24.0237	33.6544	14.3931	0.427675	-1.22541	5.39211e-05	0.000311284
9239	ENSG00000186704	DTX2P1	14.2494	19.9534	8.54534	0.428265	-1.22342	0.0075087	0.0311628
2728	ENSG00000176771	NCKAP5	101.478	142.079	60.8761	0.428466	-1.22275	8.76582e-16	1.2321e-14
451	ENSG00000157617	C2CD2	622.759	871.79	373.729	0.428692	-1.22199	5.10234e-72	4.33801e-70
825	ENSG00000236177	HLA-DPA1	395.251	552.899	237.604	0.429741	-1.21846	2.98047e-46	1.38525e-44
308	ENSG00000152778	IFIT5	926.054	1295.35	556.755	0.42981	-1.21823	5.34901e-93	6.65917e-91
2099	ENSG00000262222	RP11-876N24.4	167.88	234.787	100.973	0.430062	-1.21739	2.0931e-20	3.82363e-19
9390	ENSG00000269947	RP11-849F2.9	10.8512	15.1729	6.52946	0.430337	-1.21646	0.00871852	0.035602
313	ENSG00000172927	MYEOV	886.752	1239.59	533.917	0.430722	-1.21517	3.16491e-91	3.87717e-89
711	ENSG00000231389	HLA-DPA1	428.594	599.043	258.144	0.430928	-1.21448	1.30237e-52	7.02362e-51
8557	ENSG00000260645	RP11-250B2.5	13.6828	19.1165	8.24921	0.431523	-1.21249	0.00307467	0.0137776
5638	ENSG00000175356	SCUBE2	34.1449	47.7031	20.5868	0.431561	-1.21236	2.24215e-06	1.52488e-05
1981	ENSG00000239836	PSMB9	146.262	204.283	88.2407	0.431954	-1.21105	1.3018e-21	2.51974e-20
207	ENSG00000159788	RGS12	1463.73	2044.3	883.157	0.43201	-1.21086	3.3602e-120	6.22432e-118
683	ENSG00000229685	HLA-DPA1	443.955	619.877	268.032	0.432396	-1.20958	1.80162e-54	1.01144e-52
132	ENSG00000106771	TMEM245	2954.46	4125.07	1783.84	0.43244	-1.20943	1.23231e-153	3.57967e-151
966	ENSG00000137193	PIM1	299.453	418.021	180.885	0.432717	-1.2085	3.68524e-40	1.4628e-38
7234	ENSG00000216906	RP11-350J20.9	19.0478	26.5721	11.5235	0.433667	-1.20534	0.000266576	0.00141296
473	ENSG00000122574	WIPF3	620.473	865.285	375.66	0.434146	-1.20375	3.48299e-70	2.82351e-68
86	ENSG00000119917	IFIT3	5506.56	7679.05	3334.07	0.434178	-1.20364	2.86796e-199	1.27871e-196
9181	ENSG00000168484	SFTPC	11.1662	15.5705	6.76198	0.434282	-1.2033	0.00696949	0.0291077
862	ENSG00000205413	SAMD9	477.293	665.331	289.254	0.434752	-1.20173	1.41587e-44	6.29815e-43
2776	ENSG00000163132	MSX1	101.49	141.468	61.5121	0.434812	-1.20154	1.53798e-15	2.12436e-14
562	ENSG00000159231	CBR3	592.117	824.967	359.266	0.435491	-1.19928	1.33565e-62	9.11283e-61
8289	ENSG00000125804	FAM182A	15.2012	21.1783	9.2241	0.435546	-1.1991	0.00204573	0.00946331
2123	ENSG00000185442	FAM174B	138.079	192.326	83.832	0.435886	-1.19798	3.461e-20	6.25098e-19
3975	ENSG00000198074	AKR1B10	60.4979	84.187	36.8087	0.437226	-1.19355	3.29656e-10	3.17996e-09
6573	ENSG00000275214	IFI27	26.7018	37.1567	16.2468	0.437251	-1.19347	4.43381e-05	0.000258649
5789	ENSG00000247157	LINC01252	32.5469	45.2844	19.8094	0.437446	-1.19282	3.79555e-06	2.51402e-05
244	ENSG00000068079	IFI35	1312.12	1825.22	799.026	0.43777	-1.19175	1.47575e-110	2.31911e-108
1256	ENSG00000188185	LINC00265	235.192	327.152	143.232	0.437815	-1.19161	4.4346e-32	1.35382e-30
5056	ENSG00000237710	HLA-DPB1	316.015	438.97	193.06	0.439803	-1.18507	2.12654e-07	1.61274e-06
1382	ENSG00000117228	GBP1	252.199	350.313	154.084	0.439848	-1.18492	9.58094e-30	2.65826e-28
5473	ENSG00000007171	NOS2	35.7958	49.7128	21.8787	0.440102	-1.18409	1.2294e-06	8.61319e-06
2418	ENSG00000149599	DUSP15	245.124	340.12	150.128	0.441395	-1.17986	7.23057e-18	1.1466e-16
154	ENSG00000185664	PMEL	39350.6	54563.9	24137.2	0.442365	-1.17669	8.4633e-141	2.10725e-138
1116	ENSG00000228299	HLA-C	716.039	992.867	439.212	0.442368	-1.17668	1.47235e-35	5.05876e-34
1573	ENSG00000148400	NOTCH1	192.74	267.245	118.235	0.442422	-1.17651	1.51467e-26	3.6922e-25
157	ENSG00000205581	HMGN1	4725.61	6546.8	2904.43	0.443641	-1.17254	2.89597e-140	7.07281e-138
542	ENSG00000142494	SLC47A1	590.784	818.447	363.12	0.443669	-1.17244	3.32919e-64	2.35525e-62
125	ENSG00000196208	GREB1	3026.36	4192.32	1860.4	0.443763	-1.17214	2.12182e-158	6.50872e-156
548	ENSG00000234674	TCF19	593.478	821.277	365.68	0.445257	-1.16729	1.46809e-63	1.02537e-61
549	ENSG00000206455	TCF19	593.478	821.277	365.68	0.445257	-1.16729	1.46809e-63	1.02537e-61
3609	ENSG00000246985	SOCS2-AS1	74.8801	103.565	46.1951	0.44605	-1.16472	1.19997e-11	1.27491e-10
7630	ENSG00000198346	ZNF813	19.7493	27.3138	12.1848	0.446103	-1.16455	0.000624183	0.00313679
80	ENSG00000076706	MCAM	11273.3	15587.2	6959.37	0.446481	-1.16333	2.47844e-213	1.18791e-210
5233	ENSG00000160219	GAB3	43.2058	59.736	26.6757	0.446559	-1.16308	4.6527e-07	3.40919e-06
513	ENSG00000140961	OSGIN1	3455.98	4778.01	2133.95	0.44662	-1.16288	5.47586e-67	4.08773e-65
4177	ENSG00000198780	FAM169A	58.3372	80.5817	36.0927	0.447902	-1.15874	1.26126e-09	1.15754e-08
7445	ENSG00000250378	RP11-119J18.1	20.9588	28.9483	12.9693	0.448015	-1.15838	0.000424725	0.00218746
7511	ENSG00000283689	RP11-434E6.5	19.1697	26.4696	11.8698	0.448431	-1.15704	0.000484224	0.00247199
7311	ENSG00000236861	AC006378.2	21.2467	29.3358	13.1575	0.448514	-1.15677	0.00032071	0.00168203
795	ENSG00000225691	HLA-C	2124.69	2933.35	1316.03	0.448643	-1.15636	1.36398e-47	6.57869e-46
4247	ENSG00000119283	TRIM67	64.3859	88.8594	39.9124	0.449164	-1.15469	1.92466e-09	1.73768e-08
343	ENSG00000213928	IRF9	954.803	1317.39	592.213	0.449534	-1.1535	7.72083e-86	8.63112e-84
9542	ENSG00000164161	HHIP	12.25	16.8971	7.60294	0.449954	-1.15215	0.0102475	0.0411792
3171	ENSG00000266835	GAPLINC	92.2308	127.214	57.2479	0.450014	-1.15196	2.03669e-13	2.46278e-12
635	ENSG00000054277	OPN3	527.999	728.186	327.811	0.450175	-1.15144	4.01174e-57	2.42246e-55
568	ENSG00000160226	C21orf2	603.721	832.139	375.303	0.45101	-1.14877	4.40852e-62	2.97606e-60
1231	ENSG00000230475	ABHD16A	268.249	369.72	166.778	0.451093	-1.1485	1.04443e-32	3.25326e-31
6574	ENSG00000165046	LETM2	29.4219	40.5492	18.2946	0.451171	-1.14825	4.43572e-05	0.000258721
3518	ENSG00000275882	IKBKGP1	160.172	220.716	99.6275	0.451384	-1.14757	5.14091e-12	5.60327e-11
183	ENSG00000133069	TMCC2	2002.87	2759.92	1245.81	0.451395	-1.14754	1.0223e-127	2.14202e-125
2238	ENSG00000226826	HLA-DPB1	289.043	398.257	179.828	0.451538	-1.14708	4.2718e-19	7.31893e-18
5054	ENSG00000116574	RHOU	44.385	61.1517	27.6184	0.451636	-1.14677	2.10305e-07	1.59555e-06
884	ENSG00000126709	IFI6	7047.24	9705.14	4389.34	0.45227	-1.14474	1.6465e-43	7.13705e-42
6969	ENSG00000277511	CTD-2095E4.5	23.4587	32.302	14.6154	0.45246	-1.14414	0.000140588	0.000773528
1577	ENSG00000174132	FAM174A	210.032	289.163	130.902	0.452694	-1.14339	1.63448e-26	3.97417e-25
1003	ENSG00000160193	WDR4	332.93	458.156	207.705	0.453349	-1.14131	7.43063e-39	2.84068e-37
854	ENSG00000146648	EGFR	396.984	546.266	247.701	0.453444	-1.141	4.15543e-45	1.86576e-43
1565	ENSG00000168384	HLA-DPA1	400.166	550.085	250.247	0.454923	-1.1363	1.10917e-26	2.71758e-25
6933	ENSG00000230499	AC108463.1	24.9555	34.2974	15.6137	0.455245	-1.13529	0.000131252	0.00072591
2555	ENSG00000141404	GNAL	122.061	167.712	76.4098	0.455601	-1.13416	6.59953e-17	9.9042e-16
1273	ENSG00000237022	HLA-C	267.36	367.085	167.635	0.456665	-1.13079	1.10517e-31	3.32887e-30
2355	ENSG00000273780	ARHGAP23	137.155	188.303	86.0062	0.456743	-1.13054	2.51633e-18	4.09708e-17
2972	ENSG00000257167	TMPO-AS1	102.207	140.281	64.1339	0.457183	-1.12916	1.91702e-14	2.47329e-13
96	ENSG00000172115	CYCS	14061.3	19298.7	8823.89	0.457228	-1.12901	2.44505e-183	9.76594e-181
4716	ENSG00000137273	FOXF2	53.29	73.1114	33.4685	0.457775	-1.12729	3.52653e-08	2.86729e-07
141	ENSG00000160294	MCM3AP	3064.91	4202.32	1927.5	0.458676	-1.12445	2.77765e-146	7.55362e-144
898	ENSG00000231631	PSMB8	676.21	926.87	425.551	0.459127	-1.12303	8.37229e-43	3.57491e-41
850	ENSG00000213949	ITGA1	417.799	572.328	263.27	0.459998	-1.1203	2.1082e-45	9.5102e-44
2746	ENSG00000228672	PROB1	118.035	161.659	74.4108	0.460296	-1.11937	1.08964e-15	1.52153e-14
5609	ENSG00000203797	DDO	40.7621	55.7704	25.7539	0.461785	-1.11471	2.01698e-06	1.37867e-05
1362	ENSG00000177679	SRRM3	601.303	822.387	380.22	0.462338	-1.11298	4.15535e-30	1.16985e-28
598	ENSG00000196843	ARID5A	630.209	861.2	399.218	0.46356	-1.10917	2.99099e-60	1.91783e-58
9236	ENSG00000197046	SIGLEC15	14.05	19.1938	8.90622	0.464016	-1.10775	0.00746711	0.0310003
6590	ENSG00000185345	PARK2	30.2297	41.2921	19.1672	0.464186	-1.10723	4.65839e-05	0.000271049
145	ENSG00000163430	FSTL1	3233.67	4415.99	2051.36	0.464529	-1.10616	2.31336e-144	6.11749e-142
3884	ENSG00000235961	PNMA6A	77.4619	105.775	49.1491	0.464659	-1.10576	1.60358e-10	1.5831e-09
1276	ENSG00000206403	ABHD16A	278.082	379.636	176.528	0.464993	-1.10472	1.18923e-31	3.57366e-30
2949	ENSG00000165626	BEND7	108.423	148.014	68.8312	0.465031	-1.1046	1.46218e-14	1.90118e-13
432	ENSG00000134056	MRPS36	859.08	1172.27	545.895	0.465676	-1.1026	6.24854e-74	5.54616e-72
9359	ENSG00000272414	FAM47E-STBD1	13.1188	17.8922	8.34534	0.466423	-1.10029	0.00841456	0.0344746
1306	ENSG00000258659	TRIM34	274.961	374.908	175.015	0.466821	-1.09906	5.16573e-31	1.51665e-29
946	ENSG00000235844	HLA-DPA1	393.127	536.007	250.247	0.466871	-1.0989	4.93148e-41	1.99887e-39
2585	ENSG00000188763	FZD9	130.161	177.466	82.8562	0.466884	-1.09886	9.75942e-17	1.44764e-15
601	ENSG00000114378	HYAL1	634.447	864.862	404.032	0.467163	-1.098	1.17995e-59	7.5281e-58
2637	ENSG00000156453	PCDH1	127.158	173.325	80.9905	0.467276	-1.09765	2.28434e-16	3.32161e-15
509	ENSG00000113597	TRAPPC13	770.064	1049.06	491.072	0.468109	-1.09508	1.39062e-67	1.04759e-65
4277	ENSG00000111817	DSE	66.5957	90.7223	42.469	0.468121	-1.09505	2.47034e-09	2.2147e-08
245	ENSG00000126878	AIF1L	1802.71	2453.34	1152.08	0.469596	-1.09051	3.95334e-110	6.18721e-108
658	ENSG00000164220	F2RL2	679.024	923.845	434.203	0.469995	-1.08928	1.42357e-55	8.29567e-54
9379	ENSG00000136244	IL6	18.0658	24.5759	11.5557	0.470204	-1.08864	0.00864902	0.0353597
8299	ENSG00000133816	MICAL2	18.0577	24.5622	11.5533	0.47037	-1.08813	0.00208967	0.00965491
3531	ENSG00000135362	PRR5L	90.9544	123.67	58.2383	0.470916	-1.08646	5.98154e-12	6.49551e-11
8384	ENSG00000125462	C1orf61	18.1494	24.6755	11.6233	0.471048	-1.08605	0.00242643	0.0110972
409	ENSG00000092853	CLSPN	942.068	1280.66	603.474	0.47122	-1.08553	2.08788e-76	1.9574e-74
5799	ENSG00000204529	GUCY2EP	39.5514	53.7653	25.3375	0.471261	-1.0854	3.91162e-06	2.58643e-05
1156	ENSG00000008311	AASS	646.909	879.385	414.433	0.471276	-1.08536	2.49185e-34	8.26536e-33
619	ENSG00000175352	NRIP3	629.169	855.234	403.105	0.471339	-1.08516	3.66846e-58	2.27243e-56
1314	ENSG00000172458	IL17D	829.579	1127.65	531.51	0.471343	-1.08515	7.99744e-31	2.33374e-29
2149	ENSG00000184557	SOCS3	165.344	224.751	105.936	0.471347	-1.08514	6.44174e-20	1.14938e-18
7480	ENSG00000115194	SLC30A3	22.1419	30.0896	14.1942	0.471731	-1.08397	0.000454932	0.00233207
456	ENSG00000160194	NDUFV3	864.19	1173.55	554.83	0.472779	-1.08076	9.22748e-72	7.75918e-70
8412	ENSG00000181355	OFCC1	17.8026	24.1701	11.4351	0.473112	-1.07975	0.00250943	0.0114386
108	ENSG00000063660	GPC1	8050.67	10929.8	5171.56	0.473162	-1.07959	2.2469e-169	7.97733e-167
319	ENSG00000196101	HLA-DRB3	2175.41	2949.07	1401.75	0.475319	-1.07303	4.11672e-90	4.94832e-88
811	ENSG00000159259	CHAF1B	489.326	663.082	315.57	0.475914	-1.07123	8.02206e-47	3.79282e-45
3504	ENSG00000184441	AP001062.7	93.0224	126.045	59.9997	0.476017	-1.07091	4.61073e-12	5.04549e-11
674	ENSG00000064393	HIPK2	1801.5	2440.98	1162.03	0.47605	-1.07081	6.2079e-55	3.53169e-53
1112	ENSG00000142627	EPHA2	334.226	452.827	215.626	0.476177	-1.07043	1.05902e-35	3.65173e-34
7038	ENSG00000223799	IL10RB-AS1	93.3196	126.429	60.2101	0.476236	-1.07025	0.000161537	0.000880073
4969	ENSG00000099822	HCN2	53.7096	72.752	34.6671	0.47651	-1.06942	1.33095e-07	1.02705e-06
4685	ENSG00000188015	S100A3	58.1045	78.6862	37.5228	0.476866	-1.06834	2.87165e-08	2.35028e-07
8278	ENSG00000275703	U47924.32	18.8167	25.4709	12.1625	0.477506	-1.06641	0.00200545	0.00928932
6435	ENSG00000101342	TLDC2	31.9515	43.2494	20.6536	0.477546	-1.06629	3.00975e-05	0.000179341
2121	ENSG00000272269	RP11-500C11.3	178.038	240.756	115.319	0.478988	-1.06194	3.41788e-20	6.17894e-19
7113	ENSG00000263432	RN7SL689P	26.4725	35.7954	17.1495	0.479097	-1.06161	0.000199869	0.00107743
359	ENSG00000173193	PARP14	5532.65	7479.94	3585.35	0.479329	-1.06091	4.39341e-83	4.6925e-81
597	ENSG00000087086	FTL	55475.8	74994.6	35957.1	0.479463	-1.06051	2.09981e-60	1.34866e-58
222	ENSG00000147439	BIN3	2168.56	2930.58	1406.54	0.479952	-1.05904	6.72885e-114	1.16221e-111
556	ENSG00000179855	GIPC3	763.368	1031.48	495.259	0.480146	-1.05845	4.21917e-63	2.90971e-61
2296	ENSG00000106560	GIMAP2	164.815	222.682	106.949	0.480276	-1.05806	1.07794e-18	1.8002e-17
5234	ENSG00000219891	ZSCAN12P1	49.5314	66.9173	32.1456	0.480378	-1.05776	4.73789e-07	3.47095e-06
731	ENSG00000117226	GBP3	563.705	761.376	366.035	0.480754	-1.05663	5.7528e-51	3.01758e-49
5446	ENSG00000135636	DYSF	44.9517	60.7053	29.1982	0.480982	-1.05595	1.12747e-06	7.93825e-06
8968	ENSG00000249898	MCPH1-AS1	15.6352	21.1131	10.1574	0.481095	-1.0556	0.00546791	0.0233789
412	ENSG00000182704	TSKU	3616.59	4883.11	2350.07	0.481264	-1.0551	6.01946e-76	5.60219e-74
2628	ENSG00000215861	WI2-1896O14.1	136.178	183.842	88.5144	0.48147	-1.05448	2.00198e-16	2.921e-15
4135	ENSG00000028137	TNFRSF1B	72.2409	97.5146	46.9672	0.481643	-1.05396	9.18058e-10	8.51318e-09
4752	ENSG00000277454	PRH1-PRR4	78.2673	105.645	50.8893	0.481699	-1.0538	4.16388e-08	3.35984e-07
212	ENSG00000137965	IFI44	2458.76	3318.66	1598.86	0.481777	-1.05356	6.73238e-119	1.21767e-116
5603	ENSG00000128713	HOXD11	45.7702	61.7616	29.7789	0.482158	-1.05242	1.97998e-06	1.355e-05
408	ENSG00000269335	IKBKG	1048.8	1414.77	682.83	0.482643	-1.05097	1.49488e-76	1.40489e-74
6161	ENSG00000235657	HLA-A	270.969	365.342	176.596	0.483373	-1.04879	1.37201e-05	8.53893e-05
163	ENSG00000078804	TP53INP2	3709.55	5000.15	2418.95	0.483776	-1.04759	1.46119e-137	3.43728e-135
5370	ENSG00000169031	COL4A3	47.4135	63.8957	30.9313	0.48409	-1.04665	8.34367e-07	5.95773e-06
3035	ENSG00000170356	OR2A20P	243.99	328.688	159.292	0.484631	-1.04504	4.24089e-14	5.35792e-13
2606	ENSG00000242715	CCDC169	142.946	192.39	93.5026	0.486005	-1.04096	1.41584e-16	2.08242e-15
5499	ENSG00000163072	NOSTRIN	46.7961	62.9823	30.6098	0.486007	-1.04095	1.37522e-06	9.58926e-06
274	ENSG00000162729	IGSF8	3494.54	4702.39	2286.68	0.48628	-1.04014	7.87506e-102	1.10205e-99
2951	ENSG00000280433	CH507-9B2.9	290.173	390.43	189.915	0.486426	-1.03971	1.50012e-14	1.94919e-13
5666	ENSG00000138135	CH25H	46.3796	62.3778	30.3814	0.487054	-1.03785	2.40395e-06	1.62685e-05
735	ENSG00000125347	IRF1	583.207	784.306	382.109	0.487193	-1.03743	7.59e-51	3.95961e-49
4900	ENSG00000091831	ESR1	57.8724	77.8152	37.9296	0.487432	-1.03673	9.45543e-08	7.39916e-07
7099	ENSG00000153933	DGKE	28.1877	37.8936	18.4817	0.487728	-1.03585	0.000194057	0.00104817
531	ENSG00000160214	RRP1	845.468	1136.53	554.407	0.487807	-1.03562	3.13628e-65	2.26473e-63
721	ENSG00000113448	PDE4D	866.971	1165.41	568.527	0.487832	-1.03554	8.6967e-52	4.62505e-50
5573	ENSG00000153904	DDAH1	47.1148	63.3248	30.9047	0.488034	-1.03495	1.82481e-06	1.25553e-05
446	ENSG00000162073	PAQR4	1007.56	1354.06	661.05	0.488198	-1.03446	2.03513e-72	1.74575e-70
3285	ENSG00000153902	LGI4	109.443	147.076	71.8097	0.48825	-1.03431	6.62505e-13	7.73306e-12
291	ENSG00000163644	PPM1K	1723.98	2314.44	1133.51	0.489754	-1.02987	1.04817e-96	1.38113e-94
200	ENSG00000067066	SP100	2987.22	4010.1	1964.34	0.489848	-1.02959	1.26551e-123	2.42625e-121
2027	ENSG00000112561	TFEB	202.39	271.656	133.125	0.490048	-1.02901	3.38408e-21	6.40153e-20
2643	ENSG00000145779	TNFAIP8	144.818	194.354	95.2822	0.490252	-1.02841	2.47876e-16	3.59612e-15
8991	ENSG00000201772	SNORA5C	16.6397	22.3286	10.9508	0.490439	-1.02785	0.00561324	0.0239388
582	ENSG00000115687	PASK	779.076	1045.28	512.876	0.490661	-1.0272	4.4975e-61	2.96309e-59
734	ENSG00000123219	CENPK	607.287	814.708	399.865	0.490808	-1.02677	7.55067e-51	3.94445e-49
3937	ENSG00000206432	TMEM200C	86.8022	116.435	57.169	0.490994	-1.02622	2.41611e-10	2.35314e-09
1921	ENSG00000204264	PSMB8	211.95	284.254	139.645	0.49127	-1.02541	3.22153e-22	6.42363e-21
1922	ENSG00000206298	PSMB8	211.95	284.254	139.645	0.49127	-1.02541	3.22153e-22	6.42363e-21
1923	ENSG00000226201	PSMB8	211.95	284.254	139.645	0.49127	-1.02541	3.22153e-22	6.42363e-21
1075	ENSG00000075213	SEMA3A	396.074	531.138	261.009	0.491415	-1.02499	1.17352e-36	4.17805e-35
4788	ENSG00000112333	NR2E1	62.0081	83.1406	40.8756	0.491644	-1.02432	5.25555e-08	4.20883e-07
6478	ENSG00000120664	SPG20-AS1	35.7178	47.8886	23.547	0.491702	-1.02414	3.39524e-05	0.000200968
1931	ENSG00000236443	PSMB8	212.073	284.254	139.893	0.492141	-1.02286	4.03249e-22	8.0032e-21
1932	ENSG00000230669	PSMB8	212.073	284.254	139.893	0.492141	-1.02286	4.03249e-22	8.0032e-21
7587	ENSG00000116039	ATP6V1B1	24.2763	32.5354	16.0172	0.492301	-1.02239	0.000568421	0.00287275
5646	ENSG00000205578	POM121B	45.4319	60.8672	29.9966	0.492821	-1.02087	2.29926e-06	1.56151e-05
395	ENSG00000141959	PFKL	1686.22	2258.34	1114.1	0.493327	-1.01938	3.31893e-78	3.2218e-76
2062	ENSG00000277203	F8A1	263.404	352.756	174.052	0.493406	-1.01915	9.0947e-21	1.69121e-19
541	ENSG00000164182	NDUFAF2	877.399	1174.95	579.851	0.493512	-1.01884	2.78656e-64	1.97501e-62
123	ENSG00000160710	ADAR	8733.2	11694.2	5772.16	0.49359	-1.01862	1.41969e-159	4.42575e-157
872	ENSG00000135617	PRADC1	511.122	684.409	337.835	0.493616	-1.01854	2.79523e-44	1.22913e-42
1083	ENSG00000185917	SETD4	397.125	531.617	262.634	0.494028	-1.01734	2.00332e-36	7.09283e-35
2128	ENSG00000071282	LMCD1	193.676	259.256	128.096	0.494091	-1.01715	4.02557e-20	7.25359e-19
1493	ENSG00000149557	FEZ1	288.592	386.129	191.055	0.494796	-1.01509	8.36884e-28	2.14933e-26
5617	ENSG00000131094	C1QL1	47.8636	64.0225	31.7048	0.495213	-1.01388	2.08187e-06	1.42117e-05
6630	ENSG00000263247	PRR4	51.8895	69.3884	34.3905	0.495623	-1.01268	5.20308e-05	0.000300915
375	ENSG00000060762	MPC1	1318.27	1762.56	873.972	0.495854	-1.01201	1.34972e-81	1.38009e-79
5866	ENSG00000254109	RBPMS-AS1	43.2386	57.7871	28.6902	0.49648	-1.01019	4.8946e-06	3.19943e-05
907	ENSG00000112149	CD83	495.944	662.515	329.373	0.497155	-1.00823	1.80634e-42	7.63643e-41
6722	ENSG00000258539	RP11-12J10.3	33.1436	44.2434	22.0439	0.498242	-1.00508	7.09905e-05	0.000404948
2476	ENSG00000154678	PDE1C	166.137	221.643	110.632	0.499145	-1.00247	1.81434e-17	2.80974e-16
429	ENSG00000160218	TRAPPC10	1159.77	1546.38	773.164	0.499984	-1.00005	2.98203e-74	2.66534e-72
186	ENSG00000131724	IL13RA1	3849.56	5132.01	2567.12	0.500216	-0.999376	4.30711e-127	8.87913e-125
191	ENSG00000163932	PRKCD	3838.93	5115.09	2562.78	0.501023	-0.997052	1.30748e-126	2.62482e-124
344	ENSG00000206493	HLA-E	1518.85	2022.98	1014.71	0.501594	-0.995407	1.02349e-85	1.13752e-83
345	ENSG00000233904	HLA-E	1518.85	2022.98	1014.71	0.501594	-0.995407	1.02349e-85	1.13752e-83
346	ENSG00000230254	HLA-E	1518.36	2022.32	1014.4	0.501604	-0.995378	1.09334e-85	1.21026e-83
347	ENSG00000229252	HLA-E	1518.73	2022.74	1014.71	0.501654	-0.995237	1.09525e-85	1.21026e-83
2702	ENSG00000081052	COL4A4	146.914	195.662	98.165	0.501707	-0.995084	6.03675e-16	8.56674e-15
7870	ENSG00000282226	AC093627.9	23.6263	31.4486	15.8041	0.502538	-0.992694	0.00102357	0.0049869
3445	ENSG00000091879	ANGPT2	110.872	147.569	74.1743	0.502642	-0.992398	2.83897e-12	3.15987e-11
278	ENSG00000143537	ADAM15	2218.05	2951.85	1484.24	0.502818	-0.991892	5.24319e-101	7.23183e-99
6563	ENSG00000243896	OR2A7	37.8663	50.3885	25.344	0.502971	-0.991454	4.36843e-05	0.000255223
8697	ENSG00000114646	CSPG5	18.9466	25.2093	12.6839	0.503145	-0.990954	0.00378376	0.0166821
5374	ENSG00000003987	MTMR7	82.0576	109.159	54.9561	0.503449	-0.990081	8.50546e-07	6.06873e-06
167	ENSG00000104687	GSR	5357.83	7124.97	3590.7	0.50396	-0.988619	5.26571e-136	1.20903e-133
726	ENSG00000219545	UMAD1	687.287	913.744	460.831	0.504333	-0.987553	2.10082e-51	1.10956e-49
3344	ENSG00000092964	DPYSL2	117.033	155.552	78.5138	0.504744	-0.986375	1.02201e-12	1.17189e-11
5475	ENSG00000186197	EDARADD	53.2087	70.6852	35.7322	0.505511	-0.984185	1.24532e-06	8.72157e-06
5292	ENSG00000235288	RP11-70C1.3	152.204	202.186	102.221	0.50558	-0.983988	6.14535e-07	4.45271e-06
1715	ENSG00000198517	MAFK	963.799	1280.28	647.313	0.505601	-0.983929	1.54408e-24	3.45225e-23
891	ENSG00000108381	ASPA	540.149	717.39	362.907	0.505871	-0.983158	3.59411e-43	1.54672e-41
487	ENSG00000111962	UST	1089.46	1446.85	732.073	0.505977	-0.982857	6.75931e-69	5.32195e-67
5036	ENSG00000232725	U52111.14	61.3799	81.4602	41.2996	0.506992	-0.979966	1.86088e-07	1.41687e-06
127	ENSG00000131389	SLC6A6	12180.9	16163.6	8198.2	0.5072	-0.979373	2.8424e-155	8.58181e-153
7443	ENSG00000177374	HIC1	47.6353	63.2059	32.0647	0.507305	-0.979075	0.00042326	0.0021805
628	ENSG00000184900	SUMO3	2508.46	3327.52	1689.4	0.507707	-0.977931	2.3474e-57	1.43326e-55
1113	ENSG00000173011	TADA2B	422.988	560.936	285.04	0.50815	-0.976673	1.11231e-35	3.83203e-34
7241	ENSG00000151322	NPAS3	31.2712	41.4696	21.0728	0.508151	-0.976672	0.000268257	0.00142053
232	ENSG00000105875	WDR91	3081.75	4086.19	2077.31	0.508373	-0.976041	6.56408e-112	1.08488e-109
362	ENSG00000108932	SLC16A6	7562.69	10024.9	5100.51	0.508786	-0.97487	8.49764e-83	9.00093e-81
5101	ENSG00000254064	CTD-2530N21.4	59.4691	78.8154	40.1229	0.509074	-0.974052	2.59934e-07	1.95391e-06
138	ENSG00000105953	OGDH	9156.65	12135.1	6178.19	0.509117	-0.97393	2.37432e-147	6.59717e-145
826	ENSG00000132109	TRIM21	609.729	807.665	411.793	0.509856	-0.971839	3.12038e-46	1.44852e-44
2685	ENSG00000244479	OR2A1-AS1	211.915	280.645	143.185	0.510198	-0.970871	4.51239e-16	6.44407e-15
2996	ENSG00000110987	BCL7A	139.111	184.219	94.0031	0.51028	-0.970639	2.82019e-14	3.60818e-13
2997	ENSG00000282873	BCL7A	139.111	184.219	94.0031	0.51028	-0.970639	2.82019e-14	3.60818e-13
1062	ENSG00000131470	PSMC3IP	461.875	611.614	312.136	0.510348	-0.970446	4.02393e-37	1.45286e-35
2031	ENSG00000137313	TRIM26	222.305	294.299	150.311	0.510742	-0.969334	4.19927e-21	7.92796e-20
266	ENSG00000160209	PDXK	2654.32	3513.35	1795.3	0.510993	-0.968623	1.61789e-104	2.33219e-102
1747	ENSG00000183087	GAS6	269.092	356.105	182.079	0.511306	-0.967742	2.74851e-24	6.03256e-23
6610	ENSG00000223382	LINC01778	39.2739	51.9556	26.5922	0.511826	-0.966275	4.86941e-05	0.00028247
599	ENSG00000173638	SLC19A1	912.34	1206.59	618.088	0.512259	-0.965055	3.18514e-60	2.03891e-58
3249	ENSG00000152503	TRIM36	126.262	166.932	85.5918	0.512735	-0.963715	4.56136e-13	5.38321e-12
2068	ENSG00000226060	TRIM26	221.675	293.015	150.335	0.513062	-0.962794	9.29854e-21	1.7241e-19
8742	ENSG00000250091	DNAH10OS	20.6488	27.2927	14.0049	0.513136	-0.962586	0.00406481	0.017829
305	ENSG00000236490	TAPBP	2611.89	3452.03	1771.75	0.513248	-0.962272	3.95733e-94	4.97507e-92
144	ENSG00000158669	GPAT4	9740.18	12873	6607.4	0.513277	-0.962189	6.1374e-145	1.63425e-142
304	ENSG00000112493	TAPBP	2612.12	3452.22	1772.02	0.5133	-0.962126	2.8275e-94	3.56637e-92
366	ENSG00000280071	CH507-9B2.3	1590.5	2102.02	1078.99	0.513308	-0.962103	1.13575e-82	1.18831e-80
1096	ENSG00000112425	EPM2A	486.142	642.396	329.889	0.513528	-0.961485	3.73632e-36	1.30717e-34
3809	ENSG00000185985	SLITRK2	99.6835	131.706	67.6606	0.513723	-0.960938	8.20066e-11	8.25535e-10
203	ENSG00000176658	MYO1D	4288.52	5665.19	2911.84	0.513988	-0.960193	1.45087e-121	2.7405e-119
2091	ENSG00000157557	ETS2	371.718	491.024	252.413	0.514054	-0.960009	1.67908e-20	3.07903e-19
9404	ENSG00000228495	LINC01013	16.2065	21.407	11.0061	0.514135	-0.959781	0.00885658	0.0361119
6234	ENSG00000225963	AC009950.2	43.6525	57.6574	29.6476	0.514203	-0.959591	1.64204e-05	0.000100998
2083	ENSG00000228881	TRIM26	221.284	292.234	150.335	0.514433	-0.958944	1.32881e-20	2.44607e-19
194	ENSG00000121060	TRIM25	4834.78	6384.88	3284.67	0.514445	-0.95891	1.03226e-125	2.04025e-123
3889	ENSG00000234602	MCIDAS	99.4276	131.302	67.5537	0.514493	-0.958778	1.63592e-10	1.61296e-09
4154	ENSG00000131979	GCH1	93.1311	122.965	63.2969	0.514754	-0.958044	1.02553e-09	9.46625e-09
672	ENSG00000275464	CH507-9B2.5	829.683	1095.23	564.137	0.515086	-0.957114	6.0835e-55	3.47122e-53
7731	ENSG00000136059	VILL	26.2595	34.643	17.876	0.516006	-0.954541	0.00076312	0.0037849
746	ENSG00000111728	ST8SIA1	712.643	939.892	485.394	0.516436	-0.953338	3.6638e-50	1.88317e-48
502	ENSG00000013288	MAN2B2	1188.07	1566.17	809.958	0.517157	-0.951325	4.48538e-68	3.42605e-66
1138	ENSG00000183779	ZNF703	745.862	982.856	508.868	0.517744	-0.949688	6.40986e-35	2.15975e-33
724	ENSG00000143416	SELENBP1	757.277	997.115	517.439	0.518937	-0.94637	1.84296e-51	9.76055e-50
7554	ENSG00000148482	SLC39A12	27.3464	36.0021	18.6906	0.519153	-0.945769	0.00053281	0.00270454
3451	ENSG00000136542	GALNT5	122.475	161.231	83.7182	0.519243	-0.945519	2.95387e-12	3.28204e-11
414	ENSG00000124333	VAMP7	1460.53	1922.38	998.675	0.519498	-0.944809	9.84973e-76	9.12266e-74
6044	ENSG00000169856	ONECUT1	57.704	75.9234	39.4847	0.52006	-0.94325	9.12766e-06	5.79072e-05
470	ENSG00000132646	PCNA	4524.34	5952.68	3095.99	0.5201	-0.94314	3.08346e-70	2.51558e-68
2116	ENSG00000120833	SOCS2	226.394	297.7	155.087	0.520949	-0.940787	2.97054e-20	5.3829e-19
3548	ENSG00000145908	ZNF300	141.743	186.374	97.1114	0.521057	-0.940488	6.75749e-12	7.30296e-11
425	ENSG00000106785	TRIM14	1417.11	1863.03	971.186	0.521293	-0.939835	2.52806e-74	2.28085e-72
538	ENSG00000101412	E2F1	3533.86	4643.34	2424.38	0.52212	-0.937546	1.54687e-64	1.10248e-62
330	ENSG00000233051	MICA	2053.1	2697.47	1408.74	0.522245	-0.937201	4.37953e-88	5.08874e-86
331	ENSG00000231225	MICA	2053.12	2697.22	1409.01	0.522393	-0.936794	5.40831e-88	6.26514e-86
9196	ENSG00000264515	CTC-525D6.1	18.0455	23.7052	12.3859	0.522497	-0.936504	0.00708728	0.0295514
4867	ENSG00000005471	ABCB4	69.7264	91.5841	47.8686	0.522674	-0.936017	8.17632e-08	6.4416e-07
544	ENSG00000138642	HERC6	1110.31	1458.36	762.259	0.522682	-0.935995	6.17614e-64	4.35327e-62
1140	ENSG00000259330	INAFM2	453.403	595.512	311.294	0.522733	-0.935853	6.90466e-35	2.32239e-33
6134	ENSG00000275632	RP5-967N21.11	58.4242	76.7267	40.1218	0.522919	-0.935341	1.24131e-05	7.75948e-05
3101	ENSG00000183943	PRKX	215.305	282.669	147.941	0.523372	-0.93409	9.00796e-14	1.11384e-12
3236	ENSG00000151632	AKR1C2	131.644	172.797	90.4914	0.523687	-0.933223	4.02357e-13	4.76761e-12
5703	ENSG00000104951	IL4I1	55.5508	72.9155	38.186	0.523701	-0.933184	2.86098e-06	1.92358e-05
3817	ENSG00000157654	PALM2-AKAP2	249.212	326.938	171.486	0.52452	-0.930929	8.79097e-11	8.83104e-10
7640	ENSG00000225339	RP11-513I15.6	1246.06	1634.59	857.526	0.524612	-0.930678	0.000637804	0.00320104
539	ENSG00000164970	FAM219A	1147.96	1505.87	790.041	0.524641	-0.930598	2.07676e-64	1.47739e-62
1357	ENSG00000225783	MIAT	383.251	502.455	264.046	0.525511	-0.928206	3.87937e-30	1.09617e-28
7518	ENSG00000267719	LINC02078	31.4403	41.2153	21.6653	0.525661	-0.927795	0.000492069	0.00250969
2901	ENSG00000197536	C5orf56	160.424	210.285	110.563	0.525775	-0.927481	8.6529e-15	1.1437e-13
5593	ENSG00000250742	RP11-834C11.4	63.6452	83.4159	43.8745	0.525972	-0.926941	1.93205e-06	1.32456e-05
1667	ENSG00000136237	RAPGEF5	304.576	399.126	210.025	0.526212	-0.926285	3.74425e-25	8.61245e-24
874	ENSG00000106853	PTGR1	1813.06	2375.6	1250.52	0.526402	-0.925763	4.02452e-44	1.76563e-42
137	ENSG00000186480	INSIG1	23986.8	31423.1	16550.5	0.526699	-0.924948	2.23644e-147	6.25943e-145
1695	ENSG00000228526	MIR34AHG	307.879	403.301	212.457	0.526796	-0.924684	9.83163e-25	2.2241e-23
246	ENSG00000205060	SLC35B4	3838.83	5027.6	2650.05	0.5271	-0.923852	8.2044e-110	1.27882e-107
421	ENSG00000136280	CCM2	1635.19	2141.39	1129	0.527229	-0.923499	1.6639e-74	1.51545e-72
484	ENSG00000026950	BTN3A1	1322.85	1732.08	913.614	0.527467	-0.922847	5.51045e-69	4.36555e-67
2184	ENSG00000148655	C10orf11	228.531	299.161	157.901	0.527811	-0.921906	1.33715e-19	2.3476e-18
1657	ENSG00000126903	SLC10A3	308.712	404.091	213.332	0.527931	-0.921579	2.54782e-25	5.89582e-24
295	ENSG00000197256	KANK2	2663.87	3485.38	1842.35	0.528593	-0.91977	2.81312e-95	3.65648e-93
2242	ENSG00000234127	TRIM26	218.703	286.107	151.299	0.528821	-0.91915	4.37674e-19	7.48536e-18
1524	ENSG00000101844	ATG4A	349.495	457.142	241.847	0.529042	-0.918545	2.94184e-27	7.40171e-26
7690	ENSG00000127528	KLF2	30.2306	39.5354	20.9258	0.529292	-0.917863	0.00070356	0.0035081
9489	ENSG00000180914	OXTR	17.4313	22.7903	12.0723	0.529712	-0.916719	0.00982856	0.0397119
8142	ENSG00000280279	RP11-1228E12.1	26.4075	34.5177	18.2973	0.530085	-0.915705	0.00159286	0.00750051
8143	ENSG00000282235	RP11-1228E12.1	26.4075	34.5177	18.2973	0.530085	-0.915705	0.00159286	0.00750051
8743	ENSG00000102385	DRP2	21.5536	28.1642	14.943	0.530569	-0.914388	0.00406635	0.0178337
217	ENSG00000112245	PTP4A1	5319.1	6950.11	3688.09	0.530652	-0.914163	8.90815e-117	1.57407e-114
3506	ENSG00000080200	CRYBG3	1129.2	1475.19	783.215	0.530925	-0.913421	4.67285e-12	5.11055e-11
1606	ENSG00000272899	RP11-309L24.4	328.248	428.806	227.69	0.530986	-0.913255	4.9288e-26	1.17677e-24
2732	ENSG00000276155	MAPT	400.321	522.854	277.788	0.531291	-0.912426	9.16097e-16	1.28575e-14
384	ENSG00000186866	POFUT2	1873.02	2445.48	1300.57	0.531824	-0.910978	5.45727e-80	5.44931e-78
979	ENSG00000167543	TP53I13	1265.35	1650.68	880.03	0.533132	-0.907436	1.20646e-39	4.72529e-38
530	ENSG00000157540	DYRK1A	1269.96	1656.4	883.523	0.533398	-0.906716	2.83503e-65	2.05107e-63
6798	ENSG00000225932	CTAGE4	40.8675	53.2945	28.4404	0.533646	-0.906044	9.09602e-05	0.000513023
5368	ENSG00000184937	WT1	64.0245	83.4868	44.5621	0.533762	-0.90573	8.31818e-07	5.94174e-06
231	ENSG00000112118	MCM3	4806.82	6267.52	3346.12	0.533882	-0.905406	5.74203e-112	9.53128e-110
802	ENSG00000262919	FAM58A	765.125	997.553	532.697	0.534003	-0.905079	2.93974e-47	1.4055e-45
247	ENSG00000108861	DUSP3	4410.42	5750.19	3070.65	0.534009	-0.905064	1.29934e-109	2.01707e-107
939	ENSG00000189367	KIAA0408	615.782	802.753	428.812	0.534177	-0.904609	2.3439e-41	9.57129e-40
2655	ENSG00000204197	KIFC1	1256.96	1637.98	875.931	0.534762	-0.903031	2.99535e-16	4.32595e-15
4149	ENSG00000112320	SOBP	102.711	133.842	71.5815	0.534823	-0.902868	9.91294e-10	9.16129e-09
1108	ENSG00000118508	RAB32	3197.32	4166.27	2228.37	0.53486	-0.902767	8.53354e-36	2.95316e-34
288	ENSG00000183421	RIPK4	3217.43	4191.6	2243.27	0.535182	-0.901899	2.44369e-98	3.25351e-96
1499	ENSG00000188452	CERKL	648.877	845.232	452.521	0.535381	-0.901362	1.128e-27	2.88539e-26
5393	ENSG00000224138	AC000123.4	65.1292	84.8265	45.432	0.535587	-0.900806	9.29907e-07	6.6116e-06
491	ENSG00000083312	TNPO1	15276.1	19895	10657.2	0.535672	-0.900577	1.0324e-68	8.06238e-67
5035	ENSG00000242282	AC108488.4	71.8638	93.5617	50.1658	0.536179	-0.899215	1.85816e-07	1.41508e-06
3300	ENSG00000180834	MAP6D1	142.862	185.995	99.7292	0.536192	-0.899179	7.37816e-13	8.57298e-12
181	ENSG00000160285	LSS	10567.1	13757.5	7376.65	0.536192	-0.899179	3.29745e-129	6.9855e-127
2554	ENSG00000205220	PSMB10	923.537	1202.15	644.926	0.536478	-0.89841	6.56926e-17	9.86264e-16
3156	ENSG00000277957	SENP3-EIF4A1	161.994	210.798	113.191	0.536964	-0.897102	1.66353e-13	2.02112e-12
229	ENSG00000183255	PTTG1IP	12578.3	16367.4	8789.19	0.536994	-0.897023	1.82414e-112	3.05437e-110
4978	ENSG00000171428	NAT1	77.776	101.171	54.3813	0.53752	-0.895609	1.38178e-07	1.06417e-06
5803	ENSG00000137809	ITGA11	59.7887	77.7652	41.8122	0.537672	-0.895202	3.99603e-06	2.64042e-05
1505	ENSG00000213397	HAUS7	377.615	491.12	264.111	0.537773	-0.894932	1.57726e-27	4.01849e-26
8114	ENSG00000177363	LRRN4CL	27.5705	35.857	19.284	0.537803	-0.894851	0.00154786	0.00731464
1532	ENSG00000083457	ITGAE	593.867	772.349	415.384	0.537819	-0.894807	4.83501e-27	1.21014e-25
776	ENSG00000128617	OPN1SW	908.859	1181.5	636.212	0.538476	-0.893045	2.34408e-48	1.15827e-46
702	ENSG00000170871	KIAA0232	943.035	1225.9	660.173	0.538522	-0.892923	2.38872e-53	1.30475e-51
775	ENSG00000215328	HSPA1A	1706.02	2216.91	1195.13	0.539099	-0.891379	1.90877e-48	9.44385e-47
206	ENSG00000019582	CD74	7828.24	10172.4	5484.11	0.539118	-0.891327	1.33706e-120	2.48876e-118
727	ENSG00000144036	EXOC6B	913.211	1186.51	639.909	0.539318	-0.890791	2.32319e-51	1.22532e-49
4904	ENSG00000234290	AC116366.6	78.9756	102.572	55.3792	0.539906	-0.88922	9.69436e-08	7.57995e-07
7789	ENSG00000269226	RP11-722G7.1	32.4525	42.1447	22.7602	0.54005	-0.888836	0.000862348	0.0042452
1387	ENSG00000156232	WHAMM	426.657	554.027	299.286	0.540201	-0.888431	1.14908e-29	3.17667e-28
1329	ENSG00000005469	CROT	430.978	559.464	302.492	0.540682	-0.887148	1.16459e-30	3.36006e-29
4261	ENSG00000261604	CTD-2636A23.2	100.755	130.791	70.7182	0.540695	-0.887114	2.09254e-09	1.88304e-08
1178	ENSG00000158457	TSPAN33	496.481	644.125	348.837	0.541567	-0.884789	8.12985e-34	2.64627e-32
1533	ENSG00000106100	NOD1	374.553	485.936	263.17	0.541574	-0.884769	4.97999e-27	1.24562e-25
367	ENSG00000186470	BTN3A2	2271.74	2947.23	1596.26	0.541614	-0.884664	1.13736e-82	1.18831e-80
9058	ENSG00000200534	SNORA33	21.2335	27.5352	14.9317	0.542277	-0.882897	0.00613219	0.0259586
753	ENSG00000119139	TJP2	886.975	1150.06	623.885	0.542479	-0.882362	8.54787e-50	4.35271e-48
2771	ENSG00000078900	TP73	191.795	248.652	134.939	0.542682	-0.881821	1.48899e-15	2.06041e-14
578	ENSG00000160208	RRP1B	1245.48	1614.68	876.287	0.542702	-0.881768	3.49845e-61	2.32084e-59
8754	ENSG00000153157	SYCP2L	24.352	31.5677	17.1363	0.542844	-0.881391	0.00411355	0.018018
3934	ENSG00000007968	E2F2	112.844	146.277	79.411	0.542879	-0.881297	2.3632e-10	2.30337e-09
5993	ENSG00000272142	RP11-428J1.5	56.1561	72.7896	39.5225	0.542969	-0.881058	7.49511e-06	4.79547e-05
6747	ENSG00000275297	RP11-292F9.1	47.7094	61.8242	33.5946	0.543388	-0.879944	7.83618e-05	0.00044534
689	ENSG00000258947	TUBB3	6203.63	8038.7	4368.56	0.543441	-0.879804	3.76128e-54	2.09321e-52
1094	ENSG00000169490	TM2D2	566.242	733.641	398.844	0.543651	-0.879248	3.61352e-36	1.26652e-34
499	ENSG00000055732	MCOLN3	1661.93	2153.24	1170.63	0.543661	-0.879222	4.14524e-68	3.18527e-66
1324	ENSG00000205084	TMEM231	463.833	600.945	326.721	0.543679	-0.879172	1.09828e-30	3.18069e-29
7625	ENSG00000198211	RP11-566K11.2	85.6069	110.9	60.3136	0.543855	-0.878706	0.000616852	0.00310198
943	ENSG00000114200	BCHE	672.727	871.164	474.289	0.544432	-0.877177	3.40263e-41	1.38357e-39
4999	ENSG00000234327	AC012146.7	79.9239	103.494	56.3533	0.544506	-0.876979	1.51993e-07	1.16584e-06
565	ENSG00000123080	CDKN2C	1346.13	1742.74	949.529	0.54485	-0.87607	3.73839e-62	2.53707e-60
602	ENSG00000006625	GGCT	2272.59	2941.37	1603.81	0.54526	-0.874983	1.31043e-59	8.34667e-58
6399	ENSG00000231179	MICB	63.0583	81.6066	44.51	0.545422	-0.874556	2.77344e-05	0.000166164
6400	ENSG00000204516	MICB	63.0583	81.6066	44.51	0.545422	-0.874556	2.77344e-05	0.000166164
794	ENSG00000273686	B2M	18208.6	23560.2	12857	0.545707	-0.873802	1.04961e-47	5.06878e-46
4222	ENSG00000113296	THBS4	139.069	179.93	98.2073	0.545807	-0.873536	1.72469e-09	1.56636e-08
3996	ENSG00000282899	E2F2	112.421	145.432	79.411	0.546036	-0.872932	3.75858e-10	3.60658e-09
5430	ENSG00000153832	FBXO36	91.8152	118.758	64.872	0.546252	-0.87236	1.07338e-06	7.57965e-06
511	ENSG00000049541	RFC2	1509.22	1952.01	1066.44	0.54633	-0.872155	5.24543e-67	3.93602e-65
464	ENSG00000124532	MRS2	1758.81	2274.57	1243.06	0.546501	-0.871704	5.08542e-71	4.20248e-69
320	ENSG00000123505	AMD1	12538.2	16210.6	8865.68	0.546906	-0.870636	4.53694e-90	5.43639e-88
378	ENSG00000228716	DHFR	2303.59	2977.8	1629.38	0.547175	-0.869926	5.30979e-81	5.38621e-79
857	ENSG00000112773	FAM46A	773.075	999.321	546.828	0.5472	-0.869861	7.46512e-45	3.34005e-43
396	ENSG00000163131	CTSS	2157.63	2788.62	1526.63	0.547449	-0.869205	3.34574e-78	3.23962e-76
2230	ENSG00000105472	CLEC11A	915.798	1183.52	648.072	0.547578	-0.868863	3.68222e-19	6.33144e-18
8018	ENSG00000119946	CNNM1	29.7002	38.3665	21.0338	0.548234	-0.867137	0.00136636	0.00653425
4948	ENSG00000253251	CTC-534A2.2	111.251	143.666	78.8362	0.548748	-0.865785	1.24328e-07	9.63469e-07
605	ENSG00000160305	DIP2A	1473.57	1902.27	1044.86	0.549271	-0.864409	3.1557e-59	2.00004e-57
3571	ENSG00000275031	METRNL	555.181	716.439	393.924	0.549836	-0.862926	8.34434e-12	8.95983e-11
6312	ENSG00000262771	SSBP1	317.543	409.708	225.378	0.550096	-0.862245	2.18183e-05	0.000132541
1338	ENSG00000145214	DGKQ	469.529	605.734	333.325	0.550282	-0.861758	1.80146e-30	5.16258e-29
251	ENSG00000133059	DSTYK	6389.97	8242.2	4537.73	0.550549	-0.861058	1.08144e-108	1.65206e-106
8381	ENSG00000259948	RP11-326A19.5	77.9264	100.454	55.399	0.551487	-0.858601	0.00242156	0.0110789
1723	ENSG00000151552	QDPR	638.843	823.192	454.494	0.552112	-0.856967	1.77792e-24	3.95663e-23
9573	ENSG00000280828	RP11-274B21.1	57.6614	74.2602	41.0625	0.552954	-0.854769	0.0106159	0.0425214
997	ENSG00000111801	BTN3A3	670.222	863.087	477.356	0.55308	-0.85444	5.17838e-39	1.99157e-37
250	ENSG00000075618	FSCN1	7163.2	9223.81	5102.58	0.553197	-0.854136	4.63801e-109	7.11359e-107
977	ENSG00000167842	MIS12	700.017	901.325	498.709	0.553306	-0.85385	9.64713e-40	3.78618e-38
315	ENSG00000166710	B2M	59506.1	76592.8	42419.4	0.553829	-0.852487	1.2609e-90	1.53486e-88
3207	ENSG00000205309	NT5M	170.858	219.861	121.855	0.554236	-0.851429	3.01486e-13	3.60467e-12
1773	ENSG00000162174	ASRGL1	350.636	451.161	250.112	0.554375	-0.851066	6.97475e-24	1.5084e-22
550	ENSG00000160299	PCNT	2127.79	2737.78	1517.8	0.55439	-0.851027	1.85083e-63	1.29033e-61
7766	ENSG00000229950	TFAP2A-AS1	34.6566	44.5878	24.7254	0.554532	-0.850658	0.000822998	0.00406349
5557	ENSG00000214338	SOGA3	255.065	328.074	182.056	0.554923	-0.849641	1.68036e-06	1.15947e-05
285	ENSG00000106554	CHCHD3	5853.13	7527.27	4179	0.555181	-0.848969	4.01352e-99	5.39981e-97
411	ENSG00000123358	NR4A1	2705.8	3479.64	1931.97	0.55522	-0.848869	3.72137e-76	3.47183e-74
600	ENSG00000115232	ITGA4	2650.68	3408.67	1892.69	0.555256	-0.848775	9.44824e-60	6.03805e-58
1694	ENSG00000206190	ATP10A	369.32	474.773	263.868	0.555777	-0.847421	9.6447e-25	2.18309e-23
9687	ENSG00000243650	RN7SL834P	18.6294	23.9345	13.3243	0.556696	-0.845039	0.0120681	0.0477691
400	ENSG00000107130	NCS1	2401.86	3085.81	1717.92	0.556716	-0.844986	1.12124e-77	1.07482e-75
2818	ENSG00000129675	ARHGEF6	202.899	260.594	145.205	0.557208	-0.843713	2.97387e-15	4.04649e-14
5676	ENSG00000236693	HLA-DPB1	84.5815	108.612	60.5513	0.557503	-0.842948	2.51768e-06	1.70081e-05
2253	ENSG00000130363	RSPH3	273.842	351.591	196.093	0.55773	-0.842361	5.08065e-19	8.6468e-18
2053	ENSG00000185973	TMLHE	301.777	387.448	216.106	0.557768	-0.842264	7.06515e-21	1.31956e-19
1709	ENSG00000168116	KIAA1586	363.073	466.071	260.076	0.558017	-0.841619	1.44182e-24	3.23495e-23
1761	ENSG00000112210	RAB23	574.797	737.669	411.924	0.558413	-0.840595	4.32806e-24	9.4239e-23
440	ENSG00000160216	AGPAT3	2107.85	2704.68	1511.03	0.55867	-0.839931	7.22466e-73	6.29596e-71
372	ENSG00000160310	PRMT2	2877.79	3691.49	2064.08	0.559145	-0.838705	3.54821e-82	3.65732e-80
4625	ENSG00000230715	RP11-274B21.4	94.5984	121.345	67.8523	0.559171	-0.838639	2.10525e-08	1.74538e-07
7840	ENSG00000189366	ALG1L	34.1333	43.7797	24.487	0.559321	-0.83825	0.00097848	0.00478556
271	ENSG00000106636	YKT6	6529.08	8374.17	4684	0.559338	-0.838207	4.41399e-103	6.24538e-101
5187	ENSG00000167799	NUDT8	79.0832	101.43	56.7364	0.559365	-0.838139	3.82154e-07	2.82501e-06
4575	ENSG00000185436	IFNLR1	97.2636	124.747	69.7806	0.559379	-0.838103	1.56565e-08	1.3122e-07
2612	ENSG00000127415	IDUA	226.577	290.572	162.583	0.559526	-0.837722	1.52883e-16	2.24431e-15
2352	ENSG00000106004	HOXA5	259.18	332.37	185.99	0.559586	-0.837567	2.46182e-18	4.01343e-17
9059	ENSG00000144785	RP11-977G19.10	239.46	307.074	171.846	0.559626	-0.837465	0.00614246	0.0259992
584	ENSG00000084112	SSH1	8421.89	10798.8	6044.98	0.559783	-0.837061	4.74217e-61	3.11359e-59
369	ENSG00000183597	TANGO2	2969.1	3805.48	2132.72	0.560434	-0.835383	1.76157e-82	1.83051e-80
9310	ENSG00000204642	HLA-F	22.5768	28.9351	16.2186	0.560517	-0.835169	0.00807913	0.0332746
7945	ENSG00000164776	PHKG1	31.7205	40.647	22.794	0.560779	-0.834495	0.00118144	0.00570184
575	ENSG00000102178	UBL4A	1549.39	1985.22	1113.57	0.560929	-0.83411	2.49205e-61	1.66183e-59
4666	ENSG00000130283	GDF1	101.042	129.439	72.6445	0.561226	-0.833346	2.6193e-08	2.15248e-07
769	ENSG00000153044	CENPH	1027.99	1316.77	739.203	0.561377	-0.832959	9.70692e-49	4.84008e-47
8067	ENSG00000188687	SLC4A5	31.7451	40.6614	22.8287	0.561433	-0.832815	0.00145923	0.006936
1246	ENSG00000124785	NRN1	557.264	713.559	400.97	0.561929	-0.83154	2.8703e-32	8.83298e-31
6475	ENSG00000197692	CBX3P7	56.9293	72.8628	40.9958	0.562644	-0.829705	3.38412e-05	0.000200403
1914	ENSG00000188760	TMEM198	339.995	435.128	244.862	0.562735	-0.829472	2.744e-22	5.49717e-21
973	ENSG00000146232	NFKBIE	1151.05	1472.94	829.155	0.562925	-0.828986	6.72375e-40	2.6497e-38
1152	ENSG00000185222	TCEAL9	2311.61	2957.84	1665.38	0.56304	-0.82869	1.69773e-34	5.65085e-33
816	ENSG00000187608	ISG15	4690.34	6001.5	3379.18	0.563055	-0.828653	1.42237e-46	6.68374e-45
1502	ENSG00000075089	ACTR6	460.904	589.557	332.251	0.563561	-0.827358	1.26739e-27	3.23547e-26
505	ENSG00000163162	RNF149	1923.85	2460.83	1386.87	0.56358	-0.827307	5.72593e-68	4.34762e-66
7195	ENSG00000273284	RP11-888D10.4	40.302	51.541	29.063	0.563882	-0.826535	0.000241616	0.00128763
2011	ENSG00000130829	DUSP9	320.537	409.888	231.185	0.564022	-0.826177	2.50919e-21	4.78431e-20
7387	ENSG00000214960	ISPD	40.174	51.3676	28.9805	0.564178	-0.825778	0.000377264	0.00195828
2887	ENSG00000182165	TP53TG1	209.844	268.228	151.461	0.564673	-0.824512	7.00168e-15	9.29935e-14
6837	ENSG00000003147	ICA1	49.9292	63.8155	36.0428	0.564798	-0.824194	0.000105075	0.000589293
1982	ENSG00000148926	ADM	369.493	472.244	266.742	0.56484	-0.824085	1.31351e-21	2.5399e-20
4839	ENSG00000168646	AXIN2	92.4532	118.161	66.745	0.564864	-0.824026	7.34406e-08	5.8194e-07
360	ENSG00000188313	PLSCR1	5158.05	6591.23	3724.86	0.565124	-0.823361	4.84397e-83	5.15937e-81
4677	ENSG00000241674	HLA-DMB	99.6485	127.327	71.9705	0.565244	-0.823055	2.73698e-08	2.24389e-07
705	ENSG00000095739	BAMBI	16693.8	21330.2	12057.4	0.565274	-0.822978	4.31523e-53	2.34699e-51
398	ENSG00000221926	TRIM16	2835.75	3622.77	2048.74	0.565517	-0.822357	4.5989e-78	4.43066e-76
3106	ENSG00000250138	RP11-848G14.5	185.268	236.642	133.894	0.56581	-0.821611	9.36878e-14	1.15659e-12
8527	ENSG00000250474	WBP1LP2	27.8313	35.5476	20.115	0.565859	-0.821484	0.00295118	0.0132708
821	ENSG00000146386	ABRACL	1149.67	1468.18	831.154	0.566113	-0.820839	1.633e-46	7.62675e-45
493	ENSG00000110031	LPXN	2022.45	2582.64	1462.26	0.566187	-0.820649	2.0419e-68	1.58813e-66
394	ENSG00000154359	LONRF1	2840.16	3626.79	2053.54	0.566216	-0.820576	2.35931e-78	2.29607e-76
2462	ENSG00000179583	CIITA	257.575	328.899	186.252	0.566289	-0.82039	1.37265e-17	2.13727e-16
447	ENSG00000076003	MCM6	2322.45	2965.46	1679.43	0.56633	-0.820285	2.03172e-72	1.74575e-70
2146	ENSG00000064042	LIMCH1	307.483	392.551	222.415	0.56659	-0.819623	5.91128e-20	1.05621e-18
3662	ENSG00000182712	CMC4	149.191	190.419	107.963	0.566979	-0.818633	1.92326e-11	2.0138e-10
1716	ENSG00000126953	TIMM8A	400.551	511.198	289.903	0.567106	-0.818311	1.556e-24	3.47687e-23
985	ENSG00000168575	SLC20A2	766.363	977.966	554.759	0.567258	-0.817923	3.20839e-39	1.24896e-37
1285	ENSG00000157778	PSMG3	1300.59	1659.52	941.661	0.567429	-0.817489	1.76268e-31	5.25977e-30
2682	ENSG00000171160	MORN4	234.505	299.22	169.789	0.567439	-0.817462	4.35299e-16	6.22338e-15
276	ENSG00000182240	BACE2	7380.62	9416.96	5344.28	0.567516	-0.817266	1.96838e-101	2.73462e-99
1015	ENSG00000108771	DHX58	747.622	953.873	541.37	0.567549	-0.817182	1.31762e-38	4.97763e-37
4940	ENSG00000256223	ZNF10	92.4964	118.001	66.9918	0.567722	-0.816743	1.19924e-07	9.30841e-07
1406	ENSG00000106077	ABHD11	502.929	641.602	364.255	0.567727	-0.81673	2.56504e-29	6.99529e-28
546	ENSG00000157538	DSCR3	1759.26	2244.19	1274.33	0.567834	-0.816458	1.06224e-63	7.45984e-62
1859	ENSG00000281332	LINC00997	365.143	465.79	264.495	0.567842	-0.816439	7.7391e-23	1.59628e-21
322	ENSG00000197702	PARVA	4483.11	5717.26	3248.96	0.568272	-0.815346	8.14414e-90	9.6981e-88
379	ENSG00000124570	SERPINB6	4574.41	5832.7	3316.11	0.568538	-0.814672	6.54314e-81	6.61979e-79
1526	ENSG00000171617	ENC1	457.707	583.593	331.82	0.568581	-0.814562	3.96792e-27	9.97025e-26
6622	ENSG00000131203	IDO1	73.1175	93.2	53.035	0.569045	-0.813385	5.09621e-05	0.000295091
7928	ENSG00000259250	RP11-50C13.1	36.2648	46.2221	26.3076	0.569156	-0.813103	0.00114243	0.00552542
708	ENSG00000106635	BCL7B	1786	2276.29	1295.7	0.569216	-0.812953	7.33543e-53	3.97273e-51
551	ENSG00000077454	LRCH4	1822.89	2322.8	1322.97	0.569556	-0.81209	2.23963e-63	1.55855e-61
2441	ENSG00000178381	ZFAND2A	485.075	618.105	352.046	0.569556	-0.812089	1.01145e-17	1.58882e-16
8963	ENSG00000141750	STAC2	23.9435	30.5068	17.3801	0.569712	-0.811695	0.00544645	0.0233001
2225	ENSG00000254093	PINX1	298.015	379.633	216.398	0.570019	-0.810917	3.32294e-19	5.7265e-18
1155	ENSG00000169020	ATP5I	895.315	1140.48	650.151	0.570069	-0.810792	2.24602e-34	7.4564e-33
1566	ENSG00000118113	MMP8	443.161	564.414	321.908	0.57034	-0.810106	1.14117e-26	2.79419e-25
2020	ENSG00000249242	TMEM150C	340.863	434.02	247.706	0.570724	-0.809136	3.08567e-21	5.85728e-20
4108	ENSG00000236438	FAM157A	129.707	165.149	94.2641	0.570781	-0.808991	7.71957e-10	7.20543e-09
624	ENSG00000149483	TMEM138	1506.73	1918.43	1095.04	0.5708	-0.808942	1.16099e-57	7.13413e-56
1189	ENSG00000165359	INTS6L	622.642	792.734	452.55	0.570872	-0.80876	1.37842e-33	4.44526e-32
2135	ENSG00000007866	TEAD3	481.946	613.5	350.391	0.571135	-0.808095	4.45602e-20	8.00289e-19
770	ENSG00000165475	CRYL1	1401.14	1783.15	1019.13	0.571531	-0.807096	9.73246e-49	4.84651e-47
254	ENSG00000104763	ASAH1	15210.6	19355	11066.1	0.571745	-0.806555	2.34502e-108	3.54006e-106
627	ENSG00000198648	STK39	1511.94	1923.81	1100.06	0.571814	-0.806382	1.73913e-57	1.06356e-55
4647	ENSG00000277111	PLEKHM1	323.962	412.163	235.76	0.572007	-0.805896	2.41683e-08	1.99421e-07
545	ENSG00000106333	PCOLCE	1900.11	2417.39	1382.83	0.572035	-0.805825	6.50496e-64	4.57663e-62
2279	ENSG00000110852	CLEC2B	435.895	554.488	317.302	0.572244	-0.805299	7.78143e-19	1.30922e-17
9240	ENSG00000204334	ERICH2	25.5872	32.5424	18.6321	0.57255	-0.804525	0.00752012	0.0312069
8398	ENSG00000176919	C8G	28.4306	36.1566	20.7045	0.572636	-0.804311	0.0024597	0.0112306
221	ENSG00000198431	TXNRD1	33434.4	42507.3	24361.6	0.573115	-0.803104	2.60887e-114	4.52644e-112
766	ENSG00000117394	SLC2A1	1128.4	1434.58	822.222	0.573143	-0.803032	5.99333e-49	3.00011e-47
1955	ENSG00000274272	RP11-44M6.7	360.518	458.332	262.703	0.573173	-0.802958	8.71568e-22	1.70943e-20
1415	ENSG00000140853	NLRC5	513.52	652.826	374.214	0.573221	-0.802837	3.69518e-29	1.00133e-27
621	ENSG00000155959	VBP1	1579.94	2008.45	1151.42	0.57329	-0.802662	5.12063e-58	3.16176e-56
1637	ENSG00000279247	AK6	586.305	745.143	427.467	0.573671	-0.801706	1.44249e-25	3.37879e-24
855	ENSG00000067840	PDZD4	1016.81	1292.22	741.41	0.573751	-0.801503	5.8449e-45	2.62125e-43
437	ENSG00000136271	DDX56	2694.52	3424.3	1964.75	0.573766	-0.801466	2.72605e-73	2.39194e-71
4675	ENSG00000128266	GNAZ	103.397	131.4	75.3937	0.573771	-0.801454	2.72403e-08	2.23423e-07
474	ENSG00000164308	ERAP2	2506.21	3184.88	1827.53	0.573813	-0.801347	4.12792e-70	3.33926e-68
2774	ENSG00000196976	LAGE3	681.468	865.931	497.005	0.573954	-0.800992	1.50755e-15	2.08384e-14
5452	ENSG00000064300	NGFR	81.3541	103.374	59.334	0.573973	-0.800945	1.14475e-06	8.05107e-06
326	ENSG00000162734	PEA15	4879.19	6199.36	3559.03	0.574095	-0.800638	5.42171e-89	6.377e-87
4083	ENSG00000242261	RP11-62J1.3	129.539	164.487	94.5899	0.575059	-0.798219	6.53087e-10	6.13323e-09
3972	ENSG00000175040	CHST2	188.98	239.897	138.063	0.575511	-0.797084	3.19409e-10	3.08343e-09
7392	ENSG00000128284	APOL3	43.4234	55.1161	31.7306	0.575704	-0.7966	0.000383648	0.00199007
3304	ENSG00000143494	VASH2	186.548	236.686	136.41	0.576331	-0.79503	7.62035e-13	8.84367e-12
630	ENSG00000106603	COA1	1583.41	2008.97	1157.85	0.576338	-0.795013	3.20022e-57	1.94777e-55
1235	ENSG00000183137	CEP57L1	616.505	782.171	450.839	0.576395	-0.794871	1.42652e-32	4.42902e-31
3508	ENSG00000104154	SLC30A4	171.805	217.96	125.65	0.576482	-0.794653	4.70333e-12	5.14095e-11
6378	ENSG00000185010	F8	76.0781	96.515	55.6412	0.576503	-0.794601	2.60696e-05	0.000156728
2259	ENSG00000131650	KREMEN2	304.588	386.383	222.794	0.576613	-0.794324	5.38635e-19	9.14273e-18
339	ENSG00000148154	UGCG	4551.57	5773.81	3329.32	0.576624	-0.794297	2.9915e-86	3.38366e-84
620	ENSG00000050748	MAPK9	1613.99	2047.4	1180.59	0.576632	-0.794278	5.01733e-58	3.10298e-56
2538	ENSG00000138658	ZGRF1	738.139	936.345	539.933	0.576639	-0.794259	4.73591e-17	7.15499e-16
897	ENSG00000135185	TMEM243	976.204	1238.06	714.353	0.576996	-0.793366	7.29823e-43	3.11977e-41
560	ENSG00000160201	U2AF1	1923.99	2439.3	1408.67	0.577491	-0.79213	8.9687e-63	6.141e-61
8616	ENSG00000206281	TAPBP	865.737	1097.46	634.017	0.577715	-0.791571	0.00334878	0.0149031
403	ENSG00000166411	IDH3A	3370.83	4272.74	2468.92	0.577829	-0.791284	1.79297e-77	1.70594e-75
439	ENSG00000127948	POR	4085.34	5178.33	2992.36	0.577861	-0.791205	5.74941e-73	5.02176e-71
5496	ENSG00000174292	TNK1	78.641	99.6733	57.6087	0.577975	-0.79092	1.37019e-06	9.55945e-06
2016	ENSG00000188191	PRKAR1B	353.843	448.477	259.21	0.577978	-0.790913	2.81182e-21	5.34803e-20
2758	ENSG00000118596	SLC16A7	1054.33	1336.03	772.626	0.578298	-0.790115	1.19972e-15	1.66796e-14
2252	ENSG00000171992	SYNPO	304.384	385.585	223.183	0.578818	-0.788819	5.02639e-19	8.55825e-18
5790	ENSG00000158427	TMSB15B	75.6487	95.8253	55.4721	0.578888	-0.788644	3.80475e-06	2.51968e-05
4869	ENSG00000118292	C1orf54	119.693	151.56	87.8261	0.579482	-0.787165	8.23589e-08	6.48587e-07
336	ENSG00000119777	TMEM214	5277.09	6680.14	3874.05	0.579936	-0.786035	4.6936e-87	5.35629e-85
622	ENSG00000142089	IFITM3	8495.46	10754	6236.92	0.579963	-0.785967	1.09032e-57	6.72141e-56
1214	ENSG00000083290	ULK2	658.945	834.114	483.775	0.579987	-0.785908	3.4496e-33	1.08955e-31
1068	ENSG00000198689	SLC9A6	790.326	1000.22	580.437	0.580312	-0.785099	6.40226e-37	2.29858e-35
4673	ENSG00000124839	RAB17	110.515	139.854	81.1748	0.580423	-0.784823	2.71927e-08	2.23128e-07
8952	ENSG00000188013	MEIS3P2	27.3974	34.6703	20.1245	0.580453	-0.784749	0.00534976	0.0229146
5690	ENSG00000166831	RBPMS2	167.275	211.654	122.896	0.580644	-0.784274	2.64483e-06	1.78231e-05
5629	ENSG00000147437	GNRH1	78.9185	99.854	57.983	0.580678	-0.784191	2.16336e-06	1.47365e-05
3667	ENSG00000235859	AC006978.6	167.707	212.165	123.249	0.580909	-0.783615	2.08188e-11	2.17692e-10
5576	ENSG00000130822	PNCK	81.964	103.686	60.2425	0.581012	-0.78336	1.85268e-06	1.27402e-05
3058	ENSG00000138829	FBN2	214.57	271.429	157.711	0.581037	-0.783298	5.70551e-14	7.15409e-13
569	ENSG00000109133	TMEM33	1957.98	2476.25	1439.71	0.58141	-0.782372	5.02962e-62	3.38938e-60
737	ENSG00000109819	PPARGC1A	1347.78	1704.18	991.375	0.581732	-0.781573	9.21733e-51	4.79551e-49
543	ENSG00000221963	APOL6	2156.79	2726.51	1587.07	0.582089	-0.780689	4.90253e-64	3.46193e-62
651	ENSG00000178950	GAK	1634.62	2066.16	1203.08	0.582278	-0.780221	5.28374e-56	3.11213e-54
692	ENSG00000183856	IQGAP3	1516.9	1917.02	1116.78	0.58256	-0.779521	4.19869e-54	2.32651e-52
963	ENSG00000106477	CEP41	897.455	1133.99	660.919	0.582826	-0.778864	2.42955e-40	9.67382e-39
4657	ENSG00000147251	DOCK11	255.915	323.325	188.504	0.583016	-0.778392	2.49283e-08	2.0525e-07
5653	ENSG00000206487	C6orf136	81.6346	103.116	60.1533	0.583357	-0.777549	2.32515e-06	1.57713e-05
6382	ENSG00000230763	HLA-DPB1	85.9915	108.612	63.3713	0.583467	-0.777276	2.63597e-05	0.000158373
356	ENSG00000196821	C6orf106	4857.58	6134.71	3580.45	0.583638	-0.776854	1.30111e-83	1.4014e-81
1115	ENSG00000164258	NDUFS4	1465.98	1851.2	1080.77	0.583818	-0.776408	1.42887e-35	4.91377e-34
768	ENSG00000006062	MAP3K14	1280.78	1617.28	944.275	0.583868	-0.776286	8.06486e-49	4.02655e-47
871	ENSG00000196262	PPIA	52498.5	66287.2	38709.7	0.583969	-0.776036	2.70141e-44	1.18924e-42
413	ENSG00000169919	GUSB	3493.38	4410.83	2575.94	0.584005	-0.775948	8.14555e-76	7.56254e-74
804	ENSG00000027697	IFNGR1	1212.72	1530.93	894.503	0.584288	-0.775248	4.21616e-47	2.01075e-45
5977	ENSG00000283781	TNK1	76.5299	96.5795	56.4802	0.584805	-0.773972	7.11111e-06	4.56196e-05
8612	ENSG00000254875	DAQB-143M3.10	47.7146	60.1964	35.2328	0.585297	-0.77276	0.00330934	0.0147345
9585	ENSG00000242419	PCDHGC4	25.1984	31.7886	18.6082	0.585374	-0.772569	0.0107506	0.0430069
896	ENSG00000197448	GSTK1	3527.53	4449.59	2605.47	0.585553	-0.772128	5.86561e-43	2.51017e-41
2170	ENSG00000079385	CEACAM1	344.434	434.449	254.418	0.58561	-0.771989	1.02434e-19	1.81002e-18
749	ENSG00000124588	NQO2	1378.49	1738.72	1018.25	0.585632	-0.771934	5.82559e-50	2.98233e-48
576	ENSG00000137200	CMTR1	2030.42	2560.93	1499.92	0.585695	-0.771778	2.66258e-61	1.77246e-59
4178	ENSG00000175305	CCNE2	206.055	259.89	152.22	0.58571	-0.771742	1.26126e-09	1.15754e-08
1777	ENSG00000129355	CDKN2D	432.939	545.997	319.881	0.585866	-0.771358	8.08789e-24	1.7452e-22
664	ENSG00000067829	IDH3G	1813.33	2286.79	1339.86	0.585913	-0.771242	1.91201e-55	1.10413e-53
2768	ENSG00000197093	GAL3ST4	256.822	323.831	189.813	0.586148	-0.770662	1.46139e-15	2.0244e-14
1033	ENSG00000183527	PSMG1	848.39	1069.72	627.057	0.586186	-0.77057	6.26921e-38	2.32707e-36
8359	ENSG00000275560	RP11-180M15.7	32.2634	40.6631	23.8636	0.586862	-0.768906	0.00232435	0.0106621
3014	ENSG00000138798	EGF	232.049	292.31	171.788	0.58769	-0.766873	3.36946e-14	4.28662e-13
3408	ENSG00000251349	MSANTD3-TMEFF1	193.431	243.619	143.243	0.587982	-0.766155	1.93466e-12	2.17672e-11
2260	ENSG00000163040	CCDC74A	336.931	424.307	249.555	0.588147	-0.765751	5.48497e-19	9.30601e-18
434	ENSG00000163840	DTX3L	3409.29	4293.38	2525.2	0.588161	-0.765717	1.50509e-73	1.32975e-71
9699	ENSG00000141028	CDRT15P1	27.1503	34.1875	20.1131	0.588317	-0.765335	0.0122715	0.0485141
6591	ENSG00000272604	RP11-251G23.5	62.429	78.6094	46.2486	0.588334	-0.765293	4.68581e-05	0.000272576
2683	ENSG00000076770	MBNL3	265.542	334.357	196.727	0.588373	-0.765197	4.37079e-16	6.24649e-15
1516	ENSG00000152049	KCNE4	539.688	679.346	400.029	0.588845	-0.76404	2.12083e-27	5.3642e-26
612	ENSG00000175662	TOM1L2	1941.04	2443.29	1438.78	0.588869	-0.763982	1.30965e-58	8.20541e-57
671	ENSG00000160131	VMA21	1907.42	2400.52	1414.32	0.589175	-0.763232	3.90519e-55	2.2316e-53
519	ENSG00000023909	GCLM	2602.47	3274.9	1930.05	0.589347	-0.76281	4.93227e-66	3.64399e-64
338	ENSG00000091140	DLD	6633.8	8347.83	4919.77	0.589347	-0.76281	1.51793e-86	1.722e-84
7940	ENSG00000281028	RP11-717K11.2	58.3778	73.4576	43.2981	0.589429	-0.76261	0.00117203	0.00566001
4176	ENSG00000164181	ELOVL7	144.492	181.786	107.199	0.589697	-0.761954	1.25017e-09	1.14791e-08
1290	ENSG00000092470	WDR76	664.166	835.563	492.768	0.589744	-0.76184	2.37907e-31	7.07156e-30
1830	ENSG00000102384	CENPI	789.783	993.529	586.037	0.589854	-0.761571	3.67884e-23	7.70827e-22
415	ENSG00000136295	TTYH3	12163.1	15299.9	9026.28	0.589959	-0.761314	1.00854e-75	9.31838e-74
667	ENSG00000075303	SLC25A40	1747.58	2197.52	1297.63	0.590497	-0.759998	2.41475e-55	1.38817e-53
2063	ENSG00000173621	LRFN4	531.409	668.171	394.647	0.590638	-0.759654	9.11595e-21	1.69434e-19
426	ENSG00000167601	AXL	3851.93	4842.9	2860.95	0.590752	-0.759377	2.55138e-74	2.29648e-72
1175	ENSG00000172936	MYD88	740.142	930.507	549.777	0.590836	-0.75917	5.87339e-34	1.91668e-32
773	ENSG00000070718	AP3M2	1356.81	1705.27	1008.35	0.591312	-0.758009	1.23273e-48	6.11483e-47
1553	ENSG00000181061	HIGD1A	1648.84	2072.02	1225.67	0.591533	-0.757469	7.70938e-27	1.90347e-25
1638	ENSG00000107551	RASSF4	509.964	640.738	379.19	0.591802	-0.756813	1.46467e-25	3.42866e-24
4787	ENSG00000284048	RP11-511P7.6	147.745	185.608	109.883	0.592016	-0.756292	5.19685e-08	4.16269e-07
913	ENSG00000034152	MAP2K3	2477.17	3111.77	1842.57	0.592129	-0.756017	2.71728e-42	1.1412e-40
6130	ENSG00000275895	U2AF1L5	600.3	754.048	446.551	0.592205	-0.755831	1.22326e-05	7.65164e-05
501	ENSG00000136270	TBRG4	4164.8	5231.13	3098.47	0.592314	-0.755566	4.25142e-68	3.25382e-66
743	ENSG00000164649	CDCA7L	1482.74	1862.01	1103.47	0.592624	-0.754812	3.48624e-50	1.79915e-48
2235	ENSG00000085231	AK6	346.015	434.442	257.588	0.592916	-0.7541	4.06903e-19	6.98089e-18
697	ENSG00000159147	DONSON	1686.38	2117.25	1255.51	0.59299	-0.75392	8.84101e-54	4.8637e-52
9146	ENSG00000139971	C14orf37	29.572	37.1192	22.0248	0.593354	-0.753034	0.00673802	0.0282487
589	ENSG00000146701	MDH2	13322.8	16722.5	9923.1	0.593399	-0.752926	7.8614e-61	5.11779e-59
7537	ENSG00000214796	RP11-480I12.5	44.2649	55.5516	32.9782	0.59365	-0.752315	0.00051569	0.00262325
609	ENSG00000004866	ST7	2126.57	2668.8	1584.34	0.593651	-0.752313	5.24886e-59	3.3048e-57
8095	ENSG00000131477	RAMP2	39.6109	49.7063	29.5155	0.593797	-0.751957	0.00150386	0.00712343
8797	ENSG00000261541	RP11-626K17.3	32.0615	40.2248	23.8981	0.594113	-0.751191	0.00437104	0.0190501
334	ENSG00000146122	DAAM2	7905.23	9916.4	5894.06	0.594375	-0.750554	2.20018e-87	2.52586e-85
819	ENSG00000122783	C7orf49	1342.59	1684.1	1001.09	0.594436	-0.750406	1.60512e-46	7.51486e-45
3868	ENSG00000122694	GLIPR2	161.237	202.212	120.261	0.594727	-0.749701	1.40471e-10	1.39251e-09
5181	ENSG00000267059	AC005943.2	313.428	392.934	233.921	0.595319	-0.748265	3.75101e-07	2.77608e-06
5282	ENSG00000179630	LACC1	155.227	194.555	115.898	0.595707	-0.747326	5.88997e-07	4.27575e-06
4309	ENSG00000233539	AC011294.3	270.041	338.456	201.627	0.595726	-0.747279	2.86459e-09	2.54908e-08
1486	ENSG00000255330	SOGA3	603.876	756.728	451.024	0.596018	-0.746571	6.55145e-28	1.6905e-26
2022	ENSG00000182108	DEXI	1388.39	1739.69	1037.1	0.596138	-0.746281	3.21415e-21	6.09512e-20
418	ENSG00000105968	H2AFV	4479.08	5612.26	3345.89	0.596175	-0.746191	4.34293e-75	3.98386e-73
1811	ENSG00000085511	MAP3K4	458.135	573.952	342.319	0.596424	-0.74559	2.31944e-23	4.91091e-22
8005	ENSG00000272501	XXbac-BPG299F13.17	42.0422	52.6676	31.4168	0.59651	-0.745381	0.00133362	0.00638803
3412	ENSG00000112877	CEP72	199.928	250.427	149.429	0.596699	-0.744924	2.038e-12	2.2903e-11
691	ENSG00000106628	POLD2	4114.02	5152.6	3075.44	0.596872	-0.744507	4.17397e-54	2.31616e-52
1355	ENSG00000161714	PLCD3	677.07	847.983	506.157	0.596895	-0.74445	3.46696e-30	9.81085e-29
7023	ENSG00000187642	PERM1	55.5638	69.5802	41.5475	0.597117	-0.743915	0.000156492	0.00085441
6955	ENSG00000281919	SLC45A2	274.38	343.43	205.33	0.597881	-0.742071	0.000138239	0.000762134
4554	ENSG00000181016	LSMEM1	129.344	161.877	96.8112	0.598056	-0.741648	1.39004e-08	1.17039e-07
2250	ENSG00000198680	TUSC1	360.024	450.513	269.534	0.598283	-0.741101	4.91388e-19	8.37412e-18
3693	ENSG00000178814	OPLAH	183.62	229.772	137.469	0.598285	-0.741095	2.63658e-11	2.73753e-10
1569	ENSG00000134352	IL6ST	8955.98	11204.6	6707.33	0.598621	-0.740285	1.33844e-26	3.27093e-25
7622	ENSG00000035664	DAPK2	47.5109	59.4351	35.5867	0.59875	-0.739976	0.000611409	0.00307582
2268	ENSG00000132434	LANCL2	364.373	455.815	272.931	0.598775	-0.739914	6.29367e-19	1.06404e-17
5042	ENSG00000236830	CBR3-AS1	106.768	133.558	79.9777	0.598823	-0.739798	1.97351e-07	1.50084e-06
314	ENSG00000161011	SQSTM1	125115	156503	93726	0.598876	-0.73967	3.17961e-91	3.88276e-89
1000	ENSG00000126870	WDR60	1007.35	1259.86	754.839	0.599147	-0.739019	5.60412e-39	2.14884e-37
888	ENSG00000067248	DHX29	1217.77	1522.81	912.724	0.59937	-0.738481	2.95008e-43	1.27385e-41
1531	ENSG00000134590	FAM127A	2438.82	3049.29	1828.34	0.599594	-0.737943	4.71709e-27	1.1814e-25
7682	ENSG00000274070	GATSL2	44.2484	55.3196	33.1772	0.599738	-0.737596	0.00069131	0.00345061
2480	ENSG00000138835	RGS3	492.319	615.441	369.198	0.599892	-0.737225	1.9064e-17	2.94754e-16
1422	ENSG00000128524	ATP6V1F	4031.06	5038.92	3023.21	0.599972	-0.737034	7.35714e-29	1.98384e-27
927	ENSG00000120675	DNAJC15	1163.64	1454.52	872.757	0.600031	-0.736892	9.1783e-42	3.79647e-40
5324	ENSG00000164778	EN2	143.177	178.963	107.392	0.600077	-0.736781	7.00742e-07	5.04682e-06
892	ENSG00000151718	WWC2	1258.32	1572.45	944.196	0.600461	-0.735858	3.86134e-43	1.65986e-41
514	ENSG00000121068	TBX2	3718.61	4646.88	2790.33	0.600474	-0.735826	5.47959e-67	4.08773e-65
6267	ENSG00000278742	LRRC37A	127.033	158.723	95.3431	0.600687	-0.735314	1.87815e-05	0.000114913
476	ENSG00000105939	ZC3HAV1	3859	4819.99	2898.01	0.601247	-0.733971	5.00642e-70	4.0329e-68
5563	ENSG00000239329	HLA-DMB	92.2255	115.191	69.2603	0.601266	-0.733924	1.7433e-06	1.2016e-05
5441	ENSG00000228582	TAP2	766.436	957.114	575.757	0.601556	-0.733229	1.1005e-06	7.75551e-06
1076	ENSG00000284126	SMURF1	943.931	1178.74	709.123	0.601595	-0.733136	1.17333e-36	4.17805e-35
1077	ENSG00000198742	SMURF1	943.931	1178.74	709.123	0.601595	-0.733136	1.17333e-36	4.17805e-35
4972	ENSG00000188859	FAM78B	110.906	138.492	83.3198	0.601623	-0.733069	1.36281e-07	1.051e-06
661	ENSG00000162341	TPCN2	2055.49	2566.38	1544.6	0.60186	-0.7325	1.79795e-55	1.04298e-53
558	ENSG00000136802	LRRC8A	2748.51	3431.64	2065.37	0.601861	-0.732497	7.86514e-63	5.40468e-61
5871	ENSG00000260643	RP11-303E16.8	83.0932	103.742	62.4441	0.601915	-0.732369	4.97102e-06	3.24662e-05
2906	ENSG00000004799	PDK4	266.237	332.263	200.21	0.602565	-0.73081	9.23636e-15	1.21872e-13
2452	ENSG00000169689	CENPX	1471.5	1836.26	1106.74	0.602718	-0.730444	1.11178e-17	1.73858e-16
9244	ENSG00000213204	RP3-382I10.7	28.5922	35.677	21.5074	0.602837	-0.730161	0.00755291	0.0313294
2176	ENSG00000090266	NDUFB2	3029.11	3779.59	2278.63	0.602877	-0.730063	1.12083e-19	1.97505e-18
335	ENSG00000106397	PLOD3	21421.2	26727.4	16115.1	0.602943	-0.729905	3.23907e-87	3.70743e-85
1476	ENSG00000136147	PHF11	630.037	786.094	473.98	0.602956	-0.729876	5.01187e-28	1.302e-26
8526	ENSG00000240764	PCDHGC5	32.8012	40.9253	24.6772	0.602981	-0.729815	0.00294862	0.0132613
389	ENSG00000121064	SCPEP1	6625.49	8266.41	4984.56	0.602989	-0.729796	2.53244e-79	2.49624e-77
1028	ENSG00000092758	COL9A3	2703.94	3372.65	2035.22	0.603449	-0.728696	3.44164e-38	1.28372e-36
1150	ENSG00000023445	BIRC3	861.521	1074.52	648.527	0.603553	-0.728448	1.36795e-34	4.56111e-33
4036	ENSG00000281289	LSS	1871.98	2334.58	1409.37	0.603695	-0.728107	4.92714e-10	4.68103e-09
894	ENSG00000122644	ARL4A	1281.71	1597.93	965.484	0.604208	-0.726883	4.50925e-43	1.93403e-41
3017	ENSG00000131153	GINS2	436.387	543.969	328.804	0.604454	-0.726295	3.45713e-14	4.39378e-13
6792	ENSG00000197903	HIST1H2BK	61.7341	76.9502	46.5181	0.604522	-0.726134	8.95959e-05	0.000505811
1159	ENSG00000196227	FAM217B	857.857	1069.25	646.469	0.604603	-0.725941	2.68399e-34	8.87963e-33
3859	ENSG00000278291	RP11-172H24.4	171.308	213.495	129.12	0.604791	-0.725492	1.2969e-10	1.28863e-09
3795	ENSG00000204681	GABBR1	385.641	480.586	290.697	0.60488	-0.72528	6.95653e-11	7.02875e-10
6967	ENSG00000176222	ZNF404	59.4754	74.1107	44.84	0.605041	-0.724894	0.000140231	0.000771785
1092	ENSG00000136243	NUPL2	948.326	1181.66	714.995	0.605078	-0.724807	3.44561e-36	1.20987e-34
623	ENSG00000188807	TMEM201	2370.74	2953.45	1788.03	0.605405	-0.724028	1.10227e-57	6.78419e-56
1990	ENSG00000124279	FASTKD3	452.483	563.486	341.479	0.606011	-0.722583	1.45745e-21	2.80826e-20
3334	ENSG00000189283	FHIT	232.332	289.308	175.356	0.606122	-0.722321	9.49466e-13	1.09197e-11
969	ENSG00000006704	GTF2IRD1	1146.98	1428.15	865.809	0.606246	-0.722024	4.7375e-40	1.87466e-38
430	ENSG00000181104	F2R	5316.53	6619.8	4013.25	0.60625	-0.722016	3.74634e-74	3.34069e-72
1098	ENSG00000105928	DFNA5	980.799	1220.88	740.719	0.60671	-0.72092	4.22966e-36	1.47707e-34
662	ENSG00000050393	MCUR1	2245.87	2795.53	1696.22	0.606761	-0.7208	1.80289e-55	1.04426e-53
2710	ENSG00000169330	KIAA1024	301.414	375.09	227.737	0.607154	-0.719865	6.56276e-16	9.2857e-15
371	ENSG00000105887	MTPN	9336.04	11617.1	7055.03	0.607299	-0.71952	2.63195e-82	2.7202e-80
1775	ENSG00000166165	CKB	526.256	654.785	397.726	0.607414	-0.719249	7.06101e-24	1.52534e-22
1935	ENSG00000205763	RP9P	479.61	596.478	362.741	0.608138	-0.717529	4.40351e-22	8.72601e-21
2907	ENSG00000223481	TAP2	281.576	350.186	212.966	0.60815	-0.7175	9.27383e-15	1.22324e-13
999	ENSG00000127922	SEM1	3385.31	4209.96	2560.67	0.608242	-0.717284	5.54692e-39	2.12904e-37
5033	ENSG00000213096	ZNF254	116.06	144.304	87.816	0.608548	-0.716557	1.84318e-07	1.40423e-06
5294	ENSG00000235360	C6orf47	106.05	131.834	80.2667	0.608846	-0.715852	6.19303e-07	4.48556e-06
1519	ENSG00000188917	TRMT2B	644.268	800.879	487.658	0.608903	-0.715715	2.29596e-27	5.79567e-26
1411	ENSG00000166073	GPR176	727.814	904.699	550.929	0.608964	-0.715571	3.2017e-29	8.70064e-28
579	ENSG00000015676	NUDCD3	2975.55	3698.48	2252.62	0.609066	-0.71533	3.57417e-61	2.36698e-59
506	ENSG00000158710	TAGLN2	9361.28	11634.8	7087.75	0.609186	-0.715046	5.87915e-68	4.45514e-66
1484	ENSG00000156928	MALSU1	1559.36	1938	1180.72	0.609249	-0.714895	6.2152e-28	1.6059e-26
3845	ENSG00000138744	NAAA	183.635	228.22	139.051	0.609282	-0.714817	1.09566e-10	1.09264e-09
1226	ENSG00000157870	FAM213B	854.931	1062.42	647.44	0.609401	-0.714537	7.92224e-33	2.47774e-31
1510	ENSG00000164741	DLC1	643.469	799.634	487.304	0.609409	-0.714518	1.68169e-27	4.27039e-26
1736	ENSG00000155287	SLC25A28	556.407	691.442	421.372	0.609411	-0.714513	2.16489e-24	4.78171e-23
717	ENSG00000152700	SAR1B	2556.26	3176.36	1936.16	0.609554	-0.714175	2.51063e-52	1.34264e-50
1745	ENSG00000169047	IRS1	540.697	671.851	409.542	0.609573	-0.714129	2.57531e-24	5.65889e-23
1633	ENSG00000101247	NDUFAF5	992.068	1232.71	751.427	0.609574	-0.714128	1.27709e-25	2.9987e-24
4332	ENSG00000235715	PSMB8	155.537	193.207	117.867	0.610052	-0.712996	3.32562e-09	2.94362e-08
5802	ENSG00000226264	HLA-DMB	90.5124	112.428	68.5966	0.610136	-0.712796	3.95594e-06	2.61439e-05
4347	ENSG00000164976	KIAA1161	150.927	187.467	114.386	0.610168	-0.712722	3.5579e-09	3.13835e-08
5012	ENSG00000106804	C5	120.149	149.235	91.0618	0.610189	-0.712671	1.651e-07	1.26309e-06
4719	ENSG00000162706	CADM3	127.925	158.886	96.9636	0.610272	-0.712476	3.5506e-08	2.88502e-07
337	ENSG00000136240	KDELR2	19081	23697.7	14464.2	0.610365	-0.712255	5.52839e-87	6.29022e-85
1232	ENSG00000275125	FAM213B	854.531	1061.16	647.905	0.610565	-0.711783	1.23109e-32	3.83156e-31
553	ENSG00000115657	ABCB6	3322.71	4126.03	2519.39	0.610609	-0.711679	3.02511e-63	2.09755e-61
7025	ENSG00000162444	RBP7	62.3428	77.4113	47.2742	0.610689	-0.71149	0.000157064	0.000857287
2459	ENSG00000156381	ANKRD9	1003.43	1245.86	760.994	0.61082	-0.711181	1.23315e-17	1.92289e-16
8378	ENSG00000275311	RP11-846E15.4	38.928	48.3311	29.5249	0.610887	-0.711022	0.00240192	0.010993
1729	ENSG00000152332	UHMK1	6008.8	7459.6	4558	0.611026	-0.710695	1.91546e-24	4.24791e-23
494	ENSG00000076382	SPAG5	4370.47	5425.52	3315.41	0.611077	-0.710573	2.05817e-68	1.59754e-66
9028	ENSG00000230982	DSTNP1	31.3266	38.8871	23.766	0.611155	-0.71039	0.00583172	0.0247687
3025	ENSG00000132623	ANKEF1	263.953	327.631	200.276	0.611287	-0.710079	3.73809e-14	4.73829e-13
992	ENSG00000101003	GINS1	1146.78	1423.32	870.244	0.61142	-0.709764	4.71782e-39	1.82359e-37
2143	ENSG00000162976	PQLC3	431.816	535.877	327.754	0.611622	-0.709289	5.43835e-20	9.73067e-19
638	ENSG00000136732	GYPC	6889.11	8548.7	5229.51	0.611731	-0.70903	7.50487e-57	4.51045e-55
1037	ENSG00000168994	PXDC1	1138.39	1412.62	864.154	0.611736	-0.709018	8.28206e-38	3.06236e-36
9492	ENSG00000238279	BX470102.3	30.226	37.5046	22.9473	0.611852	-0.708745	0.0098526	0.0398007
791	ENSG00000077721	UBE2A	1734.62	2152.32	1316.93	0.611863	-0.70872	9.43767e-48	4.57494e-46
458	ENSG00000157193	LRP8	5255.21	6520.47	3989.96	0.611913	-0.708603	1.23744e-71	1.03599e-69
1207	ENSG00000241468	ATP5J2	4482.93	5561.52	3404.35	0.612127	-0.708097	2.83964e-33	9.02096e-32
2326	ENSG00000175445	LPL	459.537	570.062	349.011	0.612233	-0.707847	1.61685e-18	2.66538e-17
812	ENSG00000147224	PRPS1	1667.13	2068.03	1266.23	0.612286	-0.707723	9.23848e-47	4.36257e-45
882	ENSG00000105849	TWISTNB	1441.92	1788.63	1095.21	0.612315	-0.707654	8.48557e-44	3.68901e-42
1863	ENSG00000147202	DIAPH2	520.954	646.123	395.785	0.612553	-0.707093	8.14181e-23	1.67574e-21
3688	ENSG00000125657	TNFSF9	197.546	245.001	150.091	0.612615	-0.706948	2.59635e-11	2.69942e-10
5314	ENSG00000241852	C8orf58	242.58	300.852	184.309	0.612625	-0.706923	6.69972e-07	4.83429e-06
4987	ENSG00000036672	USP2	134.332	166.587	102.077	0.612752	-0.706624	1.44055e-07	1.10761e-06
666	ENSG00000189043	NDUFA4	6821.25	8459.14	5183.36	0.612753	-0.706623	2.30753e-55	1.32853e-53
1711	ENSG00000185621	LMLN	580.387	719.606	441.167	0.613067	-0.705883	1.46718e-24	3.28799e-23
772	ENSG00000094804	CDC6	1829.03	2267.6	1390.46	0.613184	-0.705607	1.21967e-48	6.05792e-47
1269	ENSG00000124762	CDKN1A	850.448	1054.29	646.608	0.613313	-0.705305	9.87599e-32	2.98412e-30
710	ENSG00000071859	FAM50A	2977.95	3691.47	2264.43	0.613422	-0.705048	9.33767e-53	5.04287e-51
7289	ENSG00000104870	FCGRT	58.4115	72.4055	44.4174	0.613454	-0.704974	0.000302316	0.00159034
7653	ENSG00000185437	SH3BGR	51.4887	63.8208	39.1566	0.61354	-0.704771	0.000651879	0.00326647
1538	ENSG00000206457	CCHCR1	661.59	820.014	503.166	0.613606	-0.704615	5.61849e-27	1.40109e-25
9046	ENSG00000231154	MORF4L2-AS1	32.4694	40.2416	24.6972	0.613723	-0.70434	0.00606342	0.0256987
3584	ENSG00000139438	FAM222A	224.304	277.967	170.641	0.613889	-0.70395	9.26181e-12	9.9089e-11
9547	ENSG00000125775	SDCBP2	31.1762	38.634	23.7184	0.613926	-0.703864	0.0102753	0.0412692
8025	ENSG00000204764	RANBP17	43.2263	53.5644	32.8883	0.613996	-0.7037	0.00138216	0.00660404
1549	ENSG00000182093	WRB	650.497	806.064	494.929	0.614007	-0.703673	7.23658e-27	1.79135e-25
8747	ENSG00000142700	DMRTA2	34.0557	42.1988	25.9125	0.614059	-0.703551	0.00409824	0.0179653
2257	ENSG00000090975	PITPNM2	468.508	580.5	356.515	0.614152	-0.703333	5.3281e-19	9.05187e-18
3126	ENSG00000221946	FXYD7	255.374	316.399	194.349	0.614253	-0.703096	1.1422e-13	1.40104e-12
7693	ENSG00000179954	SSC5D	46.3506	57.4139	35.2873	0.614613	-0.70225	0.000705978	0.00351879
3806	ENSG00000124549	BTN2A3P	196.405	243.283	149.526	0.614615	-0.702245	7.9136e-11	7.97265e-10
1158	ENSG00000169188	APEX2	970.038	1201.28	738.796	0.615007	-0.701325	2.62065e-34	8.67758e-33
1724	ENSG00000221955	SLC12A8	572.31	708.73	435.891	0.615031	-0.70127	1.82248e-24	4.05343e-23
1978	ENSG00000130734	ATG4D	1098.72	1360.14	837.313	0.61561	-0.699912	1.25866e-21	2.43994e-20
2370	ENSG00000172059	KLF11	390.45	483.277	297.623	0.615844	-0.699363	3.14224e-18	5.0838e-17
1949	ENSG00000106399	RPA3	1043.77	1291.73	795.807	0.616076	-0.698819	6.05572e-22	1.19138e-20
1147	ENSG00000172301	COPRS	1496.27	1851.52	1141.02	0.616259	-0.698392	1.26953e-34	4.244e-33
1801	ENSG00000104299	INTS9	547.993	678.029	417.957	0.61643	-0.697992	1.53524e-23	3.26757e-22
4923	ENSG00000203623	C6orf47	124.921	154.537	95.3055	0.616716	-0.697323	1.06304e-07	8.27641e-07
4924	ENSG00000226531	C6orf47	124.921	154.537	95.3055	0.616716	-0.697323	1.06304e-07	8.27641e-07
4925	ENSG00000226103	C6orf47	124.921	154.537	95.3055	0.616716	-0.697323	1.06304e-07	8.27641e-07
815	ENSG00000123892	RAB38	1740.91	2152.53	1329.28	0.617543	-0.695388	1.30123e-46	6.12203e-45
8312	ENSG00000235272	FAM103A2P	44.394	54.887	33.901	0.617651	-0.695135	0.00212326	0.00979477
9052	ENSG00000176428	VPS37D	33.1344	40.9658	25.3031	0.617664	-0.695106	0.00610799	0.0258733
637	ENSG00000078668	VDAC3	2849.34	3522.58	2176.09	0.617755	-0.694893	5.58928e-57	3.36445e-55
4908	ENSG00000124216	SNAI1	128.583	158.965	98.2017	0.617757	-0.694889	9.95135e-08	7.77454e-07
1239	ENSG00000059145	UNKL	906.295	1120.06	692.534	0.618302	-0.693617	1.78758e-32	5.53212e-31
7686	ENSG00000143320	CRABP2	51.5734	63.7269	39.4199	0.618576	-0.692978	0.000698328	0.00348383
1816	ENSG00000113595	TRIM23	562.73	695.319	430.142	0.618625	-0.692863	2.60596e-23	5.50235e-22
1280	ENSG00000143158	MPC2	1022.39	1263.25	781.533	0.618667	-0.692764	1.3339e-31	3.99585e-30
2969	ENSG00000231528	FAM225A	292.573	361.496	223.65	0.618679	-0.692737	1.80904e-14	2.33634e-13
583	ENSG00000011426	ANLN	6862.85	8479.57	5246.14	0.61868	-0.692734	4.59342e-61	3.0211e-59
2292	ENSG00000247134	RP11-11N9.4	425.346	525.505	325.187	0.618809	-0.692435	9.16407e-19	1.5331e-17
472	ENSG00000196313	POM121	5905.39	7294.37	4516.4	0.619163	-0.691609	3.46494e-70	2.81482e-68
4362	ENSG00000145819	ARHGAP26	165.71	204.658	126.762	0.619386	-0.69109	3.83964e-09	3.37522e-08
1356	ENSG00000198960	ARMCX6	824.763	1018.61	630.918	0.619392	-0.691075	3.63653e-30	1.02831e-28
407	ENSG00000133026	MYH10	9760.72	12054.3	7467.18	0.619464	-0.690908	1.3561e-76	1.2776e-74
8307	ENSG00000250116	RP11-417F21.1	42.7819	52.8334	32.7304	0.619503	-0.690817	0.00210231	0.00970399
1498	ENSG00000109519	GRPEL1	741.058	915.165	566.951	0.619507	-0.690807	1.11452e-27	2.85282e-26
3003	ENSG00000168016	TRANK1	286.109	353.316	218.902	0.619565	-0.690673	3.02891e-14	3.86748e-13
2429	ENSG00000181773	GPR3	384.629	474.888	294.371	0.619874	-0.689954	8.41769e-18	1.32881e-16
7895	ENSG00000271590	RP11-181E10.3	46.0479	56.841	35.2548	0.620236	-0.689111	0.00106231	0.00515935
7055	ENSG00000235692	PFDN6	131.437	162.164	100.71	0.621036	-0.687251	0.000173057	0.000940567
1168	ENSG00000276043	UHRF1	998.183	1231.53	764.838	0.621047	-0.687225	4.26455e-34	1.4e-32
3088	ENSG00000183150	GPR19	297.356	366.807	227.904	0.621319	-0.686593	8.17977e-14	1.01569e-12
7068	ENSG00000275748	ARL17B	63.425	78.2379	48.6121	0.621337	-0.686552	0.000178227	0.000966882
1641	ENSG00000109016	DHRS7B	666.83	822.506	511.154	0.62146	-0.686267	1.69619e-25	3.96336e-24
3751	ENSG00000234475	HSPA1A	472.759	582.983	362.534	0.62186	-0.685337	4.38868e-11	4.48626e-10
8198	ENSG00000134256	CD101	43.6535	53.8268	33.4803	0.622001	-0.685012	0.00173403	0.00811045
1616	ENSG00000157110	RBPMS	667.001	822.412	511.591	0.622062	-0.68487	7.16714e-26	1.7006e-24
1247	ENSG00000135211	TMEM60	951.267	1172.68	729.851	0.622377	-0.684138	2.98121e-32	9.16693e-31
5908	ENSG00000235941	HSPA1A	108.102	133.259	82.9438	0.622424	-0.684029	5.61161e-06	3.64204e-05
5516	ENSG00000274803	BDP1	933.952	1151.29	716.612	0.622442	-0.683989	1.43294e-06	9.96152e-06
876	ENSG00000189077	TMEM120A	1662.87	2049.81	1275.94	0.622467	-0.68393	4.55734e-44	1.99483e-42
4983	ENSG00000162614	NEXN	129.156	159.191	99.121	0.622655	-0.683494	1.41315e-07	1.08741e-06
2318	ENSG00000106330	MOSPD3	432.007	532.459	331.554	0.622685	-0.683426	1.39903e-18	2.31425e-17
2231	ENSG00000104689	TNFRSF10A	434.355	535.347	333.363	0.622705	-0.68338	3.87196e-19	6.65471e-18
1212	ENSG00000197956	S100A6	25213.5	31075.6	19351.4	0.622719	-0.683346	3.1567e-33	9.9786e-32
1393	ENSG00000232119	MCTS1	851.99	1049.96	654.02	0.622901	-0.682926	1.33062e-29	3.66269e-28
3142	ENSG00000161647	MPP3	279.294	344.18	214.407	0.622951	-0.682809	1.3966e-13	1.70437e-12
4652	ENSG00000150456	EEF1AKMT1	143.675	177.022	110.328	0.623247	-0.682125	2.46826e-08	2.03446e-07
1391	ENSG00000126522	ASL	820.554	1010.93	630.182	0.623371	-0.681837	1.26606e-29	3.49e-28
4563	ENSG00000231889	TRAF3IP2-AS1	194.056	239.071	149.042	0.623421	-0.681722	1.4597e-08	1.22663e-07
1453	ENSG00000213366	GSTM2	796.498	981.233	611.764	0.623464	-0.681622	2.13579e-28	5.63626e-27
1613	ENSG00000172331	BPGM	673.47	829.618	517.321	0.623565	-0.681389	6.70468e-26	1.59383e-24
6703	ENSG00000237100	C6orf136	74.5259	91.7993	57.2525	0.62367	-0.681144	6.66813e-05	0.000381275
6704	ENSG00000233641	C6orf136	74.5259	91.7993	57.2525	0.62367	-0.681144	6.66813e-05	0.000381275
6705	ENSG00000224120	C6orf136	74.5259	91.7993	57.2525	0.62367	-0.681144	6.66813e-05	0.000381275
6706	ENSG00000237012	C6orf136	74.5259	91.7993	57.2525	0.62367	-0.681144	6.66813e-05	0.000381275
1607	ENSG00000146576	C7orf26	675.058	831.52	518.595	0.623671	-0.681142	5.4039e-26	1.2894e-24
481	ENSG00000049860	HEXB	6913.47	8515.23	5311.72	0.62379	-0.680868	1.42987e-69	1.13985e-67
7291	ENSG00000280145	CH507-154B10.1	60.4123	74.4077	46.4169	0.623819	-0.6808	0.000304275	0.00160021
641	ENSG00000147526	TACC1	3092.78	3808.37	2377.19	0.6242	-0.679919	1.1002e-56	6.58127e-55
2496	ENSG00000177700	POLR2L	3324.51	4093.54	2555.48	0.624272	-0.679753	2.56427e-17	3.93928e-16
2989	ENSG00000132432	SEC61G	1859.71	2289.72	1429.69	0.624396	-0.679467	2.4904e-14	3.19478e-13
780	ENSG00000168765	GSTM4	2098.17	2582.17	1614.17	0.625121	-0.677793	3.45115e-48	1.69655e-46
792	ENSG00000159228	CBR1	2336.09	2874.89	1797.28	0.625165	-0.677691	9.89753e-48	4.7918e-46
6387	ENSG00000121769	FABP3	83.5397	102.785	64.2941	0.625518	-0.676878	2.71163e-05	0.000162791
5775	ENSG00000144791	LIMD1	102.883	126.57	79.1955	0.625706	-0.676443	3.69981e-06	2.45608e-05
7337	ENSG00000250615	CTC-564N23.2	58.1842	71.5662	44.8021	0.626024	-0.67571	0.000341096	0.0017826
1292	ENSG00000148339	SLC25A25	938.988	1154.69	723.285	0.626389	-0.67487	2.67382e-31	7.93536e-30
6714	ENSG00000053702	NRIP2	143.337	176.255	110.419	0.626475	-0.674671	6.8766e-05	0.000392726
1034	ENSG00000105829	BET1	1325.97	1630.2	1021.73	0.62675	-0.674038	6.33194e-38	2.34808e-36
808	ENSG00000164877	MICALL2	2041.28	2509.51	1573.05	0.626833	-0.673848	5.0317e-47	2.38781e-45
1378	ENSG00000164654	MIOS	869.68	1069.09	670.267	0.62695	-0.673578	8.06001e-30	2.24277e-28
4183	ENSG00000232326	TAP2	300.101	368.892	231.31	0.62704	-0.673371	1.29593e-09	1.18793e-08
8645	ENSG00000224281	SLC25A5-AS1	40.9019	50.2718	31.5319	0.627227	-0.672939	0.00350744	0.0155569
1698	ENSG00000236149	ABCF1	654.968	804.992	504.944	0.627266	-0.672851	1.06489e-24	2.40189e-23
1699	ENSG00000206490	ABCF1	654.968	804.992	504.944	0.627266	-0.672851	1.06489e-24	2.40189e-23
1700	ENSG00000232169	ABCF1	654.968	804.992	504.944	0.627266	-0.672851	1.06489e-24	2.40189e-23
2350	ENSG00000062582	MRPS24	1863.21	2289.66	1436.77	0.627506	-0.6723	2.4338e-18	3.97114e-17
5874	ENSG00000243302	RP11-274B21.2	313.229	384.815	241.642	0.627942	-0.671297	5.06836e-06	3.3085e-05
968	ENSG00000154640	BTG3	1489.11	1829.37	1148.86	0.628006	-0.671149	4.00615e-40	1.5869e-38
1759	ENSG00000149679	CABLES2	641.331	787.87	494.792	0.628012	-0.671136	3.59261e-24	7.83145e-23
1649	ENSG00000198546	ZNF511	680.869	836.438	525.3	0.62802	-0.671118	2.17112e-25	5.04848e-24
2905	ENSG00000197555	SIPA1L1	317.783	390.38	245.187	0.628074	-0.670993	9.2237e-15	1.21746e-13
690	ENSG00000062194	GPBP1	2994.4	3678.41	2310.4	0.628097	-0.670941	3.86318e-54	2.14681e-52
686	ENSG00000213190	MLLT11	3013.04	3700.83	2325.24	0.628303	-0.670467	2.22847e-54	1.24561e-52
2158	ENSG00000108852	MPP2	486.338	597.33	375.345	0.628371	-0.670311	7.36338e-20	1.30835e-18
7927	ENSG00000254467	RP11-634B22.4	50.4439	61.9539	38.9339	0.628434	-0.670166	0.00114181	0.00552312
574	ENSG00000106683	LIMK1	4490.16	5513.89	3466.43	0.628673	-0.669618	1.21587e-61	8.1222e-60
747	ENSG00000072682	P4HA2	2896.41	3556.1	2236.73	0.628985	-0.668901	4.59054e-50	2.35636e-48
9567	ENSG00000253476	RP11-395I14.2	28.9543	35.5466	22.362	0.62909	-0.668662	0.010559	0.0423198
7613	ENSG00000143178	TBX19	52.7714	64.7836	40.7591	0.629157	-0.668507	0.000603145	0.00303783
2152	ENSG00000049167	ERCC8	487.908	598.904	376.913	0.629338	-0.668094	6.96498e-20	1.24101e-18
1666	ENSG00000010704	HFE	677.231	831.249	523.213	0.629431	-0.667881	3.72601e-25	8.57565e-24
1123	ENSG00000129195	FAM64A	1226.89	1505.78	948.012	0.629584	-0.66753	2.67057e-35	9.11847e-34
659	ENSG00000138496	PARP9	3204.96	3933.17	2476.75	0.629708	-0.667246	1.46096e-55	8.50062e-54
663	ENSG00000101856	PGRMC1	3327.55	4083.43	2571.67	0.629783	-0.667074	1.89459e-55	1.09572e-53
1821	ENSG00000168275	COA6	1122.59	1377.58	867.606	0.629803	-0.667027	2.89971e-23	6.1058e-22
1754	ENSG00000225989	ABCF1	654.275	802.793	505.757	0.629997	-0.666583	3.13824e-24	6.86047e-23
827	ENSG00000128335	APOL2	2921.36	3584.29	2258.44	0.630095	-0.66636	3.65645e-46	1.69532e-44
3842	ENSG00000270504	RP11-420L9.5	218.065	267.532	168.598	0.630199	-0.666121	1.0664e-10	1.06429e-09
477	ENSG00000112078	KCTD20	8338.81	10229.1	6448.53	0.630411	-0.665635	7.02624e-70	5.64809e-68
875	ENSG00000242802	AP5Z1	1992.67	2444.27	1541.08	0.630488	-0.66546	4.14078e-44	1.81456e-42
3319	ENSG00000233327	USP32P2	552.042	677.028	427.056	0.63078	-0.664791	8.353e-13	9.65012e-12
1926	ENSG00000145284	SCD5	574.881	704.979	444.783	0.630916	-0.664479	3.69178e-22	7.34983e-21
1170	ENSG00000169297	NR0B1	1134.57	1391.29	877.854	0.630963	-0.664373	4.93756e-34	1.61817e-32
633	ENSG00000120053	GOT1	3710.46	4549.61	2871.31	0.631112	-0.664033	3.92309e-57	2.37641e-55
1883	ENSG00000150401	DCUN1D2	580.553	711.811	449.296	0.631201	-0.663828	1.31343e-22	2.67457e-21
9385	ENSG00000196951	SCOC-AS1	44.366	54.3873	34.3446	0.631482	-0.663186	0.00869506	0.0355251
3065	ENSG00000072832	CRMP1	315.944	387.281	244.607	0.631601	-0.662914	5.98935e-14	7.49284e-13
3346	ENSG00000165644	COMTD1	295.353	362.005	228.702	0.631767	-0.662536	1.02841e-12	1.17852e-11
5787	ENSG00000231002	TRIM26	111.102	136.161	86.0416	0.631909	-0.662211	3.79265e-06	2.51332e-05
1401	ENSG00000164494	PDSS2	872.887	1069.76	676.01	0.631925	-0.662175	2.29801e-29	6.28942e-28
3286	ENSG00000004660	CAMKK1	306.991	376.219	237.762	0.631979	-0.662052	6.63189e-13	7.73869e-12
5123	ENSG00000197852	FAM212B	130.135	159.477	100.794	0.632027	-0.661942	2.8277e-07	2.11644e-06
3528	ENSG00000168077	SCARA3	245.472	300.69	190.255	0.632728	-0.660342	5.79455e-12	6.29779e-11
1655	ENSG00000188026	RILPL1	716.567	877.741	555.393	0.632753	-0.660286	2.3081e-25	5.34754e-24
1654	ENSG00000146143	PRIM2	701.964	859.745	544.182	0.632958	-0.659819	2.29848e-25	5.32847e-24
1710	ENSG00000273993	PTPRK	686.674	840.9	532.448	0.633188	-0.659295	1.44377e-24	3.23741e-23
1398	ENSG00000176845	METRNL	903.173	1105.99	700.356	0.633239	-0.659177	2.27002e-29	6.22616e-28
480	ENSG00000106263	EIF3B	9909.91	12132.7	7687.16	0.633593	-0.658372	1.12566e-69	8.99214e-68
3279	ENSG00000157111	TMEM171	290.331	355.413	225.25	0.63377	-0.657968	6.35785e-13	7.43475e-12
704	ENSG00000148730	EIF4EBP2	3168.13	3876.98	2459.27	0.634325	-0.656706	3.67887e-53	2.00373e-51
2444	ENSG00000111832	RWDD1	2089.44	2556.76	1622.11	0.634439	-0.656446	1.03065e-17	1.61698e-16
2134	ENSG00000100003	SEC14L2	524.406	641.622	407.189	0.634625	-0.656023	4.37192e-20	7.85553e-19
1060	ENSG00000158863	FAM160B2	1402.71	1716.23	1089.2	0.634643	-0.655983	3.71476e-37	1.34376e-35
1825	ENSG00000164610	RP9	646.687	791.018	502.356	0.635075	-0.655002	3.37791e-23	7.09713e-22
5938	ENSG00000172062	SMN1	132.459	161.997	102.92	0.635317	-0.654451	6.02167e-06	3.88843e-05
3736	ENSG00000164162	ANAPC10	237.797	290.81	184.783	0.635409	-0.654242	3.95871e-11	4.06298e-10
1031	ENSG00000108669	CYTH1	1462.91	1788.82	1137.01	0.635618	-0.653768	5.94211e-38	2.20994e-36
1712	ENSG00000052795	FNIP2	688.065	841.342	534.788	0.635637	-0.653725	1.48665e-24	3.32967e-23
6290	ENSG00000133321	RARRES3	97.0167	118.613	75.4204	0.635852	-0.653236	2.048e-05	0.000124846
2456	ENSG00000100906	NFKBIA	444.259	543.146	345.373	0.635875	-0.653185	1.18726e-17	1.8536e-16
7441	ENSG00000233164	C6orf136	62.6719	76.6214	48.7225	0.635886	-0.653159	0.0004225	0.00217717
7054	ENSG00000274332	LRRC37A2	71.4152	87.2976	55.5328	0.636132	-0.652603	0.000171362	0.000931488
1744	ENSG00000152894	PTPRK	694.909	849.386	540.432	0.636262	-0.652307	2.56401e-24	5.63729e-23
1870	ENSG00000176208	ATAD5	731.904	894.551	569.257	0.63636	-0.652085	9.65234e-23	1.97919e-21
7086	ENSG00000152076	CCDC74B	68.7007	83.9672	53.4342	0.636369	-0.652064	0.000187858	0.00101654
2816	ENSG00000135537	LACE1	374.158	457.283	291.032	0.636439	-0.651907	2.90219e-15	3.95294e-14
1388	ENSG00000132522	GPS2	1841.51	2250.6	1432.42	0.636464	-0.651849	1.19646e-29	3.30526e-28
6497	ENSG00000280018	CH507-154B10.2	88.7572	108.469	69.0452	0.636543	-0.651671	3.61241e-05	0.000213197
1322	ENSG00000071889	FAM3A	1017.82	1243.79	791.856	0.63665	-0.651428	1.06261e-30	3.08206e-29
993	ENSG00000206449	MICB	1561.36	1907.83	1214.9	0.636795	-0.651099	4.81129e-39	1.85785e-37
995	ENSG00000028310	BRD9	1562.41	1908.97	1215.85	0.636914	-0.65083	5.11145e-39	1.96978e-37
9008	ENSG00000174827	PDZK1	40.4478	49.4121	31.4836	0.637164	-0.650263	0.00573561	0.0244146
2780	ENSG00000103490	PYCARD	2336.29	2853.76	1818.82	0.637344	-0.649856	1.63173e-15	2.25062e-14
449	ENSG00000239264	TXNDC5	17168.7	20970.9	13366.5	0.637384	-0.649765	3.23428e-72	2.76203e-70
1485	ENSG00000163950	SLBP	870.145	1062.79	677.498	0.63747	-0.649571	6.42747e-28	1.65963e-26
654	ENSG00000164713	BRI3	3882.98	4742.51	3023.46	0.637523	-0.649451	8.9845e-56	5.2627e-54
1742	ENSG00000123728	RAP2C	713.239	871.079	555.399	0.637599	-0.649279	2.4566e-24	5.40733e-23
832	ENSG00000146676	PURB	4449.66	5434.11	3465.21	0.637678	-0.6491	7.95796e-46	3.66755e-44
996	ENSG00000112473	SLC39A7	1566.82	1913.2	1220.44	0.637905	-0.648586	5.14355e-39	1.98017e-37
2488	ENSG00000175416	CLTB	1412.89	1725.02	1100.76	0.638112	-0.648118	2.36672e-17	3.64749e-16
3185	ENSG00000101546	RBFA	302.987	369.891	236.083	0.63825	-0.647807	2.44098e-13	2.93868e-12
4421	ENSG00000154240	CEP112	325.282	397.044	253.52	0.638517	-0.647202	5.7041e-09	4.94725e-08
2386	ENSG00000212866	HSPA1B	3720.37	4540.02	2900.72	0.638922	-0.646287	4.1325e-18	6.64109e-17
1004	ENSG00000229802	SLC39A7	1572.68	1919.1	1226.27	0.638982	-0.646153	8.1394e-39	3.10854e-37
1217	ENSG00000065615	CYB5R4	1175.41	1434.29	916.534	0.639017	-0.646073	5.07505e-33	1.599e-31
521	ENSG00000136238	RAC1	8643.03	10546.5	6739.6	0.639039	-0.646025	6.29071e-66	4.62977e-64
8039	ENSG00000206435	HLA-C	291.127	355.239	227.014	0.639046	-0.646008	0.00140997	0.0067252
1337	ENSG00000157470	FAM81A	1014.24	1237.15	791.323	0.639632	-0.644685	1.76494e-30	5.06171e-29
8641	ENSG00000271795	CTC-251D13.1	46.3042	56.4785	36.1299	0.63971	-0.644509	0.00349678	0.0155168
9620	ENSG00000227992	AC108463.2	45.5768	55.5852	35.5684	0.639889	-0.644106	0.0111667	0.0445091
2073	ENSG00000164405	UQCRQ	2938.61	3583.79	2293.42	0.639945	-0.643981	1.10128e-20	2.03702e-19
488	ENSG00000111640	GAPDH	196671	239812	153529	0.640206	-0.643391	7.83822e-69	6.14619e-67
8989	ENSG00000237517	DGCR5	40.6786	49.6017	31.7555	0.64021	-0.643383	0.0056106	0.0239329
8032	ENSG00000053438	NNAT	54.2241	66.115	42.3331	0.640295	-0.643192	0.00139644	0.00666645
3939	ENSG00000242361	HLA-DMA	231.019	281.679	180.359	0.640301	-0.643178	2.4315e-10	2.36693e-09
607	ENSG00000168615	ADAM9	5248.66	6399.48	4097.85	0.640341	-0.643088	3.63055e-59	2.29341e-57
1954	ENSG00000240230	COX19	639.729	779.947	499.512	0.640443	-0.642858	8.17558e-22	1.60432e-20
5886	ENSG00000250397	RP11-1391J7.1	108.923	132.796	85.0502	0.640458	-0.642823	5.21562e-06	3.39769e-05
6457	ENSG00000100918	REC8	89.5681	109.198	69.9378	0.640466	-0.642807	3.23666e-05	0.000192208
8124	ENSG00000274307	RP11-345J18.2	52.6336	64.161	41.1061	0.640671	-0.642345	0.0015722	0.00742056
5285	ENSG00000277150	F8A3	132.07	160.995	103.145	0.640674	-0.642338	5.933e-07	4.30454e-06
9285	ENSG00000263961	C1orf186	40.4194	49.2639	31.5749	0.640934	-0.641753	0.00793001	0.0327483
678	ENSG00000249915	PDCD6	4052.95	4939.66	3166.23	0.640982	-0.641644	7.68004e-55	4.34341e-53
1316	ENSG00000166801	FAM111A	1050.24	1280	820.468	0.640989	-0.641629	8.21797e-31	2.39445e-29
9652	ENSG00000185986	SDHAP3	34.3971	41.9223	26.8719	0.640992	-0.641621	0.0115539	0.0458968
1446	ENSG00000149289	ZC3H12C	922.963	1124.81	721.118	0.641102	-0.641373	1.6766e-28	4.44588e-27
4735	ENSG00000272655	POLR2J4	161.566	196.845	126.288	0.641558	-0.640347	3.85633e-08	3.12285e-07
9293	ENSG00000178150	ZNF114	35.1418	42.8143	27.4693	0.641592	-0.640272	0.00801414	0.0330673
9502	ENSG00000126262	FFAR2	34.2256	41.6955	26.7557	0.641692	-0.640047	0.00994031	0.0401128
6135	ENSG00000126246	IGFLR1	100.626	122.583	78.6681	0.641754	-0.639909	1.24791e-05	7.79951e-05
7977	ENSG00000254198	RP11-598P20.3	55.6647	67.8042	43.5253	0.641926	-0.63952	0.001258	0.00604697
6987	ENSG00000129028	THAP10	75.6002	92.0713	59.129	0.642208	-0.638887	0.000146318	0.000802979
2484	ENSG00000130775	THEMIS2	452.588	551.182	353.993	0.642243	-0.638809	2.18959e-17	3.37994e-16
4290	ENSG00000254416	RP11-347E10.1	190.812	232.366	149.258	0.64234	-0.638592	2.61924e-09	2.34107e-08
6643	ENSG00000106125	MINDY4	88.5099	107.77	69.2498	0.642571	-0.638073	5.3958e-05	0.000311451
1795	ENSG00000116096	SPR	722.297	879.425	565.169	0.642658	-0.637877	1.24353e-23	2.65638e-22
2426	ENSG00000186532	SMYD4	546.626	665.456	427.797	0.642862	-0.637419	8.23882e-18	1.30218e-16
1358	ENSG00000106268	NUDT1	1039.37	1265.24	813.496	0.642957	-0.637206	3.88879e-30	1.09802e-28
1213	ENSG00000112343	TRIM38	1227.01	1493.57	960.444	0.643053	-0.63699	3.1567e-33	9.9786e-32
5621	ENSG00000231925	TAPBP	723.797	881.037	566.557	0.643057	-0.636982	2.09312e-06	1.42784e-05
1794	ENSG00000112312	GMNN	712.852	867.584	558.121	0.643304	-0.636427	1.24152e-23	2.65357e-22
1287	ENSG00000156587	UBE2L6	1144.45	1392.73	896.166	0.643458	-0.636082	1.87466e-31	5.58522e-30
3046	ENSG00000160753	RUSC1	622.361	757.314	487.408	0.643601	-0.635761	5.12112e-14	6.44663e-13
5515	ENSG00000164120	HPGD	127.549	155.197	99.9004	0.6437	-0.635539	1.43302e-06	9.96152e-06
5838	ENSG00000151150	ANK3	115.202	140.174	90.2306	0.643704	-0.63553	4.51141e-06	2.9631e-05
1857	ENSG00000125356	NDUFA1	2727.47	3318.47	2136.47	0.643811	-0.635291	7.63814e-23	1.57715e-21
3024	ENSG00000229470	GNL1	410.963	499.923	322.003	0.644105	-0.634632	3.7074e-14	4.70094e-13
789	ENSG00000131462	TUBG1	2808.09	3415.75	2200.43	0.6442	-0.63442	6.70135e-48	3.25674e-46
809	ENSG00000138074	SLC5A6	2636.93	3207.19	2066.67	0.644385	-0.634005	5.9603e-47	2.82499e-45
8817	ENSG00000159958	TNFRSF13C	45.5767	55.4326	35.7207	0.644398	-0.633977	0.00443636	0.0192932
1248	ENSG00000010270	STARD3NL	1873.49	2278.45	1468.53	0.644531	-0.633678	3.04953e-32	9.36947e-31
1359	ENSG00000122643	NT5C3A	1061.72	1291.13	832.311	0.64464	-0.633435	4.02684e-30	1.13617e-28
2009	ENSG00000165806	CASP7	619.694	753.589	485.799	0.644647	-0.633418	2.47862e-21	4.73073e-20
1805	ENSG00000006695	COX10	705.311	857.694	552.927	0.644666	-0.633375	1.81732e-23	3.86057e-22
3757	ENSG00000278788	SBNO2	1908.91	2321.06	1496.75	0.644859	-0.632943	4.83742e-11	4.93708e-10
1107	ENSG00000123992	DNPEP	2053.22	2496.34	1610.1	0.644984	-0.632664	8.21149e-36	2.84428e-34
6898	ENSG00000271862	RP11-343L5.2	78.5617	95.5058	61.6177	0.645172	-0.632244	0.000119419	0.000663817
7369	ENSG00000115468	EFHD1	73.1315	88.8977	57.3653	0.645295	-0.631968	0.00036372	0.00189254
6108	ENSG00000274333	RP11-717F1.2	236.677	287.694	185.661	0.64534	-0.631868	1.13155e-05	7.10351e-05
586	ENSG00000181019	NQO1	29214.2	35509.7	22918.7	0.645421	-0.631688	5.97621e-61	3.91044e-59
1104	ENSG00000147454	SLC25A37	1480.1	1799.02	1161.19	0.645458	-0.631605	6.88286e-36	2.39055e-34
4312	ENSG00000283674	RP11-419I17.1	202.122	245.658	158.586	0.645557	-0.631384	2.88467e-09	2.56517e-08
758	ENSG00000272391	POM121C	4483.72	5449.37	3518.07	0.645591	-0.631307	1.62777e-49	8.23422e-48
8901	ENSG00000224103	HLA-DPA1	136.154	165.446	106.862	0.645903	-0.63061	0.00502053	0.0216276
523	ENSG00000001630	CYP51A1	11941.7	14510.4	9373.07	0.645957	-0.630491	8.21953e-66	6.02619e-64
4619	ENSG00000104611	SH2D4A	176.161	214.052	138.269	0.64596	-0.630482	2.01275e-08	1.67086e-07
1243	ENSG00000188706	ZDHHC9	1242.52	1509.71	975.335	0.646042	-0.630299	2.3544e-32	7.26286e-31
2130	ENSG00000101096	NFATC2	1130.91	1373.54	888.276	0.646703	-0.628824	4.08978e-20	7.36238e-19
2384	ENSG00000145781	COMMD10	503.731	611.795	395.667	0.646731	-0.628763	3.91265e-18	6.29307e-17
3093	ENSG00000112379	ARFGEF3	345.996	420.179	271.813	0.646898	-0.62839	8.54132e-14	1.05887e-12
6055	ENSG00000115255	REEP6	178.409	216.661	140.158	0.646898	-0.62839	9.29164e-06	5.88404e-05
1133	ENSG00000189337	KAZN	1422.55	1727.52	1117.58	0.646926	-0.628326	4.15401e-35	1.40584e-33
557	ENSG00000122642	FKBP9	9258.44	11241.5	7275.37	0.647188	-0.627744	6.23224e-63	4.29029e-61
6532	ENSG00000112541	PDE10A	92.4178	112.208	72.6273	0.647255	-0.627594	4.02472e-05	0.000236258
1463	ENSG00000153006	SREK1IP1	983.817	1194.44	773.196	0.647331	-0.627425	3.44755e-28	9.03574e-27
2881	ENSG00000172428	COPS9	1073.61	1303.44	843.778	0.647345	-0.627394	6.26887e-15	8.3434e-14
817	ENSG00000102181	CD99L2	2781.99	3377.5	2186.48	0.647368	-0.627343	1.49073e-46	6.99639e-45
3010	ENSG00000236540	AC006547.13	357.957	434.573	281.341	0.647395	-0.627282	3.24895e-14	4.13879e-13
2035	ENSG00000145494	NDUFS6	2519.02	3057.28	1980.75	0.647879	-0.626205	4.76198e-21	8.97265e-20
984	ENSG00000120314	WDR55	1822.44	2211.8	1433.07	0.647919	-0.626115	2.99672e-39	1.16775e-37
9589	ENSG00000148848	ADAM12	37.9358	46.0371	29.8345	0.648054	-0.625813	0.0107878	0.0431378
986	ENSG00000106086	PLEKHA8	1834.15	2225.75	1442.56	0.648121	-0.625665	3.32067e-39	1.29136e-37
2065	ENSG00000197299	BLM	601.224	729.543	472.905	0.648221	-0.625443	9.18283e-21	1.70512e-19
4352	ENSG00000239521	GATS	278.625	338.071	219.178	0.64832	-0.625222	3.68594e-09	3.24812e-08
2811	ENSG00000278220	CLN8	449.018	544.746	353.29	0.648541	-0.624729	2.82684e-15	3.856e-14
8544	ENSG00000206446	HLA-F-AS1	48.1041	58.3568	37.8513	0.648619	-0.624557	0.00303596	0.0136249
1590	ENSG00000127952	STYXL1	902.131	1094.35	709.909	0.648702	-0.624372	2.17846e-26	5.25352e-25
2625	ENSG00000204574	ABCF1	458.807	556.534	361.08	0.648801	-0.624152	1.83015e-16	2.67335e-15
1161	ENSG00000219200	RNASEK	5149.71	6246.33	4053.08	0.648875	-0.623988	3.15166e-34	1.04089e-32
3059	ENSG00000127419	TMEM175	364.051	441.532	286.571	0.649039	-0.623624	5.7412e-14	7.19649e-13
4700	ENSG00000229300	C6orf48	556.457	674.781	438.133	0.649297	-0.62305	3.18832e-08	2.60113e-07
5986	ENSG00000207652	MIR621	114.099	138.325	89.8718	0.649714	-0.622124	7.28495e-06	4.66646e-05
4847	ENSG00000214827	MTCP1	177.274	214.912	139.636	0.649736	-0.622074	7.53039e-08	5.9572e-07
8602	ENSG00000066379	ZNRD1	47.488	57.5568	37.4191	0.650126	-0.62121	0.00325291	0.0145001
784	ENSG00000108179	PPIF	3148.47	3815.9	2481.04	0.650183	-0.621081	4.96157e-48	2.42661e-46
801	ENSG00000128607	KLHDC10	3043.27	3688.39	2398.16	0.650192	-0.621063	2.79521e-47	1.33807e-45
5895	ENSG00000154760	SLFN13	113.465	137.51	89.4199	0.650278	-0.620871	5.34673e-06	3.47778e-05
1266	ENSG00000169057	MECP2	3997.01	4843.85	3150.17	0.650345	-0.620724	8.77976e-32	2.65917e-30
1023	ENSG00000136810	TXN	11061.8	13403.3	8720.16	0.650595	-0.620168	2.48868e-38	9.32805e-37
537	ENSG00000170027	YWHAG	13128.7	15903.3	10354.2	0.651073	-0.619108	1.51602e-64	1.0825e-62
1260	ENSG00000160917	CPSF4	1289.3	1561.7	1016.9	0.651153	-0.618932	4.94844e-32	1.5059e-30
2454	ENSG00000212719	C17orf51	835.115	1011.29	658.943	0.651589	-0.617967	1.1525e-17	1.8008e-16
883	ENSG00000197217	ENTPD4	2487.72	3012.49	1962.94	0.6516	-0.617941	1.019e-43	4.42498e-42
3374	ENSG00000125352	RNF113A	329.77	399.295	260.246	0.651764	-0.617579	1.34322e-12	1.52651e-11
2730	ENSG00000147400	CETN2	864.997	1047.34	682.658	0.651803	-0.617491	8.96689e-16	1.25944e-14
2674	ENSG00000281013	NDUFA6	1938.27	2346.82	1529.71	0.651823	-0.617447	3.70062e-16	5.30653e-15
2775	ENSG00000173275	ZNF449	425.246	514.807	335.684	0.652058	-0.616927	1.52101e-15	2.10167e-14
1373	ENSG00000145604	SKP2	1223.29	1480.9	965.683	0.652092	-0.616852	6.07777e-30	1.69735e-28
1670	ENSG00000176749	CDK5R1	848.488	1026.99	669.986	0.652378	-0.61622	4.22348e-25	9.69731e-24
7532	ENSG00000101898	MCTS2P	68.9839	83.4937	54.4741	0.652433	-0.616097	0.00051122	0.00260252
1491	ENSG00000165775	FUNDC2	1773.27	2146.14	1400.4	0.652522	-0.615902	8.00803e-28	2.05942e-26
2006	ENSG00000159267	HLCS	670.548	811.537	529.558	0.652537	-0.615869	2.33038e-21	4.45443e-20
778	ENSG00000105778	AVL9	3336.36	4037.79	2634.94	0.652569	-0.615797	2.81671e-48	1.38822e-46
783	ENSG00000122674	CCZ1	3400.22	4114.57	2685.87	0.65277	-0.615353	4.70068e-48	2.30195e-46
1233	ENSG00000165891	E2F7	1354.86	1639.18	1070.54	0.653092	-0.614641	1.35042e-32	4.19957e-31
3954	ENSG00000123609	NMI	245.425	296.921	193.93	0.653136	-0.614546	2.72992e-10	2.64734e-09
1858	ENSG00000154124	OTULIN	997.842	1206.99	788.699	0.653445	-0.613862	7.69035e-23	1.58708e-21
9094	ENSG00000230034	PSMB8	42.9336	51.928	33.9393	0.653583	-0.613558	0.00634227	0.0267416
8756	ENSG00000236949	ZNRD1	46.238	55.9224	36.5535	0.653647	-0.613415	0.00412355	0.0180577
2368	ENSG00000130560	UBAC1	1401.39	1694.62	1108.16	0.653929	-0.612794	3.0886e-18	5.00124e-17
5194	ENSG00000251201	TMED7-TICAM2	160.009	193.469	126.55	0.654112	-0.61239	4.01393e-07	2.96323e-06
1204	ENSG00000109805	NCAPG	1433.68	1733.31	1134.05	0.654268	-0.612047	2.3206e-33	7.39045e-32
3831	ENSG00000185019	UBOX5	517.522	625.674	409.371	0.654288	-0.612003	9.81361e-11	9.82232e-10
1570	ENSG00000132846	ZBED3	984.622	1190.13	779.116	0.65465	-0.611204	1.45684e-26	3.55804e-25
861	ENSG00000176087	SLC35A4	2831.92	3422.96	2240.88	0.654661	-0.611181	1.18636e-44	5.28336e-43
9194	ENSG00000275326	NOSTRIN	42.0072	50.7736	33.2408	0.654688	-0.611121	0.0070839	0.0295437
2648	ENSG00000168818	STX18	468.264	565.966	370.562	0.654743	-0.611	2.71533e-16	3.9319e-15
886	ENSG00000096063	SRPK1	2571.64	3107.84	2035.45	0.654942	-0.61056	1.6595e-43	7.18191e-42
1283	ENSG00000198753	PLXNB3	1835.52	2218.08	1452.96	0.655056	-0.610311	1.55462e-31	4.64616e-30
9494	ENSG00000152475	ZNF837	38.1265	46.066	30.187	0.655298	-0.609776	0.00986548	0.0398443
853	ENSG00000137265	IRF4	2996.16	3619.84	2372.47	0.655409	-0.609533	4.13484e-45	1.85869e-43
1186	ENSG00000177683	THAP5	1487.03	1796.55	1177.52	0.655435	-0.609476	1.14036e-33	3.68684e-32
720	ENSG00000115267	IFIH1	4690.15	5665.61	3714.69	0.655656	-0.60899	5.7399e-52	3.05682e-50
2955	ENSG00000185404	SP140L	407.175	491.844	322.506	0.655709	-0.608872	1.54207e-14	2.00099e-13
923	ENSG00000119403	PHF19	2455.3	2965.7	1944.91	0.655802	-0.608668	4.29285e-42	1.78337e-40
905	ENSG00000156709	AIFM1	2566.61	3099.54	2033.69	0.656126	-0.607956	1.71204e-42	7.25376e-41
7453	ENSG00000185250	PPIL6	74.1295	89.492	58.7669	0.656672	-0.606755	0.000432925	0.00222721
3601	ENSG00000225967	TAP2	290.074	350.186	229.962	0.656686	-0.606724	1.1603e-11	1.2355e-10
760	ENSG00000131446	MGAT1	4118.13	4971.35	3264.92	0.656747	-0.60659	2.43156e-49	1.22679e-47
1984	ENSG00000171155	C1GALT1C1	713.046	860.586	565.506	0.657118	-0.605776	1.32723e-21	2.56509e-20
2307	ENSG00000101928	MOSPD1	580.254	700.286	460.222	0.657191	-0.605615	1.19355e-18	1.98376e-17
2701	ENSG00000169085	C8orf46	446.741	539.152	354.33	0.657199	-0.605598	5.87586e-16	8.34151e-15
1802	ENSG00000243646	IL10RB	1222.86	1475.76	969.954	0.657257	-0.605471	1.53561e-23	3.26757e-22
926	ENSG00000171658	NMRAL2P	2519.79	3040.15	1999.43	0.657676	-0.60455	7.63435e-42	3.16125e-40
1021	ENSG00000162144	CYB561A3	4563.01	5505.25	3620.76	0.657692	-0.604515	2.20506e-38	8.28117e-37
6009	ENSG00000251493	FOXD1	118.691	143.195	94.1883	0.657764	-0.604359	7.97673e-06	5.09002e-05
2113	ENSG00000197381	ADARB1	668.503	806.489	530.517	0.65781	-0.604256	2.54372e-20	4.61601e-19
1194	ENSG00000124562	SNRPC	2428.91	2930.11	1927.72	0.657899	-0.604061	1.77593e-33	5.7032e-32
1458	ENSG00000035499	DEPDC1B	1060.27	1279.02	841.531	0.65795	-0.603949	2.65237e-28	6.97549e-27
1792	ENSG00000203950	FAM127B	1091.96	1317.2	866.719	0.658002	-0.603837	1.11729e-23	2.39069e-22
4902	ENSG00000169193	CCDC126	172.282	207.818	136.746	0.658009	-0.603822	9.67605e-08	7.56872e-07
1223	ENSG00000124541	RRP36	1499.39	1808.39	1190.39	0.658263	-0.603264	6.79933e-33	2.13176e-31
8791	ENSG00000235176	ZNRD1	47.1301	56.841	37.4191	0.658313	-0.603155	0.00433274	0.0188983
756	ENSG00000025039	RRAGD	4318.66	5207.82	3429.5	0.65853	-0.60268	1.11935e-49	5.67727e-48
1885	ENSG00000232956	SNHG15	777.58	937.528	617.633	0.658789	-0.602112	1.33216e-22	2.70984e-21
1345	ENSG00000128563	PRKRIP1	1278.77	1541.76	1015.77	0.658839	-0.602001	2.6869e-30	7.65997e-29
7215	ENSG00000086570	FAT2	75.3935	90.8694	59.9175	0.659381	-0.600816	0.000254209	0.00135099
1968	ENSG00000197021	CXorf40B	746.545	899.759	593.33	0.659433	-0.600703	1.10372e-21	2.15046e-20
2047	ENSG00000141682	PMAIP1	1100.7	1326.57	874.825	0.659462	-0.600639	5.36352e-21	1.00468e-19
787	ENSG00000142208	AKT1	3788.73	4566.13	3011.34	0.659495	-0.600566	5.44944e-48	2.65506e-46
642	ENSG00000081087	OSTM1	8105.75	9768.68	6442.83	0.659539	-0.600469	1.30373e-56	7.78662e-55
914	ENSG00000091542	ALKBH5	2683.3	3233.7	2132.89	0.659582	-0.600376	2.94628e-42	1.23467e-40
1678	ENSG00000106012	IQCE	959.338	1155.73	762.946	0.660143	-0.59915	5.49058e-25	1.25465e-23
2314	ENSG00000108387	SEPT4	600.013	722.835	477.191	0.660166	-0.599099	1.29628e-18	2.14799e-17
1020	ENSG00000006451	RALA	2145.4	2584.04	1706.76	0.6605	-0.59837	1.9508e-38	7.33347e-37
2560	ENSG00000120306	CYSTM1	1580.78	1903.9	1257.67	0.660572	-0.598211	7.32428e-17	1.09704e-15
8862	ENSG00000236808	ZNRD1	47.0301	56.641	37.4191	0.660637	-0.598071	0.00475291	0.0205648
8965	ENSG00000235443	ZNRD1	45.938	55.3225	36.5535	0.660735	-0.597856	0.00545231	0.0233223
3612	ENSG00000155158	TTC39B	310.426	373.833	247.02	0.660776	-0.597766	1.22159e-11	1.2968e-10
1071	ENSG00000085788	DDHD2	1894.42	2281.18	1507.65	0.660906	-0.597483	9.5995e-37	3.43682e-35
1548	ENSG00000113273	ARSB	1063.22	1280.27	846.179	0.66094	-0.597408	6.9586e-27	1.72365e-25
3247	ENSG00000185658	BRWD1	995.63	1198.85	792.414	0.660981	-0.59732	4.52801e-13	5.34715e-12
763	ENSG00000164466	SFXN1	4490.78	5406.04	3575.51	0.661391	-0.596424	3.29948e-49	1.65813e-47
1328	ENSG00000156504	FAM122B	1321.67	1590.95	1052.38	0.661481	-0.596229	1.16099e-30	3.35218e-29
1383	ENSG00000124067	SLC12A4	1270.66	1529.31	1012	0.661738	-0.595669	1.0643e-29	2.9508e-28
858	ENSG00000197343	ZNF655	3258.34	3921.43	2595.25	0.661812	-0.595507	7.93411e-45	3.54575e-43
1557	ENSG00000227402	SLC39A7	1539.15	1852.31	1225.99	0.661872	-0.595375	8.82679e-27	2.17376e-25
1799	ENSG00000158747	NBL1	15906	19141.6	12670.3	0.661926	-0.595258	1.43032e-23	3.04859e-22
1544	ENSG00000206288	SLC39A7	1539.39	1852.51	1226.26	0.661947	-0.595211	6.48188e-27	1.60868e-25
1545	ENSG00000224399	SLC39A7	1539.39	1852.51	1226.26	0.661947	-0.595211	6.48188e-27	1.60868e-25
1558	ENSG00000226614	SLC39A7	1539.29	1852.31	1226.26	0.662019	-0.595056	8.94335e-27	2.20105e-25
5335	ENSG00000183214	MICA	153.8	185.043	122.557	0.662316	-0.594408	7.3599e-07	5.28975e-06
1568	ENSG00000152684	PELO	1067.86	1284.73	850.983	0.662383	-0.594261	1.30993e-26	3.20331e-25
1035	ENSG00000063438	AHRR	2152.31	2589.25	1715.36	0.662493	-0.594023	6.52665e-38	2.41795e-36
706	ENSG00000160789	LMNA	23786.7	28615.1	18958.2	0.662524	-0.593956	5.80456e-53	3.15255e-51
7416	ENSG00000273014	RP11-225B17.2	77.8066	93.5892	62.0239	0.662725	-0.593517	0.00040558	0.00209675
8646	ENSG00000254632	RP11-21L23.4	52.575	63.2369	41.9132	0.662797	-0.593361	0.00350894	0.0155617
8935	ENSG00000233795	ZNRD1	46.9215	56.424	37.4191	0.663178	-0.592531	0.00521454	0.0223779
1230	ENSG00000112576	CCND3	1731.35	2081.9	1380.8	0.663242	-0.592392	1.00038e-32	3.11859e-31
5443	ENSG00000282269	PRR4	153.232	184.241	122.224	0.663393	-0.592064	1.10828e-06	7.8074e-06
2411	ENSG00000206315	PBX2	665.63	800.3	530.96	0.663451	-0.591939	6.58696e-18	1.04757e-16
1451	ENSG00000106588	PSMA2	3717.15	4468.7	2965.61	0.663642	-0.591524	2.08127e-28	5.49994e-27
1776	ENSG00000158773	USF1	896.702	1077.98	715.424	0.663672	-0.591458	7.70087e-24	1.66263e-22
2275	ENSG00000147509	RGS20	680.049	817.473	542.625	0.663783	-0.591216	7.40886e-19	1.24873e-17
2529	ENSG00000112759	SLC29A1	1510.36	1815.56	1205.17	0.6638	-0.59118	4.24588e-17	6.43878e-16
843	ENSG00000174238	PITPNA	3657.95	4396.72	2919.19	0.663946	-0.590863	1.54993e-45	7.04988e-44
1332	ENSG00000063978	RNF4	1404.98	1688.68	1121.29	0.664006	-0.590732	1.48883e-30	4.28585e-29
1462	ENSG00000154237	LRRK1	1182.91	1421.66	944.158	0.664122	-0.59048	3.21254e-28	8.42556e-27
2595	ENSG00000138944	KIAA1644	521.844	627.164	416.523	0.664138	-0.590446	1.19512e-16	1.76593e-15
4276	ENSG00000265972	TXNIP	245.377	294.868	195.887	0.664321	-0.590048	2.45275e-09	2.19944e-08
9337	ENSG00000272108	AC005754.8	44.4367	53.3941	35.4793	0.66448	-0.589702	0.00830059	0.0340878
1252	ENSG00000178202	KDELC2	1547.22	1859.08	1235.36	0.664501	-0.589656	3.55332e-32	1.08825e-30
3218	ENSG00000198885	ITPRIPL1	377.244	453.272	301.216	0.664537	-0.589579	3.26514e-13	3.89056e-12
4622	ENSG00000243679	RP11-274B21.3	202.019	242.73	161.307	0.664551	-0.589549	2.07246e-08	1.71931e-07
1011	ENSG00000135318	NT5E	2297.68	2760.63	1834.73	0.664605	-0.589432	1.07085e-38	4.06138e-37
3900	ENSG00000179388	EGR3	274.663	329.979	219.347	0.66473	-0.589159	1.75917e-10	1.72958e-09
2840	ENSG00000141664	ZCCHC2	457.847	550.047	365.647	0.664757	-0.5891	3.98829e-15	5.38475e-14
1416	ENSG00000163577	EIF5A2	1268.29	1523.62	1012.96	0.664838	-0.588926	4.11604e-29	1.11459e-27
2511	ENSG00000103811	CTSH	1082.26	1300.13	864.397	0.664854	-0.588891	3.55661e-17	5.43109e-16
8830	ENSG00000185507	IRF7	104.6	125.656	83.5444	0.664866	-0.588866	0.00448682	0.0194839
950	ENSG00000177156	TALDO1	9129.48	10966.7	7292.28	0.664949	-0.588685	6.42051e-41	2.59145e-39
5792	ENSG00000229358	DPY19L1P1	127.778	153.49	102.066	0.664966	-0.588646	3.83536e-06	2.53907e-05
5533	ENSG00000259673	IQCH-AS1	145.38	174.627	116.132	0.665029	-0.588512	1.56329e-06	1.08337e-05
1691	ENSG00000155975	VPS37A	970.161	1165.27	775.054	0.66513	-0.588292	8.87128e-25	2.0104e-23
814	ENSG00000170852	KBTBD2	4029.7	4839.28	3220.13	0.665415	-0.587674	1.27624e-46	6.01182e-45
5901	ENSG00000277400	AC145212.2	136.366	163.747	108.984	0.665563	-0.587353	5.43242e-06	3.52993e-05
1886	ENSG00000106608	URGCP	859.607	1032.16	687.058	0.665652	-0.587159	1.35663e-22	2.75815e-21
7212	ENSG00000175806	MSRA	87.0618	104.538	69.586	0.665655	-0.587152	0.000253519	0.00134788
2902	ENSG00000157869	RAB28	446.586	536.225	356.948	0.665668	-0.587124	8.71685e-15	1.15175e-13
1082	ENSG00000214253	FIS1	2087.58	2506.2	1668.95	0.665928	-0.586562	1.98955e-36	7.05057e-35
3051	ENSG00000241127	YAE1D1	402.176	482.792	321.561	0.666045	-0.58631	5.23783e-14	6.58274e-13
3871	ENSG00000087008	ACOX3	280.932	337.242	224.622	0.666057	-0.586283	1.44684e-10	1.43316e-09
988	ENSG00000164175	SLC45A2	2399.88	2880.74	1919.01	0.666153	-0.586074	3.65051e-39	1.41675e-37
725	ENSG00000073578	SDHA	6158.92	7392.91	4924.92	0.666169	-0.586041	2.08342e-51	1.10188e-49
7280	ENSG00000214029	ZNF891	155.02	186.044	123.996	0.66649	-0.585346	0.000295243	0.00155506
1439	ENSG00000128791	TWSG1	1222.5	1467.05	977.959	0.666617	-0.585069	1.40755e-28	3.7506e-27
2180	ENSG00000158882	TOMM40L	692.057	830.439	553.674	0.666724	-0.584838	1.24732e-19	2.19391e-18
3068	ENSG00000206492	GNL1	408.64	490.303	326.977	0.666889	-0.584482	6.1693e-14	7.71041e-13
4403	ENSG00000137338	PGBD1	230.117	276.099	184.135	0.666916	-0.584424	5.04085e-09	4.38987e-08
2707	ENSG00000124587	PEX6	511.329	613.475	409.184	0.666994	-0.584253	6.40443e-16	9.07172e-15
3581	ENSG00000107262	BAG1	1038.16	1245.48	830.842	0.667088	-0.584051	8.94494e-12	9.57791e-11
944	ENSG00000164307	ERAP1	2867.88	3440.37	2295.38	0.667189	-0.583832	3.55987e-41	1.44597e-39
2064	ENSG00000197747	S100A10	7751.87	9298.5	6205.24	0.667338	-0.583511	9.13243e-21	1.69658e-19
1136	ENSG00000071553	ATP6AP1	8053.09	9658.05	6448.12	0.667642	-0.582853	5.16268e-35	1.74259e-33
2580	ENSG00000154723	ATP5J	3784.17	4538.33	3030.01	0.66765	-0.582836	9.68025e-17	1.43868e-15
1807	ENSG00000124508	BTN2A2	920.375	1103.59	737.156	0.667959	-0.582167	1.9108e-23	4.05465e-22
6716	ENSG00000148803	FUOM	107.174	128.502	85.8452	0.668047	-0.581979	6.89816e-05	0.00039384
952	ENSG00000130826	DKC1	2874.92	3446.78	2303.07	0.66818	-0.581691	9.06895e-41	3.65273e-39
8886	ENSG00000188958	UTS2B	47.9411	57.4767	38.4056	0.668194	-0.581662	0.00490228	0.0211538
1791	ENSG00000112304	ACOT13	1087.35	1303.53	871.162	0.66831	-0.581411	1.09536e-23	2.34509e-22
1865	ENSG00000146842	TMEM209	852.199	1021.6	682.8	0.668365	-0.581291	8.30285e-23	1.70705e-21
7678	ENSG00000204315	FKBPL	75.2737	90.2358	60.3116	0.668378	-0.581264	0.000688813	0.00343949
7679	ENSG00000230907	FKBPL	75.2737	90.2358	60.3116	0.668378	-0.581264	0.000688813	0.00343949
920	ENSG00000005022	SLC25A5	16951.8	20321.1	13582.5	0.668395	-0.581226	3.68523e-42	1.53594e-40
837	ENSG00000240184	PCDHGC3	4017.33	4815.7	3218.96	0.66843	-0.581152	9.94889e-46	4.55771e-44
1449	ENSG00000143171	RXRG	1304.33	1563.39	1045.28	0.6686	-0.580785	1.93658e-28	5.12465e-27
1417	ENSG00000168924	LETM1	1307.2	1566.5	1047.91	0.668946	-0.580038	4.895e-29	1.32459e-27
829	ENSG00000146918	NCAPG2	4268.88	5115.65	3422.12	0.668952	-0.580026	5.48284e-46	2.536e-44
2122	ENSG00000125351	UPF3B	748.626	897.073	600.179	0.669042	-0.579832	3.42277e-20	6.18486e-19
762	ENSG00000064419	TNPO3	5327.81	6384.21	4271.41	0.669058	-0.579796	3.22993e-49	1.62531e-47
3463	ENSG00000125898	FAM110A	356.924	427.69	286.158	0.669077	-0.579757	3.27754e-12	3.62905e-11
1457	ENSG00000145545	SRD5A1	1293.59	1549.6	1037.57	0.669575	-0.578682	2.62666e-28	6.91261e-27
1419	ENSG00000135249	RINT1	1360.54	1629.76	1091.32	0.669623	-0.578578	5.18718e-29	1.40167e-27
1726	ENSG00000084207	GSTP1	9420.05	11283.8	7556.32	0.669663	-0.578492	1.86687e-24	4.14735e-23
889	ENSG00000137409	MTCH1	6786.63	8129.26	5444	0.66968	-0.578456	3.14281e-43	1.35554e-41
1564	ENSG00000005075	POLR2J	1582.44	1895.42	1269.46	0.669751	-0.578303	1.10335e-26	2.70504e-25
6471	ENSG00000171984	C20orf196	110.973	132.913	89.0325	0.669855	-0.578079	3.36996e-05	0.000199687
1303	ENSG00000149115	TNKS1BP1	1465.75	1172.47	1759.03	1.50028	0.585233	4.4297e-31	1.30355e-29
3328	ENSG00000079156	OSBPL6	371.239	296.924	445.553	1.50056	0.585502	9.18168e-13	1.05788e-11
8565	ENSG00000228863	RP11-404F10.2	52.0026	41.5872	62.4181	1.5009	0.585827	0.0031212	0.0139731
682	ENSG00000164754	RAD21	8535.22	6825.15	10245.3	1.50111	0.586027	1.65424e-54	9.30063e-53
1977	ENSG00000154545	MAGED4	764.64	611.394	917.886	1.5013	0.586211	1.24586e-21	2.41636e-20
1973	ENSG00000122406	RPL5	18395.1	14708.4	22081.8	1.5013	0.586215	1.1721e-21	2.27789e-20
3134	ENSG00000139266	MARCH9	383.444	306.523	460.364	1.50189	0.586782	1.25995e-13	1.54152e-12
6063	ENSG00000153714	LURAP1L	121.658	97.2315	146.084	1.50243	0.587302	9.50643e-06	6.01212e-05
7891	ENSG00000235590	GNAS-AS1	68.3678	54.6313	82.1043	1.50288	0.587732	0.00105856	0.00514311
1144	ENSG00000184867	ARMCX2	1752.53	1400.1	2104.96	1.50344	0.588266	1.19024e-34	3.98937e-33
2014	ENSG00000168781	PPIP5K1	745.979	595.934	896.023	1.50356	0.588383	2.7019e-21	5.14407e-20
2087	ENSG00000153094	BCL2L11	718.102	573.573	862.632	1.50396	0.588768	1.4575e-20	2.67783e-19
7624	ENSG00000253106	RP11-158K1.3	70.9495	56.6548	85.2443	1.50463	0.589404	0.000615022	0.00309318
1809	ENSG00000089289	IGBP1	842.095	672.372	1011.82	1.50485	0.589619	2.22215e-23	4.71011e-22
836	ENSG00000143702	CEP170	3716.58	2966.79	4466.38	1.50546	0.590204	9.61922e-46	4.41196e-44
4357	ENSG00000130244	FAM98C	221.978	177.138	266.818	1.50627	0.590985	3.82957e-09	3.37023e-08
2416	ENSG00000196981	WDR5B	568.291	453.483	683.098	1.50634	0.591046	7.13746e-18	1.13278e-16
2468	ENSG00000154114	TBCEL	555.502	443.274	667.73	1.50636	0.591066	1.54177e-17	2.39536e-16
8786	ENSG00000166664	CHRFAM7A	101.046	80.6175	121.475	1.50681	0.591497	0.00431172	0.0188188
785	ENSG00000151474	FRMD4A	4222.27	3368.52	5076.02	1.5069	0.591582	5.17295e-48	2.52677e-46
8115	ENSG00000232677	LINC00665	60.5331	48.2931	72.7731	1.50691	0.591589	0.00154895	0.00731848
6607	ENSG00000186666	BCDIN3D	137.392	109.583	165.201	1.50753	0.59219	4.84345e-05	0.000281092
7527	ENSG00000186523	FAM86B1	79.8676	63.6989	96.0363	1.50766	0.592311	0.000504114	0.00256805
7032	ENSG00000246263	UBR5-AS1	91.0408	72.5872	109.494	1.50845	0.59307	0.000160155	0.000873292
7279	ENSG00000145020	AMT	79.8293	63.6443	96.0144	1.50861	0.59322	0.000294461	0.00155123
6974	ENSG00000261200	RP11-989E6.10	88.2071	70.2899	106.124	1.50981	0.594366	0.000142348	0.00078265
4789	ENSG00000263072	ZNF213-AS1	183.616	146.294	220.938	1.51023	0.594765	5.26167e-08	4.21285e-07
729	ENSG00000152492	CCDC50	5098.17	4061.34	6134.99	1.51059	0.595107	4.51587e-51	2.37526e-49
5823	ENSG00000272631	RP11-359E3.4	131.152	104.439	157.864	1.51155	0.596027	4.36283e-06	2.87289e-05
2021	ENSG00000096717	SIRT1	726.944	578.714	875.174	1.51227	0.596718	3.18901e-21	6.05044e-20
5921	ENSG00000099337	KCNK6	128.2	102.039	154.361	1.51276	0.597187	5.85785e-06	3.7935e-05
1208	ENSG00000166387	PPFIBP2	1547.4	1231.61	1863.19	1.51281	0.597226	2.8469e-33	9.03654e-32
1610	ENSG00000218336	TENM3	1010.42	804.205	1216.64	1.51284	0.597264	5.76259e-26	1.37243e-24
3901	ENSG00000159184	HOXB13	261.32	207.959	314.682	1.51319	0.597592	1.76117e-10	1.7311e-09
6369	ENSG00000203644	RP11-332M2.1	110.247	87.7343	132.759	1.51319	0.597597	2.56248e-05	0.000154272
5489	ENSG00000212694	LINC01089	141.854	112.868	170.841	1.51363	0.598012	1.34307e-06	9.38219e-06
1078	ENSG00000101255	TRIB3	6166.64	4906.27	7427.02	1.51378	0.598156	1.22382e-36	4.35307e-35
976	ENSG00000143164	DCAF6	2256.87	1795.17	2718.58	1.51439	0.598736	8.43712e-40	3.31468e-38
632	ENSG00000118257	NRP2	8413.7	6690.99	10136.4	1.51493	0.599255	3.63504e-57	2.20541e-55
1956	ENSG00000133195	SLC39A11	720.813	573.185	868.44	1.51511	0.599426	8.75601e-22	1.71646e-20
4570	ENSG00000120658	ENOX1	193.264	153.631	232.896	1.51594	0.600214	1.54559e-08	1.29681e-07
6393	ENSG00000156172	C8orf37	104.567	83.1173	126.016	1.51612	0.600385	2.75259e-05	0.000165095
7936	ENSG00000148344	PTGES	61.923	49.2152	74.6308	1.51642	0.600669	0.00116179	0.00561336
6356	ENSG00000258674	CTC-260F20.3	129.378	102.823	155.933	1.51652	0.600769	2.49104e-05	0.000150278
7355	ENSG00000249790	RP11-20D14.6	73.3025	58.2407	88.3644	1.51723	0.601436	0.000355835	0.00185508
4194	ENSG00000162645	GBP2	229.541	182.364	276.718	1.5174	0.601598	1.39544e-09	1.27579e-08
2573	ENSG00000204946	ZNF783	493.481	391.833	595.129	1.51884	0.602966	8.43474e-17	1.25698e-15
1333	ENSG00000166016	ABTB2	1268	1006.7	1529.3	1.51913	0.603242	1.56239e-30	4.49426e-29
2377	ENSG00000114796	KLHL24	1935.76	1535.83	2335.7	1.52081	0.604837	3.69784e-18	5.96508e-17
566	ENSG00000092621	PHGDH	12531.4	9941.04	15121.7	1.52114	0.605153	4.28512e-62	2.90298e-60
507	ENSG00000184009	ACTG1	66673.8	52887.2	80460.4	1.52136	0.605361	9.03804e-68	6.8354e-66
4697	ENSG00000186792	HYAL3	175.43	139.148	211.712	1.52149	0.605482	3.14271e-08	2.56556e-07
6286	ENSG00000214756	METTL12	107.808	85.5111	130.106	1.52151	0.605501	2.0372e-05	0.000124267
6505	ENSG00000261488	RP11-757F18.5	101.225	80.2878	122.163	1.52156	0.605549	3.72892e-05	0.000219803
9591	ENSG00000271780	RP11-1017G21.5	38.7383	30.7248	46.7517	1.52163	0.605614	0.0108171	0.0432458
9032	ENSG00000135502	SLC26A10	46.2555	36.6819	55.8291	1.52198	0.605948	0.00589892	0.025043
6889	ENSG00000108950	FAM20A	92.4486	73.2915	111.606	1.52277	0.606694	0.000116811	0.000650248
6740	ENSG00000272769	RP11-725P16.2	93.7068	74.2783	113.135	1.52313	0.607036	7.61927e-05	0.000433462
2616	ENSG00000244879	GABPB1-AS1	2966.73	2351.57	3581.89	1.52319	0.607095	1.65268e-16	2.42241e-15
2050	ENSG00000081913	PHLPP1	682.239	540.638	823.841	1.52383	0.607704	6.19194e-21	1.15816e-19
688	ENSG00000155850	SLC26A2	5593.15	4432.1	6754.19	1.52393	0.607792	3.65571e-54	2.03742e-52
2195	ENSG00000177051	FBXO46	590.431	467.739	713.122	1.52461	0.608444	1.85145e-19	3.23425e-18
8782	ENSG00000224376	AC017104.6	44.6749	35.3907	53.9591	1.52467	0.608497	0.00428341	0.0187022
1262	ENSG00000163710	PCOLCE2	1326.76	1050.99	1602.53	1.52478	0.608597	6.12562e-32	1.86118e-30
2203	ENSG00000174705	SH3PXD2B	1096.58	868.622	1324.53	1.52486	0.60868	2.08907e-19	3.63446e-18
3924	ENSG00000147231	CXorf57	259.269	205.332	313.206	1.52537	0.609156	2.09084e-10	2.0431e-09
2186	ENSG00000070669	ASNS	2640.62	2091.01	3190.24	1.52569	0.609464	1.38667e-19	2.43231e-18
6456	ENSG00000180425	C11orf71	97.0384	76.8313	117.246	1.52601	0.609766	3.23672e-05	0.000192208
6528	ENSG00000179922	ZNF784	96.344	76.2722	116.416	1.52632	0.610059	4.00784e-05	0.000235412
1450	ENSG00000147852	VLDLR	1074.35	850.404	1298.3	1.52669	0.610403	1.94794e-28	5.15117e-27
2138	ENSG00000171988	JMJD1C	1437.26	1137.66	1736.87	1.5267	0.61042	4.87574e-20	8.7444e-19
645	ENSG00000100266	PACSIN2	6638.78	5254.77	8022.78	1.52676	0.610474	1.6209e-56	9.63593e-55
9692	ENSG00000258555	SPECC1L-ADORA2A	36.7528	29.0807	44.4249	1.52764	0.611308	0.0121182	0.0479425
9150	ENSG00000253320	AZIN1-AS1	41.5614	32.8816	50.2413	1.52795	0.611594	0.00679168	0.0284612
7719	ENSG00000172578	KLHL6	65.2755	51.638	78.913	1.5282	0.61183	0.000749	0.00372064
2150	ENSG00000130303	BST2	604.202	477.882	730.521	1.52866	0.61227	6.47609e-20	1.15497e-18
9686	ENSG00000267075	RP11-434D2.3	35.4437	28.0154	42.8721	1.5303	0.613818	0.0120663	0.0477668
2438	ENSG00000065665	SEC61A2	503.26	397.686	608.835	1.53094	0.614421	9.65589e-18	1.51864e-16
1385	ENSG00000118298	CA14	1130.35	893.187	1367.52	1.53106	0.614526	1.13177e-29	3.13334e-28
1976	ENSG00000251003	ZFPM2-AS1	681.824	538.723	824.926	1.53126	0.614721	1.22425e-21	2.37564e-20
1683	ENSG00000165169	DYNLT3	1423.71	1124.83	1722.59	1.53142	0.614871	6.34779e-25	1.44623e-23
3075	ENSG00000249859	PVT1	362.203	286.165	438.242	1.53143	0.614884	6.77242e-14	8.44493e-13
1064	ENSG00000123124	WWP1	1733.13	1369.28	2096.97	1.53144	0.614894	5.24049e-37	1.88855e-35
1085	ENSG00000144366	GULP1	1695.02	1339.13	2050.91	1.53153	0.614971	2.19356e-36	7.75207e-35
3208	ENSG00000107821	KAZALD1	339.277	268.022	410.533	1.53172	0.615148	3.03412e-13	3.62657e-12
1889	ENSG00000152804	HHEX	718.112	567.245	868.98	1.53193	0.61535	1.55445e-22	3.15531e-21
840	ENSG00000118873	RAB3GAP2	2866.91	2264.57	3469.24	1.53197	0.615385	1.12369e-45	5.12939e-44
1520	ENSG00000064651	SLC12A2	986.818	779.478	1194.16	1.532	0.615414	2.2981e-27	5.79725e-26
1109	ENSG00000151690	MFSD6	1577.45	1246.01	1908.9	1.53201	0.615428	9.13389e-36	3.15807e-34
581	ENSG00000164924	YWHAZ	33932.8	26795.8	41069.8	1.53269	0.616069	3.70958e-61	2.4482e-59
1645	ENSG00000064012	CASP8	867.993	685.343	1050.64	1.53302	0.616375	2.01218e-25	4.69028e-24
693	ENSG00000105855	ITGB8	5038.31	3976.37	6100.24	1.53412	0.617415	4.82615e-54	2.67033e-52
4701	ENSG00000071246	VASH1	176.544	139.326	213.761	1.53426	0.61754	3.19437e-08	2.60551e-07
5332	ENSG00000124813	RUNX2	214.529	169.284	259.774	1.53454	0.617809	7.29481e-07	5.24592e-06
4402	ENSG00000257354	RP11-631N16.2	202.774	159.997	245.551	1.53472	0.617976	5.03465e-09	4.38547e-08
7668	ENSG00000270882	HIST2H4A	66.9667	52.8301	81.1033	1.53517	0.618402	0.000675424	0.00337747
3394	ENSG00000124224	PPP4R1L	301.595	237.842	365.349	1.5361	0.619273	1.61264e-12	1.82189e-11
4711	ENSG00000155085	AK9	173.603	136.876	210.331	1.53666	0.619795	3.40706e-08	2.77309e-07
1852	ENSG00000095637	SORBS1	719.131	566.979	871.282	1.53671	0.619846	7.16578e-23	1.48361e-21
1739	ENSG00000086712	TXLNG	790.466	622.683	958.249	1.5389	0.621902	2.34454e-24	5.16959e-23
3576	ENSG00000278268	MOAP1	284.74	224.301	345.18	1.53891	0.621914	8.71019e-12	9.33697e-11
3577	ENSG00000165943	MOAP1	284.74	224.301	345.18	1.53891	0.621914	8.71019e-12	9.33697e-11
9583	ENSG00000197372	ZNF675	36.5722	28.807	44.3373	1.53911	0.6221	0.0107312	0.0429381
1399	ENSG00000140416	TPM1	1082.92	852.751	1313.08	1.53982	0.622762	2.29764e-29	6.28942e-28
1728	ENSG00000075407	ZNF37A	961.653	757.144	1166.16	1.54021	0.623129	1.89733e-24	4.21014e-23
5572	ENSG00000231770	TMEM44-AS1	129.635	102.055	157.215	1.54049	0.623386	1.81361e-06	1.24804e-05
2067	ENSG00000126561	STAT5A	611.988	481.77	742.205	1.54058	0.623473	9.27854e-21	1.72122e-19
1375	ENSG00000154493	C10orf90	1112.36	875.447	1349.28	1.54125	0.6241	7.66184e-30	2.13662e-28
9461	ENSG00000162997	PRORSD1P	35.0824	27.6061	42.5587	1.54164	0.624467	0.00938605	0.0380402
5380	ENSG00000143578	CREB3L4	131.601	103.541	159.66	1.542	0.624799	8.63106e-07	6.15148e-06
2579	ENSG00000147687	TATDN1	581.39	457.335	705.444	1.54251	0.62528	9.44719e-17	1.40459e-15
1944	ENSG00000185716	C16orf52	663.048	521.517	804.579	1.54277	0.62552	5.21329e-22	1.02828e-20
7035	ENSG00000267508	ZNF285	75.3007	59.2263	91.375	1.54281	0.625561	0.000160906	0.000877011
5408	ENSG00000281230	SERTAD4	134.305	105.629	162.981	1.54295	0.625696	1.00291e-06	7.11089e-06
5968	ENSG00000125266	EFNB2	111.043	87.3181	134.769	1.54342	0.626133	6.9777e-06	4.48162e-05
9684	ENSG00000225335	XXbac-B476C20.9	35.2925	27.7512	42.8339	1.54349	0.6262	0.012038	0.0476647
5970	ENSG00000189184	PCDH18	110.975	87.2464	134.704	1.54395	0.626626	6.97623e-06	4.48162e-05
1934	ENSG00000284487	C16orf52	662.848	521.117	804.579	1.54395	0.626627	4.38786e-22	8.6995e-21
2577	ENSG00000169891	REPS2	435.51	342.222	528.798	1.54519	0.627785	9.16741e-17	1.36405e-15
2112	ENSG00000197323	TRIM33	2165.46	1700.96	2629.97	1.54616	0.628691	2.48934e-20	4.51946e-19
1454	ENSG00000262223	RP11-1055B8.3	983.768	772.619	1194.92	1.54658	0.629082	2.52801e-28	6.66671e-27
7764	ENSG00000072201	LNX1	61.9891	48.6794	75.2988	1.54683	0.629315	0.000822509	0.00406233
904	ENSG00000116991	SIPA1L2	2725.83	2140.13	3311.53	1.54735	0.629798	1.67983e-42	7.12514e-41
2657	ENSG00000132563	REEP2	418.393	328.479	508.308	1.54746	0.629904	3.04713e-16	4.3974e-15
3830	ENSG00000172572	PDE3A	241.659	189.619	293.698	1.54888	0.631225	9.74403e-11	9.75523e-10
2862	ENSG00000080573	COL5A3	366.598	287.609	445.587	1.54928	0.631598	5.49961e-15	7.36817e-14
959	ENSG00000164684	ZNF704	3422.52	2684.69	4160.35	1.54966	0.63195	1.87809e-40	7.50922e-39
2383	ENSG00000150764	DIXDC1	483.022	378.753	587.291	1.55059	0.632817	3.89268e-18	6.26357e-17
2980	ENSG00000106278	PTPRZ1	762.022	597.516	926.528	1.55063	0.632857	2.10377e-14	2.70694e-13
2305	ENSG00000134532	SOX5	500.998	392.831	609.164	1.5507	0.632921	1.16435e-18	1.93691e-17
1196	ENSG00000104517	UBR5	3517.45	2757.61	4277.29	1.55109	0.633278	1.85036e-33	5.93228e-32
2404	ENSG00000234616	JRK	2234.73	1751.52	2717.95	1.55177	0.633912	5.33572e-18	8.51052e-17
670	ENSG00000136960	ENPP2	4331.94	3394.84	5269.04	1.55207	0.634196	3.70791e-55	2.12203e-53
504	ENSG00000063046	EIF4B	13389.8	10492.8	16286.8	1.55218	0.634299	5.40837e-68	4.11466e-66
8858	ENSG00000224810	RP11-538D16.2	41.8435	32.7876	50.8995	1.5524	0.634503	0.00472801	0.0204663
4369	ENSG00000232656	IDI2-AS1	193.717	151.763	235.671	1.55289	0.634954	3.97144e-09	3.48549e-08
2219	ENSG00000171316	CHD7	1767.43	1384.55	2150.32	1.55309	0.63514	2.95412e-19	5.10468e-18
1103	ENSG00000198919	DZIP3	1444.91	1131.74	1758.09	1.55344	0.635462	6.76496e-36	2.35173e-34
8764	ENSG00000206535	LNP1	41.755	32.7032	50.8067	1.55357	0.635586	0.00416969	0.0182431
8468	ENSG00000124772	CPNE5	47.6927	37.3448	58.0405	1.55418	0.636155	0.00271085	0.012275
1097	ENSG00000162714	ZNF496	1446.03	1131.77	1760.3	1.55536	0.637245	3.95227e-36	1.38146e-34
2854	ENSG00000174004	NRROS	380.517	297.775	463.259	1.55573	0.637593	5.01544e-15	6.73834e-14
7594	ENSG00000146021	KLHL3	61.7583	48.3289	75.1876	1.55575	0.637607	0.000574726	0.00290194
3690	ENSG00000274712	RP11-147L13.15	250.202	195.756	304.649	1.55627	0.638096	2.62612e-11	2.72867e-10
2505	ENSG00000095066	HOOK2	718.536	562.078	874.995	1.55671	0.638505	3.09836e-17	4.74266e-16
6715	ENSG00000270127	RP11-526I2.5	83.0998	65.0034	101.196	1.55679	0.638571	6.89123e-05	0.000393503
7182	ENSG00000273173	SNURF	67.3604	52.6801	82.0408	1.55734	0.639083	0.000236377	0.00126199
2649	ENSG00000138190	EXOC6	405.429	317.045	493.814	1.55755	0.63928	2.76093e-16	3.99642e-15
1643	ENSG00000186174	BCL9L	3114.38	2435.07	3793.69	1.55793	0.639634	1.77192e-25	4.13526e-24
653	ENSG00000134294	SLC38A2	4258.39	3328.98	5187.8	1.55837	0.640041	6.80212e-56	3.99419e-54
3238	ENSG00000167740	CYB5D2	299.248	233.88	364.617	1.55899	0.640613	4.10683e-13	4.86326e-12
1275	ENSG00000135365	PHF21A	1092.01	852.869	1331.14	1.56078	0.642269	1.12473e-31	3.38249e-30
5865	ENSG00000205464	ATP6AP1L	102.689	80.1617	125.216	1.56204	0.643436	4.88853e-06	3.19601e-05
2124	ENSG00000107614	TRDMT1	549.998	429.319	670.677	1.56219	0.643568	3.58037e-20	6.46355e-19
1608	ENSG00000170500	LONRF2	1434.55	1119.64	1749.47	1.56253	0.643888	5.4215e-26	1.2928e-24
8686	ENSG00000168280	KIF5C	48.6662	37.9824	59.35	1.56257	0.643917	0.00374172	0.0165177
2074	ENSG00000083454	P2RX5	550.514	429.559	671.468	1.56316	0.644462	1.11677e-20	2.06469e-19
9332	ENSG00000262147	RP13-638C3.3	35.1082	27.3792	42.8371	1.56458	0.64578	0.00825193	0.0339061
2424	ENSG00000164953	TMEM67	460.25	358.907	561.594	1.56473	0.645915	8.08903e-18	1.27956e-16
744	ENSG00000137563	GGH	2770.78	2160.42	3381.13	1.56503	0.646194	3.5577e-50	1.83355e-48
3363	ENSG00000169955	ZNF747	272.162	212.195	332.129	1.5652	0.646351	1.19364e-12	1.36096e-11
782	ENSG00000108100	CCNY	2508.95	1955.68	3062.22	1.56581	0.646908	4.081e-48	2.00105e-46
8194	ENSG00000189136	UBE2Q2P1	51.0503	39.7819	62.3187	1.56651	0.647553	0.00171654	0.00803257
3861	ENSG00000142102	PGGHG	502.079	391.231	612.928	1.56667	0.647697	1.30805e-10	1.29904e-09
5594	ENSG00000135063	FAM189A2	128.414	100.062	156.767	1.56669	0.647724	1.93443e-06	1.32596e-05
3267	ENSG00000241058	NSUN6	285.462	222.365	348.56	1.56751	0.648477	5.693e-13	6.68089e-12
1014	ENSG00000153561	RMND5A	1548.75	1205.96	1891.55	1.56851	0.649394	1.18942e-38	4.49774e-37
1619	ENSG00000239665	RP11-295P9.3	766.047	596.408	935.686	1.56887	0.649725	7.77752e-26	1.84201e-24
1286	ENSG00000011258	MBTD1	1048.76	816.395	1281.12	1.56924	0.650066	1.85706e-31	5.5371e-30
1323	ENSG00000164463	CREBRF	1019.38	793.513	1245.25	1.56929	0.650113	1.08043e-30	3.13137e-29
1288	ENSG00000242193	RP11-568K15.1	1047.1	814.997	1279.21	1.56958	0.650383	2.02511e-31	6.02878e-30
7836	ENSG00000251364	CTD-2516F10.2	54.9487	42.7664	67.1309	1.56971	0.650499	0.000970735	0.00475011
7740	ENSG00000248712	CCDC153	56.4044	43.8902	68.9185	1.57025	0.650993	0.000774078	0.00383479
593	ENSG00000204262	COL5A2	5146.85	4003.54	6290.16	1.57115	0.651819	1.25864e-60	8.13847e-59
8365	ENSG00000198453	ZNF568	46.1596	35.903	56.4161	1.57135	0.652003	0.00234954	0.0107699
6140	ENSG00000100181	TPTEP1	96.1428	74.7592	117.526	1.57207	0.652662	1.27311e-05	7.95048e-05
9441	ENSG00000188921	HACD4	33.0324	25.6777	40.3871	1.57285	0.653378	0.00917825	0.0372768
8837	ENSG00000271327	RP11-1109F11.3	38.448	29.8865	47.0095	1.57294	0.653459	0.00453043	0.0196577
8186	ENSG00000187187	ZNF546	50.012	38.8558	61.1682	1.57424	0.654651	0.00169748	0.00795118
2848	ENSG00000277401	TJP1	1461.83	1135.5	1788.15	1.57476	0.655135	4.43095e-15	5.9656e-14
8851	ENSG00000162931	TRIM17	39.8513	30.9488	48.7539	1.57531	0.655633	0.00462667	0.0200435
3616	ENSG00000075643	MOCOS	244.792	190.094	299.49	1.57549	0.655797	1.22992e-11	1.3042e-10
3692	ENSG00000172830	SSH3	234.804	182.304	287.304	1.57596	0.656228	2.63547e-11	2.73712e-10
2689	ENSG00000145029	NICN1	379.289	294.35	464.228	1.57713	0.657298	4.70905e-16	6.71491e-15
8640	ENSG00000253958	CLDN23	47.4379	36.8027	58.0731	1.57796	0.658058	0.00349262	0.0155001
6672	ENSG00000232040	ZBED9	81.3164	63.059	99.5737	1.57906	0.659064	6.00473e-05	0.000345092
1676	ENSG00000111110	PPM1H	704.442	546.234	862.651	1.57927	0.659259	5.21494e-25	1.19309e-23
1211	ENSG00000214717	ZBED1	1082.39	839.237	1325.55	1.57947	0.659443	3.12197e-33	9.88512e-32
1008	ENSG00000125257	ABCC4	1458.04	1130.25	1785.82	1.58002	0.659942	9.52712e-39	3.62409e-37
6767	ENSG00000062282	DGAT2	72.0783	55.8455	88.3111	1.58135	0.661155	8.31212e-05	0.000470991
8713	ENSG00000243056	EIF4EBP3	36.958	28.6318	45.2841	1.5816	0.661388	0.00387694	0.0170615
5641	ENSG00000008735	MAPK8IP2	137.599	106.594	168.604	1.58174	0.661512	2.26006e-06	1.53625e-05
4193	ENSG00000148737	TCF7L2	359.022	278.113	439.931	1.58184	0.661607	1.39123e-09	1.27225e-08
2024	ENSG00000131773	KHDRBS3	527.583	408.675	646.491	1.58192	0.661675	3.24572e-21	6.14891e-20
1167	ENSG00000185565	LSAMP	1149.77	890.584	1408.96	1.58207	0.661809	3.77862e-34	1.24154e-32
2434	ENSG00000183665	TRMT12	418.004	323.758	512.251	1.58221	0.661938	9.20436e-18	1.45001e-16
5491	ENSG00000173175	ADCY5	116.459	90.1861	142.731	1.58263	0.662325	1.35071e-06	9.43211e-06
6313	ENSG00000103647	CORO2B	86.1389	66.6883	105.589	1.58333	0.66296	2.18966e-05	0.000132996
2507	ENSG00000041880	PARP3	388.069	300.317	475.822	1.5844	0.663937	3.20915e-17	4.90833e-16
6717	ENSG00000266934	RP11-332H18.3	75.1919	58.1831	92.2007	1.58467	0.664178	6.93481e-05	0.000395874
3397	ENSG00000120054	CPN1	336.333	260.236	412.43	1.58483	0.664329	1.71616e-12	1.93714e-11
8482	ENSG00000164061	BSN	40.211	31.1044	49.3176	1.58555	0.664984	0.00276189	0.0124855
1642	ENSG00000131089	ARHGEF9	697.018	539.116	854.919	1.58578	0.665193	1.75916e-25	4.10799e-24
1215	ENSG00000100889	PCK2	1031.66	797.777	1265.55	1.58634	0.665706	3.70255e-33	1.16848e-31
467	ENSG00000139289	PHLDA1	8753.19	6765.15	10741.2	1.58773	0.666966	7.11169e-71	5.8392e-69
615	ENSG00000170525	PFKFB3	3810	2944.28	4675.73	1.58807	0.667278	2.19937e-58	1.37126e-56
8726	ENSG00000168676	KCTD19	38.8673	30.0321	47.7024	1.58838	0.667554	0.0039791	0.017485
831	ENSG00000134371	CDC73	1943.93	1501.97	2385.89	1.58851	0.667671	7.93643e-46	3.66203e-44
8439	ENSG00000276791	CTD-2270P14.5	45.5014	35.1546	55.8483	1.58865	0.667801	0.0026327	0.0119621
732	ENSG00000161638	ITGA5	3824.93	2955.11	4694.75	1.58869	0.667838	7.21501e-51	3.7794e-49
7004	ENSG00000101665	SMAD7	106.083	81.9562	130.21	1.58877	0.667911	0.000153443	0.000840034
788	ENSG00000139793	MBNL2	2117.83	1636.12	2599.54	1.58885	0.667981	6.24463e-48	3.03863e-46
9401	ENSG00000173988	LRRC63	30.5088	23.569	37.4485	1.58889	0.668019	0.00881558	0.0359562
938	ENSG00000171517	LPAR3	1580.25	1220.74	1939.76	1.589	0.668117	2.26878e-41	9.27442e-40
1164	ENSG00000130150	MOSPD2	1088.29	840.653	1335.92	1.58915	0.668253	3.29042e-34	1.08392e-32
9281	ENSG00000264175	MIR3189	32.175	24.8537	39.4963	1.58915	0.668253	0.00788677	0.0325855
838	ENSG00000122068	FYTTD1	1930.77	1491.22	2370.32	1.58952	0.668595	1.09225e-45	4.99774e-44
5983	ENSG00000230373	GOLGA6L5P	97.448	75.2402	119.656	1.59032	0.669314	7.22558e-06	4.63075e-05
4977	ENSG00000082497	SERTAD4	137.7	106.315	169.086	1.59042	0.66941	1.38115e-07	1.06407e-06
1216	ENSG00000166024	R3HCC1L	1012.23	781.489	1242.97	1.59051	0.669492	4.97201e-33	1.56782e-31
7881	ENSG00000212123	PRR22	51.6407	39.8665	63.4149	1.59068	0.669647	0.00104717	0.00509486
2389	ENSG00000013016	EHD3	420.878	324.892	516.864	1.59088	0.669824	4.19774e-18	6.73747e-17
8180	ENSG00000183914	DNAH2	42.313	32.6545	51.9715	1.59156	0.670441	0.00168639	0.00790499
1154	ENSG00000121690	DEPDC7	1107.63	854.737	1360.53	1.59175	0.670614	2.07981e-34	6.9106e-33
1001	ENSG00000146278	PNRC1	1390.41	1072.91	1707.91	1.59185	0.670704	6.35333e-39	2.43369e-37
8415	ENSG00000256546	AC156455.1	42.0919	32.4796	51.7042	1.5919	0.670747	0.00252109	0.0114877
9635	ENSG00000213213	CCDC183	29.4842	22.7431	36.2254	1.59281	0.671577	0.0112934	0.0449438
9271	ENSG00000272518	RP11-26J3.3	31.4903	24.2783	38.7023	1.59411	0.672755	0.00781987	0.0323423
3931	ENSG00000260260	SNHG19	211.308	162.827	259.789	1.59549	0.674002	2.30643e-10	2.24975e-09
8939	ENSG00000092929	UNC13D	39.4181	30.3655	48.4706	1.59624	0.674679	0.0052279	0.0224252
9185	ENSG00000137857	DUOX1	32.8519	25.3052	40.3986	1.59645	0.674871	0.00701147	0.0292703
9077	ENSG00000273321	RP11-621L6.3	34.173	26.3209	42.0251	1.59665	0.675044	0.00625192	0.0264086
7931	ENSG00000081665	ZNF506	49.8672	38.3968	61.3375	1.59746	0.675784	0.00115232	0.00557114
1803	ENSG00000178971	CTC1	600.162	462.111	738.213	1.59748	0.675797	1.73022e-23	3.67963e-22
6158	ENSG00000228492	RAB11FIP1P1	93.1648	71.728	114.602	1.59773	0.67602	1.36141e-05	8.4771e-05
3403	ENSG00000100154	TTC28	835.865	643.43	1028.3	1.59815	0.676406	1.85188e-12	2.08665e-11
6364	ENSG00000144426	NBEAL1	785.354	604.332	966.375	1.59908	0.67724	2.53978e-05	0.000153026
8567	ENSG00000283079	LINC01515	39.8447	30.6461	49.0433	1.60031	0.678353	0.00313027	0.0140104
3221	ENSG00000213742	ZNF337-AS1	343.477	264.12	422.834	1.60091	0.678896	3.39754e-13	4.04456e-12
377	ENSG00000070756	PABPC1	23291	17907.7	28674.4	1.60124	0.679186	2.78746e-81	2.83507e-79
7852	ENSG00000251417	RP11-1348G14.4	48.4761	37.265	59.6873	1.6017	0.679604	0.000997989	0.00487352
2478	ENSG00000154447	SH3RF1	376.224	289.15	463.297	1.60227	0.68012	1.8244e-17	2.82304e-16
4745	ENSG00000100478	AP4S1	145.87	112.094	179.646	1.60264	0.680451	4.04289e-08	3.26703e-07
7263	ENSG00000270605	RP5-1092A3.4	64.8161	49.7864	79.8458	1.60377	0.681465	0.000281181	0.00148445
2947	ENSG00000171045	TSNARE1	296.193	227.46	364.927	1.60436	0.681997	1.43327e-14	1.86486e-13
9634	ENSG00000213462	ERV3-1	29.5255	22.6683	36.3827	1.605	0.682575	0.0112909	0.0449387
8792	ENSG00000239282	GATSL3	35.8827	27.5479	44.2174	1.60511	0.682671	0.00433422	0.0189026
1117	ENSG00000170881	RNF139	1076.42	826.353	1326.48	1.60522	0.682771	1.48238e-35	5.08868e-34
9423	ENSG00000197191	CYSRT1	31.6386	24.2818	38.9955	1.60596	0.683432	0.00901189	0.0366752
2586	ENSG00000130158	DOCK6	356.568	273.616	439.519	1.60633	0.683771	9.81034e-17	1.45463e-15
3967	ENSG00000159214	CCDC24	190.06	145.841	234.279	1.6064	0.68383	3.13818e-10	3.03328e-09
6702	ENSG00000235453	TOPORS-AS1	73.8209	56.6415	91.0002	1.6066	0.68401	6.66212e-05	0.000381159
967	ENSG00000115107	STEAP3	1370.17	1051.31	1689.04	1.60661	0.684015	3.691e-40	1.46358e-38
3499	ENSG00000174327	SLC16A13	237.216	182	292.433	1.60677	0.684166	4.25836e-12	4.66654e-11
6928	ENSG00000198468	FLVCR1-AS1	62.698	48.0827	77.3133	1.60792	0.685197	0.000128756	0.000712619
5423	ENSG00000258881	AC007040.11	126.539	97.0114	156.067	1.60875	0.68594	1.04702e-06	7.40307e-06
5909	ENSG00000088340	FER1L4	92.2829	70.7228	113.843	1.60971	0.686799	5.64081e-06	3.66037e-05
1095	ENSG00000138613	APH1B	1095.72	839.699	1351.74	1.60979	0.68687	3.73061e-36	1.30636e-34
5048	ENSG00000213189	BTF3L4P2	127.472	97.682	157.261	1.60993	0.686997	2.03451e-07	1.54539e-06
2190	ENSG00000211584	SLC48A1	438.651	336.132	541.169	1.60999	0.687053	1.58153e-19	2.76905e-18
805	ENSG00000144560	VGLL4	1831.82	1403.07	2260.58	1.61116	0.688102	4.42777e-47	2.10905e-45
7856	ENSG00000185100	ADSSL1	48.7084	37.299	60.1179	1.61178	0.688657	0.00100303	0.00489566
8297	ENSG00000278299	TBC1D3C	84.6067	64.7791	104.434	1.61216	0.688993	0.00208184	0.00962106
6175	ENSG00000273599	RP11-59C5.3	83.3603	63.7903	102.93	1.61357	0.690259	1.41595e-05	8.79244e-05
7473	ENSG00000224728	IMPDH1P8	54.5132	41.6979	67.3286	1.61468	0.691244	0.000449328	0.0023055
8028	ENSG00000102057	KCND1	45.6885	34.9417	56.4352	1.61513	0.691647	0.0013861	0.00662039
1193	ENSG00000145022	TCTA	932.205	712.702	1151.71	1.61597	0.692404	1.53555e-33	4.93539e-32
4446	ENSG00000165533	TTC8	303.506	232.036	374.977	1.61603	0.692455	6.70452e-09	5.78223e-08
592	ENSG00000082146	STRADB	3249.17	2480.53	4017.81	1.61974	0.69576	9.37363e-61	6.07132e-59
6562	ENSG00000246174	KCTD21-AS1	71.7451	54.7426	88.7476	1.62118	0.697043	4.34816e-05	0.000254078
7365	ENSG00000205740	RP11-363N22.3	56.2049	42.8767	69.5332	1.6217	0.697506	0.000362211	0.00188576
4287	ENSG00000189369	GSPT2	171.732	131.001	212.462	1.62183	0.697625	2.55168e-09	2.28229e-08
713	ENSG00000101104	PABPC1L	2190.06	1670.26	2709.87	1.62242	0.698147	2.03103e-52	1.09226e-50
9352	ENSG00000264207	RP11-196G18.23	28.526	21.7541	35.2978	1.62258	0.69829	0.00835696	0.0342642
7316	ENSG00000203943	SAMD13	91.5114	69.7716	113.251	1.62317	0.698813	0.00032215	0.00168842
3636	ENSG00000108370	RGS9	213.019	162.367	263.671	1.62392	0.699477	1.45087e-11	1.53003e-10
2098	ENSG00000153363	LINC00467	439.739	335.174	544.304	1.62395	0.699504	2.07853e-20	3.79882e-19
518	ENSG00000110756	HPS5	4176.6	3183.19	5170.01	1.62416	0.699695	3.67603e-66	2.72111e-64
6283	ENSG00000243207	PPAN-P2RY11	104.645	79.7425	129.547	1.62457	0.70006	1.99225e-05	0.000121583
4250	ENSG00000182632	CCNYL2	162.77	124.026	201.514	1.62477	0.700231	1.98318e-09	1.78925e-08
9266	ENSG00000272482	RP11-474O21.5	31.4968	23.9989	38.9947	1.62486	0.700311	0.00776846	0.032147
8768	ENSG00000259244	RP11-182J1.12	34.1775	26.0315	42.3236	1.62586	0.701202	0.00419734	0.0183563
849	ENSG00000197121	PGAP1	1598.38	1217.32	1979.43	1.62605	0.701369	1.86569e-45	8.42615e-44
2057	ENSG00000172159	FRMD3	448.264	341.351	555.176	1.62641	0.701689	8.19498e-21	1.5276e-19
2808	ENSG00000105613	MAST1	302.28	230.12	374.441	1.62716	0.702353	2.68633e-15	3.66826e-14
639	ENSG00000114541	FRMD4B	2618.23	1992.97	3243.48	1.62746	0.702624	7.53856e-57	4.52361e-55
657	ENSG00000104408	EIF3E	8180.86	6226.87	10134.9	1.6276	0.702746	9.77423e-56	5.70446e-54
2764	ENSG00000123384	LRP1	6593.95	5018.9	8169	1.62765	0.702787	1.38644e-15	1.92335e-14
4336	ENSG00000198947	DMD	156.294	118.879	193.709	1.62947	0.704399	3.36027e-09	2.97155e-08
4114	ENSG00000156509	FBXO43	173.047	131.586	214.508	1.63018	0.70503	8.00694e-10	7.46276e-09
6148	ENSG00000166963	MAP1A	80.6509	61.2984	100.003	1.63142	0.706126	1.31835e-05	8.2223e-05
8876	ENSG00000215146	RP11-313J2.1	34.8068	26.4543	43.1593	1.63146	0.706167	0.00484672	0.0209376
6023	ENSG00000135119	RNFT2	166.019	126.171	205.867	1.63164	0.706327	8.47496e-06	5.39538e-05
9149	ENSG00000260086	RP11-42I10.1	31.7627	24.1028	39.4226	1.6356	0.709822	0.00677892	0.0284109
1661	ENSG00000131409	LRRC4B	571.435	433.532	709.338	1.63618	0.710334	2.79595e-25	6.45441e-24
3127	ENSG00000099999	RNF215	254.979	193.369	316.589	1.63723	0.711255	1.17437e-13	1.44004e-12
3028	ENSG00000118263	KLF7	351.374	266.465	436.283	1.6373	0.711322	3.82532e-14	4.84406e-13
460	ENSG00000073849	ST6GAL1	4947.64	3751.97	6143.31	1.63735	0.711367	1.918e-71	1.59878e-69
2401	ENSG00000196693	ZNF33B	361.204	273.883	448.526	1.63766	0.711632	4.97083e-18	7.93842e-17
7660	ENSG00000234535	RP11-37L2.1	48.2129	36.5514	59.8744	1.63809	0.712011	0.00066372	0.00332241
8416	ENSG00000213648	SULT1A4	124.961	94.7117	155.209	1.63876	0.712601	0.00253486	0.011549
6970	ENSG00000235370	DNM1P51	78.9768	59.8534	98.1002	1.63901	0.712823	0.000141177	0.000776658
8424	ENSG00000254602	AP000662.4	37.3176	28.2742	46.3611	1.6397	0.713429	0.00257547	0.0117229
6625	ENSG00000065621	GSTO2	68.1783	51.6377	84.7189	1.64064	0.714259	5.14575e-05	0.000297824
471	ENSG00000187735	TCEA1	4435.95	3357.72	5514.19	1.64224	0.715666	3.34964e-70	2.72694e-68
8207	ENSG00000236609	ZNF853	38.7601	29.3128	48.2075	1.64459	0.717729	0.0017743	0.00828972
7615	ENSG00000259075	POC1B-GALNT4	76.6647	57.9548	95.3747	1.64567	0.718678	0.00060559	0.00304934
941	ENSG00000189180	ZNF33A	1201.16	907.97	1494.35	1.64582	0.718803	2.89563e-41	1.17992e-39
1277	ENSG00000139329	LUM	765.755	578.557	952.953	1.64712	0.719946	1.19022e-31	3.57383e-30
4635	ENSG00000198157	HMGN5	137.633	103.985	171.281	1.64717	0.719992	2.25349e-08	1.86425e-07
764	ENSG00000044524	EPHA3	1686.63	1273.99	2099.27	1.6478	0.720537	3.41553e-49	1.7142e-47
1016	ENSG00000148468	FAM171A1	1075.62	812.364	1338.87	1.64812	0.72082	1.32045e-38	4.98339e-37
851	ENSG00000038002	AGA	1472.33	1111.81	1832.85	1.64853	0.721176	2.77963e-45	1.25243e-43
5764	ENSG00000167487	KLHL26	100.586	75.9156	125.257	1.64995	0.722426	3.55072e-06	2.36205e-05
6894	ENSG00000258057	BCDIN3D-AS1	59.0834	44.5813	73.5856	1.65059	0.722985	0.000117981	0.000656206
1527	ENSG00000242498	ARPIN	616.217	464.722	767.712	1.65198	0.724198	4.11967e-27	1.03448e-25
4785	ENSG00000256984	RP11-551L14.8	126.898	95.6473	158.149	1.65346	0.725489	5.14877e-08	4.1259e-07
916	ENSG00000044574	HSPA5	27433.6	20676.2	34191	1.65364	0.725648	2.95231e-42	1.23585e-40
2638	ENSG00000138316	ADAMTS14	309.505	233.255	385.756	1.6538	0.725783	2.32345e-16	3.3772e-15
647	ENSG00000140443	IGF1R	2724.16	2052.7	3395.62	1.65422	0.726153	1.98779e-56	1.17805e-54
2936	ENSG00000138380	CARF	262.792	197.963	327.622	1.65497	0.726801	1.28272e-14	1.67522e-13
1048	ENSG00000138764	CCNG2	977.827	736.296	1219.36	1.65607	0.727763	1.63679e-37	5.98866e-36
2103	ENSG00000027075	PRKCH	404.404	304.479	504.33	1.65637	0.728027	2.24577e-20	4.09472e-19
[truncated: 1,722 more rows]

## Sheet: Deseq2 FC>1.5
	GeneID	Gene name	baseMean	FC	log2FoldChange	lfcSE	stat	pvalue	padj
21	ENSG00000149781	FERMT3	840.932	0.0136309	-6.19698	0.15671	-39.5442	0	0
16	ENSG00000152932	RAB3C	696.969	0.0219174	-5.51178	0.142705	-38.6236	0	0
148	ENSG00000154864	PIEZO2	310.34	0.0339142	-4.88197	0.176867	-27.6024	1.04107e-167	1.83615e-165
1	ENSG00000067141	NEO1	591.085	0.0355503	-4.814	0.126746	-37.9813	0	0
136	ENSG00000160223	ICOSLG	319.048	0.0367449	-4.76631	0.167245	-28.499	1.20392e-178	2.31072e-176
547	ENSG00000277117	CH507-9B2.1	97.0204	0.0476461	-4.3915	0.246164	-17.8397	3.47332e-71	1.65748e-69
285	ENSG00000158856	DMTN	179.763	0.0552783	-4.17714	0.185956	-22.4631	9.52617e-112	8.72497e-110
432	ENSG00000185924	RTN4RL1	128.351	0.059636	-4.06767	0.210961	-19.2817	7.65753e-83	4.62696e-81
28	ENSG00000132530	XAF1	697.93	0.067	-3.89969	0.0957449	-40.7301	0	0
15	ENSG00000276482	SLC12A7	1125.12	0.0692237	-3.85259	0.0769022	-50.0973	0	0
47	ENSG00000183486	MX2	863.163	0.0822541	-3.60377	0.082343	-43.7653	0	0
31	ENSG00000137959	IFI44L	1247.35	0.0871857	-3.51976	0.0722584	-48.7108	0	0
541	ENSG00000105963	ADAP1	120.326	0.0875706	-3.51341	0.195593	-17.9628	3.80756e-72	1.83713e-70
803	ENSG00000169515	CCDC8	76.8514	0.088236	-3.50249	0.225854	-15.5078	3.07417e-54	9.99315e-53
1480	ENSG00000109610	SOD3	34.4803	0.0976747	-3.35587	0.287353	-11.6786	1.64048e-31	2.89335e-30
1308	ENSG00000110446	SLC15A3	41.9209	0.0977548	-3.35469	0.271777	-12.3435	5.27801e-35	1.0533e-33
59	ENSG00000121966	CXCR4	596.285	0.101812	-3.29603	0.0905926	-36.3829	7.92436e-290	3.50592e-287
174	ENSG00000133106	EPSTI1	324.264	0.104088	-3.26413	0.123746	-26.3775	2.48009e-153	3.72056e-151
1420	ENSG00000006638	TBXA2R	39.6502	0.106037	-3.23736	0.271045	-11.944	6.97818e-33	1.28276e-31
157	ENSG00000088881	EBF4	307.43	0.107335	-3.21981	0.119445	-26.9564	4.80144e-160	7.98294e-158
1362	ENSG00000164938	TP53INP1	41.0353	0.108413	-3.20539	0.264625	-12.113	9.01654e-34	1.72804e-32
101	ENSG00000113504	SLC12A7	529.616	0.111487	-3.16505	0.099066	-31.9489	5.5888e-224	1.4444e-221
79	ENSG00000157601	MX1	4270.34	0.116882	-3.09688	0.0900434	-34.3932	3.18719e-259	1.0531e-256
1177	ENSG00000141314	RHBDL3	57.4334	0.121579	-3.04004	0.234599	-12.9584	2.1047e-38	4.66771e-37
231	ENSG00000170561	IRX2	270.171	0.126251	-2.98564	0.124975	-23.8898	3.90547e-126	4.41318e-124
511	ENSG00000185585	OLFML2A	155.433	0.127248	-2.97428	0.162945	-18.2533	1.94823e-74	9.95197e-73
120	ENSG00000129538	RNASE1	495.047	0.129418	-2.94989	0.0980446	-30.0873	7.11397e-199	1.54747e-196
222	ENSG00000142910	TINAGL1	263.498	0.130087	-2.94246	0.120998	-24.3183	1.25517e-130	1.47585e-128
1411	ENSG00000156127	BATF	46.7628	0.13108	-2.93148	0.245035	-11.9635	5.51878e-33	1.02095e-31
2066	ENSG00000078053	AMPH	24.7596	0.134064	-2.89901	0.292525	-9.91029	3.7557e-23	4.74516e-22
54	ENSG00000283100	SIRT2	745.008	0.135545	-2.88316	0.0779835	-36.9714	3.29982e-299	1.59509e-296
388	ENSG00000157404	KIT	177.331	0.13591	-2.87927	0.14262	-20.1885	1.23623e-90	8.31681e-89
82	ENSG00000197461	PDGFA	587.379	0.136864	-2.86918	0.0843464	-34.0166	1.26484e-253	4.02635e-251
1765	ENSG00000165449	SLC16A9	36.6469	0.138852	-2.84838	0.264635	-10.7634	5.12374e-27	7.57762e-26
637	ENSG00000116141	MARK1	121.494	0.140922	-2.82703	0.167407	-16.8872	5.59405e-64	2.29233e-62
502	ENSG00000146005	PSD2	151.095	0.142058	-2.81545	0.153702	-18.3175	5.99816e-75	3.11892e-73
1440	ENSG00000198108	CHSY3	50.2015	0.142222	-2.81379	0.23735	-11.855	2.02725e-32	3.67481e-31
35	ENSG00000178878	APOLD1	3519.59	0.14311	-2.8048	0.0500957	-55.989	0	0
56	ENSG00000068903	SIRT2	759.252	0.144115	-2.79471	0.0766389	-36.466	3.84369e-291	1.79164e-288
29	ENSG00000132692	BCAN	1000.19	0.148798	-2.74857	0.0711948	-38.6063	0	0
728	ENSG00000156966	B3GNT7	113.882	0.149741	-2.73945	0.170013	-16.1132	2.0603e-58	7.38738e-57
19	ENSG00000111335	OAS2	2061.59	0.149932	-2.73762	0.0554307	-49.3881	0	0
905	ENSG00000188385	JAKMIP3	93.9506	0.151798	-2.71977	0.184458	-14.7447	3.32782e-49	9.59846e-48
1672	ENSG00000163568	AIM2	48.5505	0.155059	-2.68911	0.244683	-10.9902	4.26007e-28	6.65076e-27
876	ENSG00000128283	CDC42EP1	102.733	0.158726	-2.65539	0.178039	-14.9146	2.64768e-50	7.88954e-49
20	ENSG00000112902	SEMA5A	1314.27	0.160065	-2.64327	0.0653621	-40.4405	0	0
1984	ENSG00000160233	LRRC3	36.4999	0.161604	-2.62947	0.2596	-10.1289	4.11207e-24	5.41015e-23
477	ENSG00000141574	SECTM1	183.236	0.165071	-2.59884	0.138791	-18.7249	3.09981e-78	1.69632e-76
67	ENSG00000089127	OAS1	1128.51	0.167675	-2.57626	0.0724084	-35.5796	2.89813e-277	1.1291e-274
2956	ENSG00000232192	RP11-62I21.1	12.62	0.168883	-2.5659	0.318283	-8.06171	7.52346e-16	6.6436e-15
397	ENSG00000119508	NR4A3	203.848	0.170897	-2.5488	0.12763	-19.9702	1.00057e-88	6.57878e-87
412	ENSG00000125726	CD70	205.266	0.171328	-2.54517	0.129546	-19.6468	6.15455e-86	3.89933e-84
2429	ENSG00000138741	TRPC3	25.719	0.171366	-2.54485	0.280852	-9.06116	1.2907e-19	1.38704e-18
519	ENSG00000105409	ATP1A3	196.928	0.172063	-2.53899	0.139589	-18.1891	6.29773e-74	3.16743e-72
1164	ENSG00000160190	SLC37A1	83.1374	0.181233	-2.46408	0.189285	-13.0178	9.69271e-39	2.17361e-37
550	ENSG00000089169	RPH3A	186.515	0.182364	-2.45511	0.138055	-17.7835	9.48421e-71	4.5012e-69
1165	ENSG00000135604	STX11	80.4928	0.182639	-2.45293	0.188446	-13.0167	9.83756e-39	2.2042e-37
694	ENSG00000134321	RSAD2	142.924	0.182999	-2.45009	0.149788	-16.3571	3.87376e-60	1.45701e-58
2862	ENSG00000154822	PLCL2	19.4914	0.184079	-2.4416	0.297771	-8.1996	2.41185e-16	2.19974e-15
2861	ENSG00000284017	PLCL2	19.4914	0.184079	-2.4416	0.297771	-8.1996	2.41185e-16	2.19974e-15
1160	ENSG00000186493	C5orf38	79.1688	0.184506	-2.43826	0.187188	-13.0257	8.73639e-39	1.96591e-37
617	ENSG00000204291	COL15A1	233.717	0.192541	-2.37676	0.139128	-17.0833	1.9765e-65	8.36185e-64
1786	ENSG00000183570	PCBP3	51.1893	0.194524	-2.36198	0.220871	-10.6939	1.08655e-26	1.58802e-25
367	ENSG00000168481	LGI3	249.259	0.196351	-2.3485	0.113485	-20.6943	3.89518e-95	2.77046e-93
1453	ENSG00000253490	LINC02099	70.7895	0.197027	-2.34353	0.198843	-11.7859	4.61639e-32	8.29331e-31
1828	ENSG00000247746	USP51	50.4692	0.19751	-2.34	0.2212	-10.5787	3.74236e-26	5.34392e-25
323	ENSG00000177409	SAMD9L	427.2	0.199752	-2.32372	0.107338	-21.6486	6.2636e-104	5.06188e-102
7	ENSG00000100342	APOL1	1798.07	0.200077	-2.32137	0.0526654	-44.0778	0	0
3473	ENSG00000232445	RP11-132A1.4	12.5692	0.201239	-2.31301	0.318055	-7.27236	3.53248e-13	2.65501e-12
1186	ENSG00000134326	CMPK2	86.0072	0.202701	-2.30257	0.178185	-12.9224	3.36621e-38	7.40879e-37
3010	ENSG00000167034	NKX3-1	23.3105	0.202703	-2.30256	0.288556	-7.9796	1.46813e-15	1.27317e-14
2728	ENSG00000144649	FAM198A	28.8256	0.203935	-2.29382	0.271882	-8.4368	3.26138e-17	3.12066e-16
2559	ENSG00000121858	TNFSF10	32.4229	0.204487	-2.28992	0.260896	-8.77711	1.67736e-18	1.71098e-17
357	ENSG00000196154	S100A4	306.462	0.206121	-2.27843	0.109436	-20.8198	2.86422e-96	2.09425e-94
3533	ENSG00000129354	AP1M2	13.3197	0.208945	-2.2588	0.314587	-7.18023	6.9595e-13	5.14191e-12
2489	ENSG00000204128	C2orf72	34.8661	0.213199	-2.22973	0.250332	-8.90708	5.23936e-19	5.4947e-18
2955	ENSG00000273793	DUSP8	25.9145	0.21635	-2.20856	0.273926	-8.06263	7.46686e-16	6.59585e-15
742	ENSG00000171234	UGT2B7	164.628	0.218128	-2.19676	0.13745	-15.9822	1.69942e-57	5.97843e-56
1810	ENSG00000203727	SAMD5	59.7183	0.219091	-2.1904	0.206071	-10.6294	2.17576e-26	3.13778e-25
3296	ENSG00000161896	IP6K3	20.3779	0.222874	-2.1657	0.287961	-7.52082	5.4435e-14	4.31103e-13
76	ENSG00000229698	HLA-F	946.982	0.223373	-2.16247	0.062481	-34.6101	1.78006e-262	6.11379e-260
2415	ENSG00000162998	FRZB	39.702	0.224565	-2.1548	0.23676	-9.10116	8.93723e-20	9.65999e-19
162	ENSG00000138821	SLC39A8	502.323	0.225571	-2.14835	0.0803361	-26.742	1.52974e-157	2.46487e-155
2325	ENSG00000234487	HLA-F	275.698	0.227972	-2.13307	0.228956	-9.31652	1.20218e-20	1.3497e-19
2630	ENSG00000205444	RP4-529N6.1	38.2975	0.228125	-2.1321	0.245989	-8.66747	4.41843e-18	4.38533e-17
3821	ENSG00000277632	CCL3	12.4199	0.228806	-2.1278	0.3138	-6.78077	1.19539e-11	8.16624e-11
3820	ENSG00000278567	CCL3	12.4199	0.228806	-2.1278	0.3138	-6.78077	1.19539e-11	8.16624e-11
2885	ENSG00000235770	LINC00607	29.9465	0.230337	-2.11818	0.259461	-8.16379	3.24678e-16	2.93763e-15
3852	ENSG00000274221	CCL3	12.3199	0.230793	-2.11533	0.314045	-6.73575	1.63083e-11	1.10513e-10
63	ENSG00000145703	IQGAP2	1222.43	0.235744	-2.08471	0.0578481	-36.0376	2.157e-284	8.93716e-282
2917	ENSG00000204261	PSMB8-AS1	32.1619	0.242997	-2.04099	0.251087	-8.12862	4.34208e-16	3.88554e-15
2916	ENSG00000206296	PSMB8-AS1	32.1619	0.242997	-2.04099	0.251087	-8.12862	4.34208e-16	3.88554e-15
2915	ENSG00000231591	PSMB8-AS1	32.1619	0.242997	-2.04099	0.251087	-8.12862	4.34208e-16	3.88554e-15
2914	ENSG00000235540	PSMB8-AS1	32.1619	0.242997	-2.04099	0.251087	-8.12862	4.34208e-16	3.88554e-15
261	ENSG00000177707	NECTIN3	408.666	0.243516	-2.03791	0.0885079	-23.0252	2.60763e-117	2.60793e-115
34	ENSG00000107165	TYRP1	7265.94	0.244548	-2.03181	0.0319452	-63.6031	0	0
2018	ENSG00000013297	CLDN11	59.9992	0.246102	-2.02267	0.201583	-10.0339	1.08131e-23	1.39869e-22
175	ENSG00000110042	DTX4	645.716	0.24646	-2.02057	0.0766376	-26.3653	3.42891e-153	5.11456e-151
2393	ENSG00000131459	GFPT2	48.4376	0.24658	-2.01987	0.220839	-9.14637	5.888e-20	6.42266e-19
971	ENSG00000167889	MGAT5B	149.787	0.246746	-2.0189	0.142474	-14.1703	1.3988e-45	3.76034e-44
981	ENSG00000183615	FAM167B	144.044	0.249614	-2.00223	0.142071	-14.0932	4.1842e-45	1.11335e-43
4040	ENSG00000259917	HNRNPLP2	15.2822	0.253959	-1.97734	0.30374	-6.50996	7.51712e-11	4.85692e-10
2449	ENSG00000116117	PARD3B	56.2993	0.25443	-1.97466	0.219499	-8.99619	2.33682e-19	2.49074e-18
872	ENSG00000134160	TRPM1	168.722	0.254917	-1.9719	0.132038	-14.9344	1.96887e-50	5.89373e-49
676	ENSG00000130589	HELZ2	4964.57	0.256312	-1.96403	0.118854	-16.5247	2.43559e-61	9.40477e-60
2298	ENSG00000240747	KRBOX1	58.3567	0.25833	-1.95271	0.208399	-9.37007	7.24836e-21	8.23341e-20
730	ENSG00000250305	KIAA1456	210.016	0.259039	-1.94876	0.121004	-16.1049	2.357e-58	8.42804e-57
100	ENSG00000111331	OAS3	3718.54	0.259473	-1.94635	0.0607378	-32.045	2.57419e-225	6.7194e-223
2546	ENSG00000054598	FOXC1	58.977	0.260189	-1.94237	0.220396	-8.81308	1.21754e-18	1.24829e-17
80	ENSG00000059378	PARP12	1070.97	0.261911	-1.93285	0.0566041	-34.1468	1.48958e-255	4.86032e-253
6	ENSG00000115414	FN1	59526.9	0.26224	-1.93104	0.0398849	-48.4154	0	0
4213	ENSG00000198846	TOX	13.9424	0.263327	-1.92507	0.306656	-6.27764	3.43759e-10	2.12987e-09
62	ENSG00000137491	SLCO2B1	1938.09	0.263462	-1.92433	0.0533746	-36.0534	1.21951e-284	5.13435e-282
4354	ENSG00000106536	POU6F2	11.5556	0.266107	-1.90992	0.313029	-6.10142	1.05133e-09	6.30288e-09
2652	ENSG00000162643	WDR63	50.1247	0.268939	-1.89465	0.219651	-8.62572	6.36902e-18	6.26887e-17
336	ENSG00000276561	IRF7	599.605	0.268959	-1.89454	0.0881829	-21.4843	2.18563e-102	1.69797e-100
303	ENSG00000162654	GBP4	447.512	0.26897	-1.89448	0.086031	-22.0209	1.81552e-107	1.56404e-105
2954	ENSG00000108846	ABCC3	41.5499	0.26966	-1.89079	0.234503	-8.06296	7.44662e-16	6.5802e-15
3057	ENSG00000223855	HRAT92	38.6863	0.271358	-1.88173	0.238266	-7.89762	2.8428e-15	2.4274e-14
1220	ENSG00000173930	SLCO4C1	136.643	0.274178	-1.86681	0.146192	-12.7696	2.42435e-37	5.18711e-36
249	ENSG00000172889	EGFL7	551.369	0.276323	-1.85557	0.0795449	-23.3274	2.33856e-120	2.45154e-118
1640	ENSG00000161544	CYGB	93.1101	0.279678	-1.83816	0.16565	-11.0967	1.30195e-28	2.07225e-27
578	ENSG00000254087	LYN	306.325	0.281684	-1.82785	0.104771	-17.4461	3.68533e-68	1.66433e-66
3515	ENSG00000171017	LRRC8E	29.167	0.282269	-1.82486	0.253216	-7.20673	5.73097e-13	4.25592e-12
204	ENSG00000230726	HLA-DRA	578.073	0.282541	-1.82347	0.0733188	-24.8704	1.55578e-136	1.99071e-134
207	ENSG00000206308	HLA-DRA	577.85	0.282686	-1.82273	0.0733736	-24.8417	3.17827e-136	4.00785e-134
206	ENSG00000234794	HLA-DRA	577.85	0.282686	-1.82273	0.0733736	-24.8417	3.17827e-136	4.00785e-134
1864	ENSG00000116983	HPCAL4	80.0185	0.283439	-1.81889	0.173683	-10.4725	1.15538e-25	1.6171e-24
635	ENSG00000107796	ACTA2	244.505	0.285275	-1.80957	0.106973	-16.9162	3.41936e-64	1.4056e-62
2534	ENSG00000120669	SOHLH2	61.2949	0.289868	-1.78653	0.2022	-8.83547	9.96787e-19	1.0268e-17
2068	ENSG00000054983	GALC	82.8359	0.290625	-1.78277	0.18001	-9.90376	4.0091e-23	5.05846e-22
43	ENSG00000164742	ADCY1	5228.01	0.295909	-1.75678	0.0460483	-38.1507	0	0
32	ENSG00000265401	RP11-138I1.4	3419.44	0.296183	-1.75544	0.0463432	-37.8792	0	0
72	ENSG00000137198	GMPR	1374.28	0.298202	-1.74564	0.0499484	-34.9488	1.34883e-267	4.89008e-265
4986	ENSG00000171388	APLN	6.74234	0.298401	-1.74467	0.321155	-5.43251	5.55679e-08	2.90912e-07
852	ENSG00000223953	C1QTNF5	299.674	0.299478	-1.73948	0.115132	-15.1086	1.42151e-51	4.35513e-50
4483	ENSG00000183023	SLC8A1	17.7839	0.300031	-1.73682	0.291713	-5.95387	2.61881e-09	1.52484e-08
4921	ENSG00000116981	NT5C1A	10.7578	0.301666	-1.72898	0.31449	-5.49772	3.84739e-08	2.04081e-07
4991	ENSG00000120949	TNFRSF8	10.7001	0.302176	-1.72654	0.318155	-5.42673	5.73969e-08	3.00215e-07
197	ENSG00000115884	SDC1	643.731	0.302182	-1.72651	0.0685363	-25.1912	5.00368e-140	6.63e-138
12	ENSG00000228964	HLA-B	26538.1	0.302253	-1.72617	0.0354739	-48.6603	0	0
1459	ENSG00000166450	PRTG	152.293	0.302266	-1.72611	0.146881	-11.7518	6.91443e-32	1.23706e-30
4853	ENSG00000150281	CTF1	12.7365	0.302679	-1.72414	0.309726	-5.56666	2.5967e-08	1.3967e-07
834	ENSG00000163739	CXCL1	222.597	0.303035	-1.72244	0.112971	-15.2468	1.73024e-52	5.4154e-51
3979	ENSG00000182168	UNC5C	26.5086	0.304995	-1.71314	0.259483	-6.60213	4.05288e-11	2.65876e-10
636	ENSG00000214357	NEURL1B	269.584	0.305131	-1.7125	0.101349	-16.897	4.73462e-64	1.9432e-62
81	ENSG00000020633	RUNX3	1398.51	0.305159	-1.71237	0.0502846	-34.0535	3.60357e-254	1.16129e-251
2031	ENSG00000177706	FAM20C	87.6536	0.305694	-1.70984	0.170734	-10.0146	1.31456e-23	1.6895e-22
4949	ENSG00000107242	PIP5K1B	11.8377	0.307115	-1.70315	0.311414	-5.46908	4.52371e-08	2.38598e-07
3447	ENSG00000274454	SLC22A18AS	39.7946	0.307694	-1.70043	0.23243	-7.31589	2.55679e-13	1.93618e-12
1579	ENSG00000254827	SLC22A18AS	114.105	0.307711	-1.70035	0.149899	-11.3433	8.00816e-30	1.32386e-28
3844	ENSG00000107562	CXCL12	29.2808	0.308288	-1.69765	0.251562	-6.74845	1.49429e-11	1.01471e-10
4646	ENSG00000184545	DUSP8	16.3473	0.308379	-1.69722	0.293014	-5.79229	6.94343e-09	3.90108e-08
2425	ENSG00000224608	HLA-B	373.599	0.309007	-1.69429	0.186659	-9.07692	1.11693e-19	1.20228e-18
1023	ENSG00000116678	LEPR	209.816	0.30913	-1.69372	0.122731	-13.8003	2.53894e-43	6.47839e-42
5	ENSG00000170315	UBB	7871.06	0.309259	-1.69311	0.0404883	-41.8173	0	0
3339	ENSG00000204397	CARD16	40.691	0.311336	-1.68345	0.2258	-7.45549	8.95334e-14	6.99937e-13
2401	ENSG00000142173	COL6A2	67.6796	0.311386	-1.68322	0.184434	-9.12643	7.07922e-20	7.69633e-19
216	ENSG00000211445	GPX3	743.895	0.315229	-1.66553	0.0681577	-24.4364	7.02269e-132	8.48673e-130
252	ENSG00000104044	OCA2	735.256	0.319522	-1.64601	0.0706346	-23.3032	4.11435e-120	4.26178e-118
4854	ENSG00000278165	DUSP8	15.9474	0.319634	-1.64551	0.295635	-5.56601	2.60644e-08	1.40164e-07
3178	ENSG00000186510	CLCNKA	55.1519	0.320193	-1.64299	0.213072	-7.71095	1.2488e-14	1.02572e-13
569	ENSG00000170017	ALCAM	422.392	0.323044	-1.6302	0.0929159	-17.5449	6.51151e-69	2.98717e-67
4747	ENSG00000149596	JPH2	19.2588	0.323117	-1.62987	0.286614	-5.68664	1.29563e-08	7.12446e-08
4847	ENSG00000150625	GPM6A	17.3625	0.324947	-1.62172	0.291088	-5.57125	2.52924e-08	1.36209e-07
3951	ENSG00000261534	RP11-244O19.1	32.6589	0.324997	-1.6215	0.244292	-6.63757	3.18895e-11	2.10684e-10
986	ENSG00000136531	SCN2A	201.492	0.325301	-1.62015	0.115204	-14.0633	6.3866e-45	1.69077e-43
849	ENSG00000137573	SULF1	300.131	0.325625	-1.61872	0.106843	-15.1504	7.5351e-52	2.31671e-50
5328	ENSG00000146090	RASGEF1C	10.0466	0.325702	-1.61838	0.316309	-5.11644	3.11352e-07	1.52538e-06
310	ENSG00000227816	TAP1	555.776	0.325713	-1.61833	0.0738298	-21.9197	1.68594e-106	1.41961e-104
821	ENSG00000277361	OCA2	297.797	0.325735	-1.61823	0.105698	-15.3099	6.56506e-53	2.0873e-51
312	ENSG00000206297	TAP1	555.228	0.325737	-1.61822	0.0740476	-21.8538	7.15165e-106	5.9642e-104
313	ENSG00000226173	TAP1	555.228	0.325737	-1.61822	0.0740476	-21.8538	7.15165e-106	5.9642e-104
309	ENSG00000230705	TAP1	555.657	0.325794	-1.61797	0.0737629	-21.9347	1.2129e-106	1.02461e-104
317	ENSG00000168394	TAP1	554.412	0.32634	-1.61555	0.0740925	-21.8045	2.10229e-105	1.72566e-103
318	ENSG00000232367	TAP1	554.412	0.32634	-1.61555	0.0740925	-21.8045	2.10229e-105	1.72566e-103
4568	ENSG00000129521	EGLN3	23.1465	0.327634	-1.60984	0.274373	-5.86735	4.42815e-09	2.52955e-08
804	ENSG00000074370	ATP2A3	270.197	0.328961	-1.60401	0.103454	-15.5045	3.23177e-54	1.04924e-52
200	ENSG00000081479	LRP2	940.946	0.329137	-1.60324	0.0642684	-24.946	2.35844e-137	3.0628e-135
956	ENSG00000101187	SLCO4A1	212.585	0.329802	-1.60033	0.112271	-14.2542	4.22089e-46	1.15249e-44
3628	ENSG00000126562	WNK4	42.0109	0.330888	-1.59559	0.226308	-7.05053	1.78242e-12	1.28243e-11
53	ENSG00000142156	COL6A1	2122.36	0.331726	-1.59194	0.0429934	-37.0274	4.14412e-300	2.04102e-297
4811	ENSG00000235952	HCG4P5	20.8018	0.332599	-1.58815	0.282835	-5.61509	1.96454e-08	1.0659e-07
5494	ENSG00000256452	RP11-667M19.10	5.37701	0.33397	-1.58221	0.317118	-4.98935	6.05836e-07	2.87844e-06
4372	ENSG00000236283	AC013463.2	27.8902	0.334085	-1.58171	0.260041	-6.08256	1.18276e-09	7.06164e-09
2243	ENSG00000272941	RP11-134L10.1	94.4768	0.33431	-1.58074	0.166431	-9.49788	2.14214e-21	2.49292e-20
233	ENSG00000184979	USP18	808.969	0.335891	-1.57394	0.0660915	-23.8145	2.36433e-125	2.64876e-123
1175	ENSG00000196569	LAMA2	223.652	0.336347	-1.57198	0.121195	-12.9706	1.79531e-38	3.98833e-37
498	ENSG00000226674	TEX41	405.033	0.336385	-1.57182	0.0854523	-18.3941	1.46539e-75	7.68094e-74
815	ENSG00000103942	HOMER2	276.371	0.337426	-1.56736	0.10186	-15.3873	1.99089e-53	6.37645e-52
2030	ENSG00000135898	GPR55	100.139	0.337791	-1.5658	0.156338	-10.0155	1.30348e-23	1.67609e-22
127	ENSG00000159423	ALDH4A1	1175.75	0.339603	-1.55808	0.052964	-29.4177	3.25764e-190	6.6956e-188
2884	ENSG00000103740	ACSBG1	74.8927	0.340149	-1.55576	0.190533	-8.16534	3.20539e-16	2.90119e-15
3555	ENSG00000255389	C6orf3	45.4226	0.340313	-1.55507	0.217416	-7.15249	8.52192e-13	6.25732e-12
4900	ENSG00000132274	TRIM22	22.9049	0.342062	-1.54767	0.280212	-5.52321	3.32853e-08	1.77316e-07
2664	ENSG00000234745	HLA-B	114.181	0.344748	-1.53639	0.178762	-8.5946	8.35523e-18	8.18681e-17
5767	ENSG00000170577	SIX2	8.61238	0.346769	-1.52795	0.320789	-4.7631	1.90641e-06	8.62894e-06
3516	ENSG00000172548	NIPAL4	51.3359	0.349066	-1.51843	0.210703	-7.20648	5.74159e-13	4.26259e-12
5742	ENSG00000275160	RP11-187C18.3	10.7974	0.349594	-1.51625	0.316855	-4.78531	1.70725e-06	7.76114e-06
25	ENSG00000077498	TYR	3562.89	0.34971	-1.51577	0.0400923	-37.807	0	0
735	ENSG00000111913	FAM65B	319.755	0.349906	-1.51496	0.0943857	-16.0507	5.64816e-58	2.0059e-56
557	ENSG00000164946	FREM1	461.152	0.350173	-1.51386	0.0853611	-17.7348	2.25954e-70	1.0589e-68
2877	ENSG00000164743	C8orf48	65.4189	0.351277	-1.50932	0.184604	-8.17597	2.93498e-16	2.6629e-15
1642	ENSG00000232126	HLA-B	971.591	0.351528	-1.50829	0.135978	-11.0921	1.36966e-28	2.17735e-27
69	ENSG00000146729	GBAS	2208.14	0.351959	-1.50652	0.0424295	-35.5065	3.90668e-276	1.47791e-273
1588	ENSG00000223532	HLA-B	1080.82	0.352034	-1.50621	0.133207	-11.3073	1.20727e-29	1.98447e-28
141	ENSG00000185885	IFITM1	3627.6	0.353022	-1.50217	0.0536674	-27.9904	2.12776e-172	3.93906e-170
3205	ENSG00000171903	CYP4F11	61.5098	0.35588	-1.49054	0.194201	-7.67521	1.65145e-14	1.34502e-13
271	ENSG00000135899	SP110	764.747	0.35699	-1.48605	0.0650299	-22.8517	1.40468e-115	1.35301e-113
1714	ENSG00000154553	PDLIM3	152.691	0.357312	-1.48474	0.136779	-10.855	1.88755e-27	2.87331e-26
995	ENSG00000150540	HNMT	400.604	0.358659	-1.47932	0.105666	-14	1.55935e-44	4.08929e-43
211	ENSG00000135253	KCP	1415.21	0.360057	-1.4737	0.0596671	-24.6987	1.10333e-134	1.36495e-132
3092	ENSG00000167705	RILP	69.3144	0.360564	-1.47167	0.187412	-7.85261	4.07462e-15	3.43984e-14
3059	ENSG00000274145	RILP	69.2008	0.360952	-1.47012	0.186256	-7.89299	2.9502e-15	2.51746e-14
1280	ENSG00000135218	CD36	187.233	0.360988	-1.46998	0.118006	-12.4568	1.2835e-35	2.61743e-34
5364	ENSG00000261584	RP11-457M11.5	19.7394	0.363391	-1.4604	0.286769	-5.09262	3.53151e-07	1.71855e-06
419	ENSG00000184371	CSF1	576.85	0.364845	-1.45464	0.0745426	-19.5143	8.30246e-85	5.1723e-83
2856	ENSG00000117480	FAAH	70.1922	0.364929	-1.45431	0.177245	-8.20511	2.30386e-16	2.10566e-15
2919	ENSG00000275993	CH507-42P11.8	75.6349	0.365325	-1.45275	0.178725	-8.12841	4.34959e-16	3.8896e-15
5748	ENSG00000255036	RP11-23J9.4	13.4541	0.365456	-1.45223	0.303733	-4.78127	1.74193e-06	7.91049e-06
33	ENSG00000206452	HLA-C	13695.4	0.366879	-1.44662	0.0366148	-39.5093	0	0
224	ENSG00000127920	GNG11	1210.94	0.367085	-1.44581	0.0597197	-24.21	1.74645e-129	2.03516e-127
623	ENSG00000008513	ST3GAL1	365.18	0.368341	-1.44088	0.0845374	-17.0443	3.85054e-65	1.61333e-63
1489	ENSG00000274334	VASN	182.377	0.368426	-1.44055	0.123636	-11.6516	2.25229e-31	3.9484e-30
4177	ENSG00000196189	SEMA4A	39.2506	0.368544	-1.44009	0.227899	-6.31898	2.63289e-10	1.64535e-09
1493	ENSG00000168140	VASN	182.408	0.369675	-1.43567	0.123436	-11.6309	2.86955e-31	5.01701e-30
5036	ENSG00000173641	HSPB7	25.3141	0.37009	-1.43405	0.266471	-5.38165	7.38046e-08	3.8255e-07
6063	ENSG00000206513	UBD	9.97993	0.37186	-1.42717	0.31416	-4.54281	5.55099e-06	2.38928e-05
6064	ENSG00000224654	UBD	9.97993	0.37186	-1.42717	0.31416	-4.54281	5.55099e-06	2.38928e-05
6065	ENSG00000226898	UBD	9.97993	0.37186	-1.42717	0.31416	-4.54281	5.55099e-06	2.38928e-05
130	ENSG00000160213	CSTB	2703.04	0.371971	-1.42674	0.0486975	-29.298	1.09986e-188	2.20844e-186
6172	ENSG00000132744	ACY3	5.47866	0.372245	-1.42567	0.319477	-4.46253	8.0999e-06	3.42566e-05
121	ENSG00000155016	CYP2U1	1704.32	0.3732	-1.42198	0.0472783	-30.0768	9.73677e-199	2.10049e-196
5292	ENSG00000171119	NRTN	22.0006	0.373226	-1.42188	0.27588	-5.15396	2.5504e-07	1.25799e-06
1447	ENSG00000121753	ADGRB2	204.216	0.374776	-1.4159	0.119631	-11.8356	2.55599e-32	4.61084e-31
113	ENSG00000163328	GPR155	2361.01	0.375264	-1.41402	0.0456054	-31.0056	4.52901e-211	1.0462e-208
3888	ENSG00000132182	NUP210	44.9651	0.376043	-1.41103	0.210788	-6.69407	2.17041e-11	1.45716e-10
36	ENSG00000227715	HLA-A	27725.4	0.376306	-1.41002	0.036223	-38.9262	0	0
5708	ENSG00000166091	CMTM5	16.4471	0.378238	-1.40263	0.291203	-4.81668	1.45965e-06	6.67507e-06
2322	ENSG00000197576	HOXA4	110.644	0.379071	-1.39946	0.150133	-9.32148	1.14725e-20	1.28969e-19
4248	ENSG00000114757	PEX5L	41.8879	0.379336	-1.39845	0.223982	-6.24358	4.27677e-10	2.62798e-09
2486	ENSG00000135205	CCDC146	99.017	0.379847	-1.39651	0.156681	-8.91305	4.96464e-19	5.21287e-18
6284	ENSG00000167207	NOD2	8.54263	0.379858	-1.39647	0.319699	-4.36807	1.25346e-05	5.20675e-05
135	ENSG00000143387	CTSK	3783.15	0.380035	-1.3958	0.0487565	-28.6279	3.02007e-180	5.83946e-178
5460	ENSG00000250709	CCDC169-SOHLH2	22.5785	0.380505	-1.39401	0.277507	-5.02334	5.07799e-07	2.42767e-06
6300	ENSG00000273291	RP11-136C24.3	8.82421	0.380891	-1.39255	0.320129	-4.34996	1.3616e-05	5.64154e-05
94	ENSG00000185022	MAFF	4289.09	0.381687	-1.38954	0.0424822	-32.7087	1.17406e-234	3.26026e-232
424	ENSG00000206503	HLA-A	617.98	0.382239	-1.38745	0.0714479	-19.4191	5.32128e-84	3.27598e-82
4744	ENSG00000137434	C6orf52	30.9468	0.382428	-1.38674	0.24375	-5.68919	1.27643e-08	7.02333e-08
214	ENSG00000110328	GALNT18	1273.75	0.382508	-1.38644	0.0565432	-24.52	9.04192e-133	1.1029e-130
99	ENSG00000206505	HLA-A	4004.97	0.383211	-1.38379	0.0430591	-32.1369	1.34422e-226	3.54425e-224
128	ENSG00000002549	LAP3	1567.24	0.384123	-1.38036	0.0469898	-29.3757	1.12141e-189	2.28688e-187
664	ENSG00000183688	RFLNB	460.827	0.384513	-1.37889	0.0829423	-16.6247	4.6138e-62	1.81377e-60
663	ENSG00000283979	RFLNB	460.827	0.384513	-1.37889	0.0829423	-16.6247	4.6138e-62	1.81377e-60
90	ENSG00000187688	TRPV2	3152.95	0.386882	-1.37003	0.0410624	-33.3647	4.45609e-244	1.29241e-241
4990	ENSG00000160716	CHRNB2	30.4366	0.38747	-1.36784	0.252057	-5.42671	5.74023e-08	3.00215e-07
250	ENSG00000146859	TMEM140	889.932	0.388852	-1.36271	0.0584334	-23.3207	2.73283e-120	2.8534e-118
325	ENSG00000110492	MDK	1149.65	0.389315	-1.36099	0.0628993	-21.6376	7.95463e-104	6.38892e-102
1244	ENSG00000183722	LHFP	231.552	0.389824	-1.35911	0.107512	-12.6414	1.24753e-36	2.61771e-35
4897	ENSG00000116833	NR5A2	32.1383	0.390026	-1.35836	0.245762	-5.52712	3.25531e-08	1.73521e-07
6472	ENSG00000236881	HCG4P11	9.56874	0.390965	-1.35489	0.320328	-4.22969	2.34017e-05	9.4384e-05
98	ENSG00000145730	PAM	2738.48	0.390972	-1.35486	0.0420657	-32.2083	1.35209e-227	3.6014e-225
6391	ENSG00000277926	NEU4	4.65801	0.391064	-1.35453	0.31565	-4.29122	1.77693e-05	7.25759e-05
1015	ENSG00000106415	GLCCI1	278.062	0.39162	-1.35247	0.0975491	-13.8645	1.03903e-43	2.6721e-42
6313	ENSG00000113749	HRH2	11.1206	0.391788	-1.35185	0.311403	-4.34117	1.41723e-05	5.85996e-05
5286	ENSG00000196503	ARL9	22.9175	0.392366	-1.34973	0.261581	-5.1599	2.47087e-07	1.22015e-06
240	ENSG00000102393	GLA	2012.82	0.392612	-1.34882	0.057205	-23.5787	6.3687e-123	6.92676e-121
5818	ENSG00000134207	SYT6	20.3785	0.392896	-1.34778	0.28501	-4.7289	2.25742e-06	1.01281e-05
6491	ENSG00000184185	KCNJ12	5.72748	0.393118	-1.34697	0.319896	-4.21064	2.54652e-05	0.000102406
18	ENSG00000120875	DUSP4	7203.34	0.39335	-1.34612	0.028508	-47.2189	0	0
6425	ENSG00000278632	TBC1D3B	14.207	0.393434	-1.34581	0.315655	-4.26353	2.01224e-05	8.17517e-05
1431	ENSG00000146054	TRIM7	189.946	0.393664	-1.34496	0.113029	-11.8993	1.19412e-32	2.17821e-31
1152	ENSG00000186376	ZNF75D	246.748	0.394585	-1.34159	0.102557	-13.0814	4.20545e-39	9.52907e-38
6518	ENSG00000141255	SPATA22	5.76013	0.394825	-1.34072	0.319811	-4.19222	2.76239e-05	0.000110627
439	ENSG00000165244	ZNF367	720.02	0.395063	-1.33985	0.0697988	-19.1958	4.01066e-82	2.38474e-80
2612	ENSG00000206450	HLA-B	841.497	0.395464	-1.33838	0.153776	-8.70345	3.21936e-18	3.21726e-17
2857	ENSG00000163412	EIF4E3	88.6267	0.39734	-1.33155	0.162319	-8.20333	2.33818e-16	2.13628e-15
2400	ENSG00000261578	RP11-21L23.2	112.799	0.397609	-1.33058	0.145751	-9.12912	6.90602e-20	7.51116e-19
5114	ENSG00000215032	GNL3LP1	29.1643	0.397836	-1.32975	0.249628	-5.32693	9.98865e-08	5.09843e-07
1176	ENSG00000099860	GADD45B	274.189	0.398645	-1.32682	0.102344	-12.9643	1.94922e-38	4.32657e-37
2859	ENSG00000180998	GPR137C	89.0625	0.399882	-1.32235	0.161202	-8.20306	2.34351e-16	2.13965e-15
5793	ENSG00000100290	BIK	22.7485	0.400063	-1.3217	0.27874	-4.7417	2.1193e-06	9.54945e-06
5422	ENSG00000225886	RP11-288L9.4	24.7153	0.401718	-1.31575	0.260443	-5.05195	4.37314e-07	2.10535e-06
6124	ENSG00000008517	IL32	15.8813	0.401852	-1.31526	0.292089	-4.50296	6.70139e-06	2.85641e-05
217	ENSG00000271503	CCL5	1283.22	0.402195	-1.31403	0.0538227	-24.4141	1.21108e-131	1.45681e-129
219	ENSG00000274233	CCL5	1282.89	0.402343	-1.3135	0.0538604	-24.3872	2.34048e-131	2.78966e-129
3427	ENSG00000132763	MMACHC	66.7104	0.403785	-1.30834	0.17816	-7.34364	2.07855e-13	1.5832e-12
129	ENSG00000206299	TAP2	2718.46	0.404001	-1.30757	0.0446265	-29.3003	1.02831e-188	2.08078e-186
2083	ENSG00000234231	AC093616.4	146.619	0.40473	-1.30497	0.132192	-9.87178	5.51779e-23	6.91459e-22
2617	ENSG00000137825	ITPKA	112.8	0.405382	-1.30265	0.149872	-8.69171	3.57039e-18	3.56125e-17
2224	ENSG00000220785	MTMR9LP	123.664	0.407207	-1.29617	0.135769	-9.54686	1.33693e-21	1.56914e-20
2661	ENSG00000275342	PRAG1	105.706	0.407849	-1.29389	0.150421	-8.60183	7.84517e-18	7.69569e-17
114	ENSG00000101347	SAMHD1	2006.23	0.409357	-1.28857	0.0416687	-30.9241	5.66805e-210	1.29784e-207
1599	ENSG00000275832	ARHGAP23	202.802	0.409602	-1.2877	0.114465	-11.2498	2.32085e-29	3.78868e-28
2555	ENSG00000231834	HLA-A	143.979	0.409707	-1.28734	0.146546	-8.78453	1.57024e-18	1.60423e-17
4236	ENSG00000261594	TPBGL	54.347	0.409772	-1.28711	0.205712	-6.25685	3.92842e-10	2.42076e-09
4256	ENSG00000181350	LRRC75A	48.2513	0.41024	-1.28546	0.206463	-6.22611	4.78159e-10	2.93266e-09
39	ENSG00000271303	SRXN1	12053.8	0.411114	-1.28239	0.0257115	-49.8761	0	0
1567	ENSG00000177606	JUN	204.36	0.412416	-1.27783	0.112327	-11.376	5.50817e-30	9.17548e-29
2399	ENSG00000152669	CCNO	133.099	0.412726	-1.27674	0.139758	-9.13538	6.51804e-20	7.09214e-19
801	ENSG00000160256	FAM207A	436.888	0.412845	-1.27633	0.0821806	-15.5308	2.14768e-54	6.99885e-53
1010	ENSG00000232803	SLCO4A1-AS1	469.835	0.413633	-1.27358	0.0916875	-13.8904	7.24274e-44	1.87185e-42
528	ENSG00000206240	HLA-DRB1	674.153	0.414314	-1.2712	0.0701319	-18.1259	1.99109e-73	9.82485e-72
529	ENSG00000206306	HLA-DRB1	674.153	0.414314	-1.2712	0.0701319	-18.1259	1.99109e-73	9.82485e-72
5085	ENSG00000064886	CHI3L2	31.2338	0.414489	-1.27059	0.237586	-5.34794	8.89619e-08	4.56671e-07
5542	ENSG00000066629	EML1	25.8624	0.414629	-1.27011	0.256695	-4.94793	7.50084e-07	3.53292e-06
83	ENSG00000115415	STAT1	11253.2	0.414721	-1.26979	0.0374033	-33.9486	1.27858e-252	4.02105e-250
3631	ENSG00000234323	LINC01505	68.4044	0.4155	-1.26708	0.179827	-7.0461	1.84002e-12	1.32278e-11
6818	ENSG00000204099	NEU4	4.77308	0.415609	-1.2667	0.316681	-3.99993	6.33618e-05	0.000242548
2195	ENSG00000136378	ADAMTS7	159.606	0.417337	-1.26071	0.131101	-9.6164	6.81778e-22	8.10772e-21
4593	ENSG00000164588	HCN1	42.3164	0.417634	-1.25969	0.215412	-5.84781	4.98083e-09	2.83071e-08
6756	ENSG00000224006	HCG4P3	13.6932	0.417839	-1.25898	0.311521	-4.04139	5.31346e-05	0.000205295
470	ENSG00000130830	MPP1	617.162	0.418216	-1.25768	0.0668606	-18.8105	6.19823e-79	3.44239e-77
4030	ENSG00000248713	RP11-766F14.2	59.2891	0.418296	-1.2574	0.192451	-6.53362	6.41985e-11	4.15824e-10
5105	ENSG00000276855	CTD-3157E16.2	32.6712	0.418735	-1.25589	0.235575	-5.33117	9.75822e-08	4.98959e-07
4155	ENSG00000223865	HLA-DPB1	305.662	0.418886	-1.25537	0.197541	-6.35499	2.08434e-10	1.30945e-09
510	ENSG00000109501	WFS1	845.24	0.419013	-1.25493	0.0687303	-18.2588	1.76038e-74	9.01003e-73
4782	ENSG00000162415	ZSWIM5	38.3302	0.419642	-1.25277	0.221895	-5.64577	1.64445e-08	8.97638e-08
1354	ENSG00000256235	SMIM3	260.369	0.420656	-1.24929	0.102891	-12.1418	6.34311e-34	1.22285e-32
4563	ENSG00000150630	VEGFC	45.7219	0.420887	-1.24849	0.212632	-5.87161	4.31582e-09	2.4689e-08
3342	ENSG00000276529	AP001505.10	83.4468	0.421735	-1.24559	0.167116	-7.45348	9.09114e-14	7.10072e-13
828	ENSG00000212747	FAM127C	444.102	0.422193	-1.24403	0.0815054	-15.2631	1.3464e-52	4.24458e-51
296	ENSG00000106351	AGFG2	994.217	0.422337	-1.24353	0.056095	-22.1684	6.94081e-109	6.12081e-107
4249	ENSG00000226510	UPK1A-AS1	57.6776	0.422707	-1.24227	0.199031	-6.24158	4.33166e-10	2.66108e-09
378	ENSG00000182179	UBA7	797.491	0.42296	-1.24141	0.0605549	-20.5005	2.13036e-93	1.47113e-91
91	ENSG00000184787	UBE2G2	2517.83	0.423663	-1.23901	0.0375047	-33.0362	2.45925e-239	7.05427e-237
172	ENSG00000282833	PHACTR1	2231.43	0.423708	-1.23886	0.0468785	-26.4269	6.7174e-154	1.01944e-151
187	ENSG00000055332	EIF2AK2	4250.18	0.42447	-1.23626	0.0484956	-25.4923	2.39945e-143	3.34935e-141
1309	ENSG00000189057	FAM111B	289.633	0.425183	-1.23384	0.0999671	-12.3425	5.34687e-35	1.06623e-33
3301	ENSG00000120784	ZFP30	93.0803	0.426027	-1.23098	0.163817	-7.5144	5.71718e-14	4.52092e-13
3553	ENSG00000128710	HOXD10	73.3297	0.426457	-1.22953	0.171877	-7.15352	8.45775e-13	6.21369e-12
7025	ENSG00000206468	UBD	5.17742	0.427083	-1.22741	0.318104	-3.85852	0.000114075	0.000423871
5733	ENSG00000149633	KIAA1755	30.2592	0.427753	-1.22515	0.255673	-4.79187	1.65236e-06	7.52339e-06
7067	ENSG00000224137	LINC01857	5.68896	0.427801	-1.22499	0.320036	-3.82766	0.000129368	0.000477839
177	ENSG00000112137	PHACTR1	2234.06	0.427885	-1.2247	0.0467108	-26.2188	1.62025e-151	2.38946e-149
1695	ENSG00000145242	EPHA5	240.226	0.428351	-1.22313	0.112029	-10.918	9.45143e-28	1.45552e-26
2694	ENSG00000121440	PDZRN3	110.719	0.428556	-1.22244	0.143581	-8.51396	1.68092e-17	1.6287e-16
781	ENSG00000164398	ACSL6	495.503	0.428777	-1.2217	0.0778405	-15.6949	1.63853e-55	5.47637e-54
957	ENSG00000164236	ANKRD33B	367.928	0.42879	-1.22166	0.0857157	-14.2524	4.33109e-46	1.18134e-44
7073	ENSG00000228318	AP001610.5	4.96477	0.430044	-1.21744	0.318247	-3.82546	0.000130526	0.000481707
817	ENSG00000136867	SLC31A2	423.318	0.430216	-1.21687	0.0791281	-15.3784	2.28438e-53	7.29855e-52
1428	ENSG00000127824	TUBA4A	337.426	0.430312	-1.21655	0.102109	-11.9142	9.98738e-33	1.82563e-31
6751	ENSG00000277152	RP11-622C24.2	12.4702	0.431128	-1.21381	0.300149	-4.04403	5.254e-05	0.000203118
2214	ENSG00000243594	PSMB9	148.868	0.431384	-1.21296	0.126662	-9.57629	1.00593e-21	1.18598e-20
2616	ENSG00000230463	HLA-DRB3	133.961	0.431771	-1.21166	0.139369	-8.6939	3.50201e-18	3.49438e-17
507	ENSG00000157617	C2CD2	622.759	0.431946	-1.21108	0.0661827	-18.299	8.4284e-75	4.33938e-73
3361	ENSG00000188290	HES4	99.1032	0.432053	-1.21072	0.162793	-7.43715	1.02881e-13	7.9902e-13
6844	ENSG00000163554	SPTA1	12.0903	0.432325	-1.20981	0.303482	-3.98644	6.70732e-05	0.000255817
315	ENSG00000152778	IFIT5	926.054	0.43293	-1.20779	0.055325	-21.8309	1.18132e-105	9.78924e-104
765	ENSG00000253200	RP11-582J16.5	460.629	0.433143	-1.20709	0.0763177	-15.8166	2.39057e-56	8.15699e-55
418	ENSG00000172927	MYEOV	886.752	0.433257	-1.20671	0.0616537	-19.5723	2.66309e-85	1.66303e-83
2930	ENSG00000250786	SNHG18	101.55	0.433531	-1.20579	0.148794	-8.10379	5.32731e-16	4.74603e-15
153	ENSG00000106771	TMEM245	2954.46	0.434409	-1.20287	0.0441561	-27.2414	2.10119e-163	3.58479e-161
183	ENSG00000159788	RGS12	1463.73	0.434484	-1.20262	0.0468444	-25.6728	2.35578e-145	3.36027e-143
96	ENSG00000119917	IFIT3	5506.56	0.435357	-1.19973	0.0371698	-32.277	1.47225e-228	4.00314e-226
6208	ENSG00000172476	RAB40A	22.1383	0.436263	-1.19673	0.269837	-4.43501	9.20672e-06	3.87118e-05
2648	ENSG00000244198	RP4-545C24.1	116.196	0.436896	-1.19464	0.138361	-8.6342	5.91388e-18	5.82968e-17
5209	ENSG00000251191	LINC00589	38.027	0.437117	-1.19391	0.227892	-5.23893	1.6151e-07	8.09346e-07
4935	ENSG00000244693	CTAGE8	46.316	0.43746	-1.19278	0.217687	-5.47931	4.26998e-08	2.25855e-07
6247	ENSG00000074660	SCARF1	20.7222	0.43753	-1.19255	0.271097	-4.39898	1.08763e-05	4.54464e-05
6246	ENSG00000276336	SCARF1	20.7222	0.43753	-1.19255	0.271097	-4.39898	1.08763e-05	4.54464e-05
1051	ENSG00000236177	HLA-DPA1	395.251	0.437649	-1.19216	0.0875045	-13.6239	2.88617e-42	7.16819e-41
649	ENSG00000122574	WIPF3	620.473	0.437676	-1.19206	0.0711745	-16.7485	5.81051e-63	2.33701e-61
6389	ENSG00000179277	MEIS3P1	20.004	0.437774	-1.19174	0.277693	-4.29158	1.77409e-05	7.24827e-05
816	ENSG00000229685	HLA-DPA1	443.955	0.437795	-1.19167	0.0774781	-15.3807	2.20385e-53	7.04988e-52
2349	ENSG00000243067	PSMB9	147.399	0.437844	-1.19151	0.128611	-9.26446	1.96066e-20	2.17876e-19
4080	ENSG00000188004	C1orf204	62.4654	0.437877	-1.1914	0.184523	-6.45667	1.07032e-10	6.84766e-10
959	ENSG00000231389	HLA-DPA1	428.594	0.43824	-1.19021	0.0836147	-14.2344	5.6017e-46	1.52472e-44
7289	ENSG00000253608	RP11-770E5.1	7.1864	0.439178	-1.18712	0.321182	-3.6961	0.00021894	0.000784056
4051	ENSG00000152689	RASGRP3	62.5712	0.439322	-1.18665	0.182561	-6.50002	8.03098e-11	5.17484e-10
1225	ENSG00000137193	PIM1	299.453	0.439377	-1.18647	0.0931391	-12.7387	3.60448e-37	7.68063e-36
5889	ENSG00000066230	SLC9A3	26.4231	0.439506	-1.18605	0.254018	-4.66913	3.02478e-06	1.34073e-05
4770	ENSG00000117148	ACTL8	45.919	0.4398	-1.18508	0.209343	-5.66096	1.50527e-08	8.23735e-08
2304	ENSG00000240065	PSMB9	144.953	0.439807	-1.18506	0.126663	-9.35603	8.27929e-21	9.37996e-20
268	ENSG00000068079	IFI35	1312.12	0.440071	-1.18419	0.0516499	-22.9273	2.48237e-116	2.41781e-114
921	ENSG00000205413	SAMD9	477.293	0.440455	-1.18293	0.08108	-14.5897	3.26642e-48	9.2577e-47
5970	ENSG00000101638	ST8SIA5	28.6792	0.440474	-1.18287	0.256903	-4.60436	4.13733e-06	1.80899e-05
740	ENSG00000159231	CBR3	592.117	0.440792	-1.18183	0.0738991	-15.9925	1.44145e-57	5.08463e-56
3058	ENSG00000230545	HLA-F-AS1	104.314	0.440982	-1.18121	0.149622	-7.89462	2.9119e-15	2.48559e-14
6050	ENSG00000226496	LINC00323	23.5182	0.442024	-1.1778	0.258856	-4.55004	5.36361e-06	2.31416e-05
4659	ENSG00000274965	TRPM1	57.0933	0.442147	-1.1774	0.203651	-5.78147	7.40512e-09	4.14798e-08
2300	ENSG00000240118	PSMB9	146.193	0.442182	-1.17729	0.125737	-9.36308	7.74433e-21	8.78914e-20
57	ENSG00000185664	PMEL	39350.6	0.443282	-1.1737	0.0322077	-36.4416	9.32894e-291	4.27216e-288
3809	ENSG00000158683	PKD1L1	80.5274	0.444134	-1.17093	0.172276	-6.79685	1.06934e-11	7.32817e-11
6349	ENSG00000134470	IL15RA	23.5461	0.444372	-1.17016	0.270862	-4.32012	1.55942e-05	6.41132e-05
7376	ENSG00000179363	TMEM31	7.03465	0.444537	-1.16962	0.321336	-3.63988	0.000272762	0.000965279
132	ENSG00000205581	HMGN1	4725.61	0.445041	-1.16799	0.0404503	-28.8747	2.48303e-183	4.91018e-181
178	ENSG00000196208	GREB1	3026.36	0.445556	-1.16632	0.0445539	-26.1778	4.75844e-151	6.97806e-149
4506	ENSG00000152217	SETBP1	50.7741	0.446199	-1.16424	0.196365	-5.92896	3.04864e-09	1.76606e-08
2614	ENSG00000262222	RP11-876N24.4	167.88	0.446286	-1.16396	0.13378	-8.70051	3.30399e-18	3.29932e-17
5246	ENSG00000059377	TBXAS1	37.264	0.446419	-1.16353	0.223539	-5.20504	1.93952e-07	9.65067e-07
7281	ENSG00000203688	RP11-351J23.1	4.21133	0.446992	-1.16168	0.31365	-3.70374	0.000212443	0.000761628
13	ENSG00000076706	MCAM	11273.3	0.447037	-1.16153	0.0251841	-46.1216	0	0
593	ENSG00000142494	SLC47A1	590.784	0.447107	-1.16131	0.0671046	-17.3059	4.24332e-67	1.86785e-65
1710	ENSG00000188185	LINC00265	235.192	0.447211	-1.16097	0.10691	-10.8593	1.80054e-27	2.7485e-26
763	ENSG00000228299	HLA-C	716.039	0.447442	-1.16023	0.0733139	-15.8255	2.07652e-56	7.104e-55
2381	ENSG00000239836	PSMB9	146.262	0.44755	-1.15988	0.126276	-9.1853	4.10394e-20	4.49917e-19
6555	ENSG00000254876	RP11-23J9.5	20.797	0.447778	-1.15914	0.277973	-4.16999	3.04608e-05	0.0001213
5556	ENSG00000271781	CTD-2589H19.6	32.1063	0.448406	-1.15712	0.234297	-4.93871	7.86425e-07	3.69476e-06
196	ENSG00000140961	OSGIN1	3455.98	0.44857	-1.1566	0.0458925	-25.2023	3.78286e-140	5.03797e-138
1846	ENSG00000117228	GBP1	252.199	0.448662	-1.1563	0.109705	-10.5401	5.64666e-26	7.98023e-25
588	ENSG00000206455	TCF19	593.478	0.449019	-1.15515	0.0665983	-17.3451	2.14985e-67	9.54378e-66
587	ENSG00000234674	TCF19	593.478	0.449019	-1.15515	0.0665983	-17.3451	2.14985e-67	9.54378e-66
344	ENSG00000225691	HLA-C	2124.69	0.45123	-1.14806	0.0538487	-21.3202	7.38106e-101	5.60081e-99
473	ENSG00000213928	IRF9	954.803	0.452882	-1.14279	0.0608634	-18.7763	1.17973e-78	6.51047e-77
6513	ENSG00000256955	RP11-417L19.2	21.5157	0.452911	-1.1427	0.27227	-4.19695	2.70539e-05	0.000108427
2005	ENSG00000148400	NOTCH1	192.74	0.452928	-1.14265	0.113335	-10.0821	6.63141e-24	8.6334e-23
158	ENSG00000133069	TMCC2	2002.87	0.453066	-1.14221	0.042444	-26.9109	1.63836e-159	2.70672e-157
3332	ENSG00000176771	NCKAP5	101.478	0.453601	-1.1405	0.152771	-7.46547	8.30032e-14	6.5025e-13
2762	ENSG00000185442	FAM174B	138.079	0.453892	-1.13958	0.136128	-8.37136	5.69557e-17	5.38275e-16
2216	ENSG00000149599	DUSP15	245.124	0.454203	-1.13859	0.118921	-9.57435	1.02497e-21	1.20734e-20
855	ENSG00000054277	OPN3	527.999	0.45461	-1.1373	0.0754095	-15.0816	2.13941e-51	6.53159e-50
7124	ENSG00000269242	CTD-2192J16.22	17.2337	0.455055	-1.13589	0.29944	-3.79337	0.000148614	0.000544534
6533	ENSG00000162267	ITIH3	22.1445	0.455294	-1.13513	0.271173	-4.18599	2.83921e-05	0.000113442
655	ENSG00000160226	C21orf2	603.721	0.455715	-1.1338	0.067951	-16.6855	1.67052e-62	6.65735e-61
7528	ENSG00000221994	ZNF630	7.64092	0.455754	-1.13367	0.32019	-3.54063	0.000399169	0.0013841
6957	ENSG00000206232	PSMB8-AS1	15.0459	0.456129	-1.13249	0.289552	-3.91118	9.18478e-05	0.000344618
6954	ENSG00000233089	PSMB8-AS1	15.0459	0.456129	-1.13249	0.289552	-3.91118	9.18478e-05	0.000344618
6955	ENSG00000233140	PSMB8-AS1	15.0459	0.456129	-1.13249	0.289552	-3.91118	9.18478e-05	0.000344618
6956	ENSG00000234365	PSMB8-AS1	15.0459	0.456129	-1.13249	0.289552	-3.91118	9.18478e-05	0.000344618
7500	ENSG00000259828	RP11-63E9.1	8.71669	0.456395	-1.13164	0.317959	-3.55909	0.000372149	0.00129523
3220	ENSG00000163132	MSX1	101.49	0.456804	-1.13035	0.147884	-7.64348	2.11422e-14	1.7139e-13
4830	ENSG00000165985	C1QL3	53.8593	0.458029	-1.12649	0.201158	-5.60004	2.14304e-08	1.15818e-07
2836	ENSG00000237710	HLA-DPB1	316.015	0.458068	-1.12637	0.136626	-8.24417	1.66316e-16	1.5308e-15
93	ENSG00000172115	CYCS	14061.3	0.458219	-1.12589	0.0342017	-32.9191	1.17077e-237	3.2861e-235
4883	ENSG00000182508	LHFPL1	47.9867	0.458479	-1.12507	0.203071	-5.5403	3.01951e-08	1.61414e-07
7324	ENSG00000265222	RP11-466A19.8	12.7648	0.458717	-1.12432	0.306622	-3.66681	0.000245599	0.000875323
6250	ENSG00000185518	SV2B	27.4908	0.459068	-1.12322	0.255427	-4.39742	1.09544e-05	4.5751e-05
6213	ENSG00000155530	LRGUK	25.7927	0.459338	-1.12237	0.253362	-4.42992	9.42676e-06	3.96051e-05
1109	ENSG00000146648	EGFR	396.984	0.459638	-1.12143	0.0843178	-13.3	2.31352e-40	5.44542e-39
7568	ENSG00000272668	RP11-190A12.8	9.45177	0.459791	-1.12095	0.318325	-3.5214	0.000429271	0.0014805
137	ENSG00000160294	MCM3AP	3064.91	0.460283	-1.11941	0.0394254	-28.393	2.46533e-177	4.69726e-175
1167	ENSG00000160193	WDR4	332.93	0.460654	-1.11824	0.0859505	-13.0103	1.06879e-38	2.39064e-37
7260	ENSG00000130294	KIF1A	14.6638	0.460839	-1.11767	0.301132	-3.71155	0.000205993	0.000740639
1555	ENSG00000126709	IFI6	7047.24	0.460889	-1.11751	0.097834	-11.4225	3.22759e-30	5.41799e-29
2210	ENSG00000226826	HLA-DPB1	289.043	0.461397	-1.11592	0.116366	-9.58976	8.82891e-22	1.04281e-20
1787	ENSG00000230475	ABHD16A	268.249	0.462193	-1.11343	0.104149	-10.6908	1.12413e-26	1.64204e-25
7658	ENSG00000163492	CCDC141	8.23686	0.462208	-1.11339	0.32103	-3.46816	0.000524027	0.0017862
4846	ENSG00000115457	IGFBP2	49.4789	0.462229	-1.11332	0.199814	-5.57177	2.52163e-08	1.35828e-07
4469	ENSG00000164136	IL15	63.6695	0.462715	-1.11181	0.186122	-5.97353	2.32172e-09	1.35609e-08
7191	ENSG00000137261	KIAA0319	14.4419	0.462867	-1.11133	0.29635	-3.75005	0.000176798	0.000641768
6790	ENSG00000107099	DOCK8	18.6265	0.463111	-1.11057	0.276388	-4.01815	5.8656e-05	0.000225493
1377	ENSG00000168384	HLA-DPA1	400.166	0.463682	-1.10879	0.0919502	-12.0586	1.74654e-33	3.31081e-32
2040	ENSG00000174132	FAM174A	210.032	0.464494	-1.10627	0.110771	-9.98695	1.73852e-23	2.22454e-22
880	ENSG00000231631	PSMB8	676.21	0.464783	-1.10537	0.0742575	-14.8856	4.08687e-50	1.21227e-48
5372	ENSG00000177453	NIM1K	42.0266	0.465047	-1.10455	0.217215	-5.08506	3.67506e-07	1.78574e-06
7690	ENSG00000248890	HHIP-AS1	7.40369	0.465327	-1.10368	0.319913	-3.44994	0.000560701	0.00190325
7278	ENSG00000164746	C7orf57	13.4021	0.465423	-1.10339	0.297786	-3.7053	0.000211141	0.000757269
111	ENSG00000163430	FSTL1	3233.67	0.465978	-1.10167	0.035339	-31.1742	2.38107e-213	5.59937e-211
1125	ENSG00000213949	ITGA1	417.799	0.466289	-1.1007	0.0831643	-13.2353	5.48681e-40	1.27309e-38
1691	ENSG00000237022	HLA-C	267.36	0.466762	-1.09924	0.100527	-10.9348	7.85717e-28	1.21287e-26
1133	ENSG00000177679	SRRM3	601.303	0.467291	-1.09761	0.0830494	-13.2163	7.06246e-40	1.62711e-38
831	ENSG00000196843	ARID5A	630.209	0.468084	-1.09516	0.071803	-15.2523	1.58954e-52	4.993e-51
441	ENSG00000134056	MRPS36	859.08	0.46834	-1.09437	0.0570816	-19.1721	6.33218e-82	3.74805e-80
5024	ENSG00000188985	DHFRP1	58.9666	0.470301	-1.08834	0.201964	-5.3888	7.09296e-08	3.68526e-07
748	ENSG00000114378	HYAL1	634.447	0.470857	-1.08664	0.0682558	-15.9201	4.59629e-57	1.60397e-55
6694	ENSG00000227080	CTD-2021A8.3	23.0737	0.471547	-1.08453	0.266045	-4.07648	4.57224e-05	0.000178273
220	ENSG00000126878	AIF1L	1802.71	0.471578	-1.08443	0.0445016	-24.3684	3.70181e-131	4.3922e-129
3071	ENSG00000141404	GNAL	122.061	0.471678	-1.08413	0.137671	-7.87478	3.41347e-15	2.90139e-14
4755	ENSG00000198074	AKR1B10	60.4979	0.471839	-1.08363	0.19097	-5.67435	1.39214e-08	7.6423e-08
604	ENSG00000113597	TRAPPC13	770.064	0.471901	-1.08344	0.062991	-17.2	2.65707e-66	1.1483e-64
7646	ENSG00000164651	SP8	3.86019	0.472397	-1.08193	0.311168	-3.47699	0.000507077	0.00173113
3377	ENSG00000275882	IKBKGP1	160.172	0.472658	-1.08113	0.145602	-7.42528	1.12545e-13	8.69936e-13
7850	ENSG00000270083	RP1-257I20.14	8.13222	0.473371	-1.07896	0.321563	-3.35535	0.00079264	0.00263571
6450	ENSG00000242511	RPL23AP1	25.8929	0.473569	-1.07835	0.254004	-4.24542	2.18188e-05	8.83002e-05
6888	ENSG00000204044	RP11-465L10.10	19.6007	0.473746	-1.07781	0.272309	-3.95806	7.55618e-05	0.000286352
105	ENSG00000063660	GPC1	8050.67	0.474064	-1.07685	0.034279	-31.4142	1.2956e-216	3.22087e-214
808	ENSG00000164220	F2RL2	679.024	0.474095	-1.07675	0.0695872	-15.4734	5.24466e-54	1.69432e-52
3029	ENSG00000273780	ARHGAP23	137.155	0.474281	-1.07619	0.135368	-7.95006	1.86421e-15	1.60652e-14
6262	ENSG00000090376	IRAK3	27.9187	0.474375	-1.0759	0.245276	-4.38648	1.15202e-05	4.80215e-05
572	ENSG00000092853	CLSPN	942.068	0.474451	-1.07567	0.0614646	-17.5006	1.41748e-68	6.4686e-67
651	ENSG00000175352	NRIP3	629.169	0.474486	-1.07556	0.0643214	-16.7217	9.11248e-63	3.65381e-61
4320	ENSG00000246985	SOCS2-AS1	74.8801	0.474547	-1.07538	0.175147	-6.13986	8.25963e-10	4.99076e-09
7613	ENSG00000205089	CCNI2	12.2509	0.474619	-1.07516	0.307875	-3.49219	0.000479073	0.00164262
1277	ENSG00000235844	HLA-DPA1	393.127	0.474674	-1.07499	0.0862648	-12.4615	1.21066e-35	2.4747e-34
1756	ENSG00000206403	ABHD16A	278.082	0.474886	-1.07435	0.0996944	-10.7764	4.44888e-27	6.61327e-26
3889	ENSG00000266835	GAPLINC	92.2308	0.475119	-1.07364	0.16039	-6.69392	2.17273e-11	1.45834e-10
540	ENSG00000160194	NDUFV3	864.19	0.475429	-1.0727	0.0596747	-17.9758	3.01684e-72	1.45831e-70
6031	ENSG00000169313	P2RY12	33.9487	0.47558	-1.07224	0.234916	-4.56436	5.01032e-06	2.16854e-05
1564	ENSG00000258659	TRIM34	274.961	0.475642	-1.07205	0.0941042	-11.3922	4.57488e-30	7.63542e-29
7771	ENSG00000237181	AC147651.4	10.9141	0.475873	-1.07135	0.31457	-3.40577	0.000659784	0.00221623
972	ENSG00000008311	AASS	646.909	0.476061	-1.07078	0.0756066	-14.1626	1.56198e-45	4.19469e-44
868	ENSG00000172458	IL17D	829.579	0.476627	-1.06907	0.0714305	-14.9665	1.21491e-50	3.65354e-49
297	ENSG00000196101	HLA-DRB3	2175.41	0.477295	-1.06705	0.0481906	-22.1422	1.23932e-108	1.08923e-106
3630	ENSG00000257167	TMPO-AS1	102.207	0.477433	-1.06663	0.151335	-7.04812	1.81351e-12	1.30408e-11
466	ENSG00000064393	HIPK2	1801.5	0.478902	-1.0622	0.0563207	-18.8598	2.44195e-79	1.36786e-77
7598	ENSG00000255933	RP11-495K9.5	13.8806	0.479184	-1.06135	0.303338	-3.49891	0.000467171	0.00160497
7715	ENSG00000166546	BEAN1	10.4566	0.479786	-1.05954	0.308047	-3.43954	0.000582713	0.00197156
3331	ENSG00000228672	PROB1	118.035	0.479983	-1.05894	0.141834	-7.46607	8.26248e-14	6.47479e-13
5901	ENSG00000165548	TMEM63C	38.21	0.4804	-1.05769	0.226887	-4.66176	3.13515e-06	1.38683e-05
7072	ENSG00000171217	CLDN20	19.6571	0.480473	-1.05747	0.27642	-3.82561	0.000130449	0.000481492
166	ENSG00000087086	FTL	55475.8	0.480834	-1.05639	0.0398043	-26.5396	3.38969e-155	5.33019e-153
246	ENSG00000173193	PARP14	5532.65	0.481069	-1.05568	0.0451089	-23.403	3.98297e-121	4.22631e-119
7986	ENSG00000280604	PCBP3-OT1	6.81002	0.481174	-1.05537	0.321284	-3.28485	0.00102037	0.00333518
182	ENSG00000147439	BIN3	2168.56	0.481484	-1.05444	0.0410103	-25.7116	8.67068e-146	1.24358e-143
1000	ENSG00000159259	CHAF1B	489.326	0.481532	-1.05429	0.0754888	-13.9662	2.50497e-44	6.53871e-43
1556	ENSG00000142627	EPHA2	334.226	0.481819	-1.05344	0.0922615	-11.418	3.40112e-30	5.70562e-29
7100	ENSG00000261026	CTD-3247F14.2	19.9764	0.482145	-1.05246	0.27657	-3.8054	0.000141573	0.000520491
3426	ENSG00000165626	BEND7	108.423	0.482883	-1.05025	0.142966	-7.34617	2.03973e-13	1.55409e-12
307	ENSG00000182704	TSKU	3616.59	0.483065	-1.04971	0.0477793	-21.97	5.57845e-107	4.74314e-105
139	ENSG00000137965	IFI44	2458.76	0.483136	-1.0495	0.0370615	-28.3178	2.08886e-176	3.9227e-174
3226	ENSG00000188763	FZD9	130.161	0.483297	-1.04902	0.137399	-7.63482	2.26137e-14	1.82977e-13
5110	ENSG00000198780	FAM169A	58.3372	0.483524	-1.04834	0.196716	-5.3292	9.8646e-08	5.03905e-07
670	ENSG00000179855	GIPC3	763.368	0.483989	-1.04695	0.0632256	-16.559	1.37815e-61	5.36924e-60
3142	ENSG00000156453	PCDH1	127.158	0.484068	-1.04672	0.134611	-7.77591	7.49083e-15	6.22321e-14
106	ENSG00000078804	TP53INP2	3709.55	0.484439	-1.04561	0.0332877	-31.4113	1.41673e-216	3.48877e-214
2629	ENSG00000184557	SOCS3	165.344	0.484763	-1.04465	0.120518	-8.66799	4.39818e-18	4.3669e-17
8006	ENSG00000010671	BTK	8.61549	0.48508	-1.0437	0.318612	-3.27578	0.0010537	0.00343551
914	ENSG00000117226	GBP3	563.705	0.485291	-1.04308	0.0710798	-14.6747	9.35612e-49	2.67202e-47
487	ENSG00000269335	IKBKG	1048.8	0.485449	-1.04261	0.0561868	-18.5561	7.28026e-77	3.90219e-75
4845	ENSG00000119283	TRIM67	64.3859	0.486041	-1.04085	0.186748	-5.57356	2.49585e-08	1.34467e-07
7792	ENSG00000256128	LINC00944	13.3457	0.487008	-1.03798	0.306213	-3.38973	0.000699605	0.00234366
181	ENSG00000162729	IGSF8	3494.54	0.487797	-1.03565	0.0402155	-25.7524	3.02633e-146	4.36444e-144
6984	ENSG00000187135	VSTM2B	21.3138	0.48855	-1.03342	0.265766	-3.88847	0.00010088	0.000377042
6545	ENSG00000162687	KCNT2	29.3875	0.489391	-1.03094	0.246718	-4.17862	2.93279e-05	0.000116967
8062	ENSG00000261559	FSCN1P1	4.49765	0.490101	-1.02885	0.317035	-3.24522	0.00117361	0.00379988
7999	ENSG00000101443	WFDC2	4.26747	0.490215	-1.02851	0.313538	-3.28035	0.0010368	0.00338337
580	ENSG00000160214	RRP1	845.468	0.490477	-1.02774	0.059024	-17.4123	6.65836e-68	2.99661e-66
819	ENSG00000125347	IRF1	583.207	0.490499	-1.02768	0.0670735	-15.3217	5.47964e-53	1.74646e-51
134	ENSG00000067066	SP100	2987.22	0.490648	-1.02724	0.0358177	-28.6796	6.84928e-181	1.33423e-178
433	ENSG00000162073	PAQR4	1007.56	0.490833	-1.0267	0.053311	-19.2586	1.19497e-82	7.20375e-81
785	ENSG00000113448	PDE4D	866.971	0.491342	-1.0252	0.0654521	-15.6634	2.69304e-55	8.95496e-54
322	ENSG00000163644	PPM1K	1723.98	0.491864	-1.02367	0.0472699	-21.6558	5.36024e-104	4.34529e-102
8109	ENSG00000167912	RP11-25K19.1	8.16801	0.491865	-1.02367	0.317636	-3.22276	0.00126961	0.00408689
2451	ENSG00000272269	RP11-500C11.3	178.038	0.492074	-1.02305	0.113791	-8.99059	2.45912e-19	2.61895e-18
8094	ENSG00000270533	bP-21201H5.1	8.66256	0.492174	-1.02276	0.316796	-3.22845	0.00124463	0.00401392
835	ENSG00000115687	PASK	779.076	0.494187	-1.01687	0.0666991	-15.2457	1.75951e-52	5.50042e-51
104	ENSG00000160710	ADAR	8733.2	0.494412	-1.01621	0.032125	-31.633	1.29727e-219	3.25602e-217
5115	ENSG00000137273	FOXF2	53.29	0.494587	-1.0157	0.190718	-5.32568	1.00574e-07	5.13252e-07
6221	ENSG00000007171	NOS2	35.7958	0.494915	-1.01475	0.229433	-4.42284	9.74131e-06	4.0874e-05
884	ENSG00000123219	CENPK	607.287	0.495184	-1.01396	0.0683119	-14.8431	7.70767e-50	2.27594e-48
389	ENSG00000141959	PFKL	1686.22	0.495218	-1.01386	0.0502969	-20.1576	2.30823e-90	1.54888e-88
3180	ENSG00000215861	WI2-1896O14.1	136.178	0.495393	-1.01335	0.131475	-7.70759	1.28219e-14	1.05248e-13
7464	ENSG00000235609	AF127936.9	18.7961	0.495745	-1.01233	0.282473	-3.58381	0.000338624	0.00118423
2344	ENSG00000280433	CH507-9B2.9	290.173	0.496088	-1.01133	0.108915	-9.2855	1.60952e-20	1.79238e-19
7837	ENSG00000137834	SMAD6	12.2455	0.496139	-1.01118	0.300711	-3.36264	0.000772013	0.00257137
6310	ENSG00000247157	LINC01252	32.5469	0.496153	-1.01114	0.232857	-4.34233	1.40978e-05	5.83194e-05
4603	ENSG00000235961	PNMA6A	77.4619	0.496224	-1.01094	0.173133	-5.83906	5.24959e-09	2.97697e-08
7845	ENSG00000161133	USP41	13.1297	0.496335	-1.01061	0.300823	-3.3595	0.000780824	0.00259807
2998	ENSG00000106560	GIMAP2	164.815	0.496786	-1.0093	0.126219	-7.99643	1.28074e-15	1.11512e-14
579	ENSG00000164182	NDUFAF2	877.399	0.496792	-1.00929	0.057919	-17.4258	5.25268e-68	2.36806e-66
6457	ENSG00000175356	SCUBE2	34.1449	0.497471	-1.00732	0.237594	-4.23966	2.23857e-05	9.04961e-05
7777	ENSG00000204525	HLA-C	15.8365	0.497516	-1.00718	0.296023	-3.40239	0.000667998	0.00224209
1209	ENSG00000075213	SEMA3A	396.074	0.497568	-1.00703	0.0785788	-12.8156	1.34111e-37	2.89552e-36
3118	ENSG00000170356	OR2A20P	243.99	0.497607	-1.00692	0.128827	-7.81608	5.44942e-15	4.5621e-14
4333	ENSG00000135362	PRR5L	90.9544	0.498056	-1.00562	0.164347	-6.11888	9.42346e-10	5.67691e-09
974	ENSG00000135617	PRADC1	511.122	0.498089	-1.00552	0.0710767	-14.147	1.94852e-45	5.222e-44
8068	ENSG00000272551	RP11-324L17.1	10.7471	0.498182	-1.00525	0.309956	-3.24321	0.0011819	0.00382389
460	ENSG00000060762	MPC1	1318.27	0.4982	-1.0052	0.0531455	-18.9142	8.71719e-80	4.94663e-78
5912	ENSG00000160219	GAB3	43.2058	0.498847	-1.00333	0.215678	-4.65199	3.28743e-06	1.45169e-05
8307	ENSG00000144452	ABCA12	5.22429	0.499784	-1.00062	0.320422	-3.12283	0.00179119	0.00562844
5961	ENSG00000116574	RHOU	44.385	0.499789	-1.00061	0.216934	-4.61251	3.97833e-06	1.7421e-05
1392	ENSG00000185917	SETD4	397.125	0.500457	-0.998681	0.0830004	-12.0322	2.40551e-33	4.51085e-32
4892	ENSG00000111817	DSE	66.5957	0.500857	-0.997528	0.180379	-5.53017	3.19925e-08	1.70707e-07
4277	ENSG00000184441	AP001062.7	93.0224	0.5009	-0.997406	0.161058	-6.19285	5.90863e-10	3.6061e-09
8191	ENSG00000165238	WNK2	3.97414	0.500905	-0.99739	0.313102	-3.18551	0.001445	0.00460491
140	ENSG00000131724	IL13RA1	3849.56	0.501066	-0.996929	0.0354743	-28.1028	9.04774e-174	1.68695e-171
2246	ENSG00000204264	PSMB8	211.95	0.501194	-0.996558	0.10497	-9.49375	2.22862e-21	2.5878e-20
2247	ENSG00000206298	PSMB8	211.95	0.501194	-0.996558	0.10497	-9.49375	2.22862e-21	2.5878e-20
2248	ENSG00000226201	PSMB8	211.95	0.501194	-0.996558	0.10497	-9.49375	2.22862e-21	2.5878e-20
3320	ENSG00000242715	CCDC169	142.946	0.501343	-0.99613	0.133024	-7.48834	6.97527e-14	5.4842e-13
156	ENSG00000163932	PRKCD	3838.93	0.502036	-0.994138	0.0365586	-27.193	7.85492e-163	1.31434e-160
1053	ENSG00000112149	CD83	495.944	0.502071	-0.994036	0.0730023	-13.6165	3.1949e-42	7.91989e-41
2256	ENSG00000230669	PSMB8	212.073	0.502098	-0.993958	0.104901	-9.47518	2.66291e-21	3.08111e-20
2255	ENSG00000236443	PSMB8	212.073	0.502098	-0.993958	0.104901	-9.47518	2.66291e-21	3.08111e-20
3654	ENSG00000235657	HLA-A	270.969	0.502244	-0.993539	0.141726	-7.01029	2.37829e-12	1.69897e-11
2444	ENSG00000112561	TFEB	202.39	0.502328	-0.993298	0.110178	-9.01538	1.96193e-19	2.09543e-18
577	ENSG00000160218	TRAPPC10	1159.77	0.502841	-0.991827	0.0567601	-17.474	2.26007e-68	1.02243e-66
8273	ENSG00000253125	RP11-459E5.1	9.36038	0.50319	-0.990825	0.315744	-3.13806	0.00170067	0.00536597
8155	ENSG00000265519	CTD-3157E16.1	10.5414	0.503218	-0.990744	0.309819	-3.19782	0.00138472	0.00443183
358	ENSG00000206493	HLA-E	1518.85	0.503277	-0.990576	0.0475843	-20.8173	3.01941e-96	2.19542e-94
359	ENSG00000233904	HLA-E	1518.85	0.503277	-0.990576	0.0475843	-20.8173	3.01941e-96	2.19542e-94
355	ENSG00000230254	HLA-E	1518.36	0.503289	-0.990541	0.0475141	-20.8473	1.61193e-96	1.18525e-94
356	ENSG00000229252	HLA-E	1518.73	0.503333	-0.990416	0.0475581	-20.8254	2.54799e-96	1.86826e-94
8141	ENSG00000267500	ZNF887P	11.0296	0.503593	-0.989671	0.308662	-3.20633	0.00134441	0.00431066
2413	ENSG00000277203	F8A1	263.404	0.503892	-0.988812	0.108582	-9.10662	8.49894e-20	9.19386e-19
1998	ENSG00000149557	FEZ1	288.592	0.504176	-0.988	0.0979031	-10.0916	6.01745e-24	7.86154e-23
103	ENSG00000104687	GSR	5357.83	0.504766	-0.986312	0.0311488	-31.6645	4.79224e-220	1.21448e-217
262	ENSG00000143537	ADAM15	2218.05	0.504782	-0.986269	0.0428452	-23.0193	2.98525e-117	2.9742e-115
3280	ENSG00000145779	TNFAIP8	144.818	0.505011	-0.985615	0.130681	-7.54214	4.62319e-14	3.67924e-13
7931	ENSG00000167617	CDC42EP5	28.0311	0.505081	-0.985413	0.297701	-3.31008	0.000932692	0.00306973
7929	ENSG00000278444	CDC42EP5	28.0311	0.505081	-0.985413	0.297701	-3.31008	0.000932692	0.00306973
7033	ENSG00000137726	FXYD6	24.0237	0.505119	-0.985305	0.255677	-3.85372	0.000116339	0.000431791
2587	ENSG00000071282	LMCD1	193.676	0.506574	-0.981156	0.112332	-8.7344	2.44956e-18	2.47162e-17
7085	ENSG00000237508	HLA-F	58.6703	0.50707	-0.979742	0.256916	-3.81347	0.000137028	0.000504846
8479	ENSG00000075340	ADD2	6.99095	0.507358	-0.978925	0.32147	-3.04516	0.00232559	0.00715944
119	ENSG00000131389	SLC6A6	12180.9	0.508025	-0.977029	0.0321905	-30.3515	2.40006e-202	5.26461e-200
806	ENSG00000219545	UMAD1	687.287	0.508371	-0.976046	0.0629769	-15.4985	3.55131e-54	1.15012e-52
3836	ENSG00000153902	LGI4	109.443	0.508377	-0.976029	0.144448	-6.75698	1.40901e-11	9.58795e-11
4913	ENSG00000028137	TNFRSF1B	72.2409	0.508445	-0.975837	0.177255	-5.50528	3.68581e-08	1.95829e-07
517	ENSG00000111962	UST	1089.46	0.508917	-0.974497	0.053563	-18.1935	5.81442e-74	2.93567e-72
8372	ENSG00000134545	KLRC1	4.24754	0.509393	-0.97315	0.315381	-3.08563	0.00203119	0.00633304
989	ENSG00000198517	MAFK	963.799	0.509595	-0.972578	0.0692649	-14.0414	8.696e-45	2.29516e-43
5982	ENSG00000203797	DDO	40.7621	0.509627	-0.972486	0.211639	-4.59503	4.3269e-06	1.88808e-05
407	ENSG00000184900	SUMO3	2508.46	0.509689	-0.972311	0.0492744	-19.7326	1.13273e-86	7.26481e-85
185	ENSG00000108932	SLC16A6	7562.69	0.509908	-0.971692	0.0380348	-25.5474	5.86553e-144	8.27611e-142
117	ENSG00000105953	OGDH	9156.65	0.509914	-0.971674	0.0318794	-30.4797	4.84544e-204	1.08103e-201
299	ENSG00000105875	WDR91	3081.75	0.510154	-0.970994	0.0439522	-22.0921	3.76707e-108	3.28869e-106
7897	ENSG00000232759	AC002480.3	2.5716	0.51037	-0.970384	0.29143	-3.32973	0.00086931	0.00287344
8201	ENSG00000183317	EPHA10	12.278	0.510735	-0.969353	0.304839	-3.17988	0.00147335	0.00468953
1166	ENSG00000108381	ASPA	540.149	0.511015	-0.968564	0.0744101	-13.0166	9.85052e-39	2.20521e-37
2860	ENSG00000154678	PDE1C	166.137	0.511411	-0.967444	0.117957	-8.20165	2.37106e-16	2.16405e-15
7569	ENSG00000118804	STBD1	21.745	0.511672	-0.96671	0.274525	-3.52139	0.000429295	0.0014805
8541	ENSG00000225171	DUTP6	5.55202	0.511676	-0.966698	0.320595	-3.01533	0.00256704	0.00784538
7047	ENSG00000275214	IFI27	26.7018	0.512504	-0.964366	0.250847	-3.84444	0.000120829	0.000447568
256	ENSG00000160209	PDXK	2654.32	0.512599	-0.964098	0.0416363	-23.1553	1.28688e-118	1.31217e-116
5671	ENSG00000188015	S100A3	58.1045	0.512926	-0.963179	0.198813	-4.84465	1.26836e-06	5.83811e-06
1261	ENSG00000173011	TADA2B	422.988	0.512996	-0.962982	0.0766219	-12.568	3.16786e-36	6.55754e-35
[truncated: 3,042 more rows]

## Sheet: common
Gene stable ID	Gene name
ENSG00000175899	A2M
ENSG00000205002	AARD
[truncated: 3,548 more rows]
