# Supplementary material for: SIRT2 Contributes to the Resistance of Melanoma Cells to the Multikinase Inhibitor Dasatinib
Source: Cancers (Basel). 2019 May 14;11(5):673. doi: 10.3390/cancers11050673 (PMC6562913; doi:10.3390/cancers11050673)
Supplement: Supplementary file 1 [file cancers-11-00673-s001.zip › cancers-489669 - supplementary files/DataSet_S2.xls]

## Sheet: edgeR FC>1.5
Gene_stable_ID	Gene_name	Fold_change	logFC	logCPM	PValue	FDR
ENSG00000207005	RNU1-2	0.000818091	-10.2555	1.34444	1.74222e-41	3.85269e-39
ENSG00000276766	AC012314.6	0.00159469	-9.2925	1.07826	1.35606e-30	1.90099e-28
ENSG00000154646	TMPRSS15	0.00185251	-9.0763	3.14374	4.41029e-289	2.30816e-285
ENSG00000156345	CDK20	0.00215885	-8.85552	0.355019	9.46875e-46	2.42721e-43
ENSG00000182985	CADM1	0.0030169	-8.37272	2.79795	2.77252e-243	7.57054e-240
ENSG00000117114	ADGRL2	0.00341052	-8.19579	-0.22051	3.0243e-20	2.42884e-18
ENSG00000198121	LPAR1	0.00365626	-8.09541	1.71235	2.75286e-122	2.98082e-119
ENSG00000283029	RN7SL1	0.00406642	-7.94203	-0.227276	3.00617e-16	1.80149e-14
ENSG00000272101	AC243587.1	0.00463679	-7.75266	-0.406311	7.91913e-15	4.29486e-13
ENSG00000152454	ZNF256	0.00524157	-7.57578	-0.785195	1.48838e-19	1.12485e-17
ENSG00000207389	RNU1-4	0.00574299	-7.44398	-0.876175	8.66423e-13	3.92314e-11
ENSG00000171813	PWWP2B	0.00632402	-7.30494	-1.00794	2.72102e-16	1.64e-14
ENSG00000110852	CLEC2B	0.00690186	-7.1788	0.83432	7.25706e-66	3.20961e-63
ENSG00000102390	PBDC1	0.00699439	-7.15959	3.15931	6.00983e-303	3.43123e-299
ENSG00000213023	SYT3	0.00730537	-7.09683	-1.17179	4.12417e-14	2.09217e-12
ENSG00000178573	MAF	0.00816519	-6.9363	0.03254	2.686e-21	2.30764e-19
ENSG00000139211	AMIGO2	0.00852996	-6.87324	-1.35564	2.79862e-10	9.68918e-09
ENSG00000130513	GDF15	0.00895808	-6.80259	6.6118	0	0
ENSG00000107249	GLIS3	0.00919964	-6.76421	2.27607	7.44438e-167	1.19879e-163
ENSG00000262139	ANO4	0.0101014	-6.6293	-0.323299	1.32739e-28	1.71885e-26
ENSG00000213424	KRT222	0.0106444	-6.55377	-1.59269	6.2362e-10	2.06895e-08
ENSG00000187815	ZFP69	0.0113469	-6.46155	0.949983	1.51409e-72	7.31459e-70
ENSG00000165495	PKNOX2	0.0113767	-6.45777	2.57723	4.87109e-219	1.05489e-215
ENSG00000228708	AL109763.1	0.0118859	-6.39461	-1.69991	3.91011e-07	9.04149e-06
ENSG00000278774	U2	0.0119036	-6.39246	-1.69965	3.37776e-07	7.90068e-06
ENSG00000231238	LINC00349	0.0124032	-6.33314	-0.579921	1.42355e-23	1.4035e-21
ENSG00000116711	PLA2G4A	0.0128751	-6.27927	0.499455	5.0486e-30	6.90778e-28
ENSG00000151572	ANO4	0.0134214	-6.21933	2.90567	2.59409e-259	8.14583e-256
ENSG00000259352	RP11-109D20.2	0.0137599	-6.18339	-1.78667	4.84902e-06	9.38469e-05
ENSG00000151150	ANK3	0.0139771	-6.16079	2.37592	6.00705e-181	1.01962e-177
ENSG00000151962	RBM46	0.014071	-6.15113	-1.87654	1.5632e-06	3.29001e-05
ENSG00000274276	CBSL	0.0141308	-6.14501	0.321836	1.79942e-45	4.59386e-43
ENSG00000280741	LINC00685	0.0153173	-6.02869	-1.94107	8.39783e-06	0.000156316
ENSG00000158164	TMSB15A	0.0165202	-5.91962	-2.00817	1.86371e-05	0.000327311
ENSG00000147145	LPAR4	0.0179595	-5.79911	-1.02487	6.07152e-17	3.80929e-15
ENSG00000145681	HAPLN1	0.018083	-5.78923	-2.07875	7.75225e-05	0.00120214
ENSG00000250166	RP11-268P4.5	0.0181373	-5.7849	-2.07885	6.45824e-05	0.00101704
ENSG00000155093	PTPRN2	0.0182436	-5.77646	-2.15161	4.51693e-05	0.000732825
ENSG00000167748	KLK1	0.0190522	-5.7139	-2.11543	0.000142934	0.0020937
ENSG00000108813	DLX4	0.0193181	-5.6939	-1.11441	1.07442e-12	4.82667e-11
ENSG00000268649	RP4-806M20.4	0.0197969	-5.65858	-2.1906	0.000135759	0.00199814
ENSG00000134363	FST	0.0199801	-5.64529	0.200292	3.0862e-41	6.72995e-39
ENSG00000125355	TMEM255A	0.020164	-5.63207	1.46075	4.09446e-99	2.99005e-96
ENSG00000163485	ADORA1	0.0205524	-5.60455	0.889246	4.5102e-36	8.09297e-34
ENSG00000181449	SOX2	0.0205973	-5.6014	0.671946	7.67106e-33	1.19249e-30
ENSG00000263620	RP11-599B13.6	0.020922	-5.57884	-2.15367	0.000256693	0.00353145
ENSG00000197472	ZNF695	0.0213668	-5.54849	0.138292	1.18025e-27	1.4534e-25
ENSG00000224999	VTA1P1	0.0241077	-5.37436	-0.771306	3.35368e-16	2.0002e-14
ENSG00000179826	MRGPRX3	0.0242116	-5.36816	4.2983	0	0
ENSG00000267337	LINC01478	0.0266235	-5.23116	-2.40055	0.00257346	0.0273563
ENSG00000156140	ADAMTS3	0.0286744	-5.12409	4.57319	0	0
ENSG00000253524	RP11-89M20.2	0.0295145	-5.08243	-2.49327	0.00285483	0.029992
ENSG00000245105	A2M-AS1	0.0295886	-5.07881	-1.56761	9.88799e-09	2.86702e-07
ENSG00000103241	FOXF1	0.0297104	-5.07289	-2.49335	0.00285483	0.029992
ENSG00000227685	LINC02088	0.0299432	-5.06163	-2.49346	0.00458021	0.0452282
ENSG00000268333	RP4-806M20.3	0.0299432	-5.06163	-2.49346	0.00457993	0.0452282
ENSG00000123685	BATF3	0.0301529	-5.05156	-0.068499	3.25137e-34	5.45977e-32
ENSG00000224189	HAGLR	0.0321643	-4.9584	2.76205	1.76477e-230	4.43333e-227
ENSG00000228798	AP000473.5	0.0321733	-4.95799	-2.54238	0.00467962	0.046065
ENSG00000215386	MIR99AHG	0.032439	-4.94612	0.615687	1.25442e-29	1.69059e-27
ENSG00000134769	DTNA	0.0325452	-4.94141	0.244217	1.15812e-41	2.60693e-39
ENSG00000263635	RP11-805F19.2	0.034923	-4.83968	-1.72805	2.66842e-07	6.35032e-06
ENSG00000213949	ITGA1	0.0355907	-4.81236	2.68101	1.00521e-229	2.42808e-226
ENSG00000155511	GRIA1	0.0356511	-4.80991	1.80107	4.29177e-126	5.08559e-123
ENSG00000216998	CYP2AC1P	0.0367891	-4.76458	-1.75705	1.5578e-06	3.28084e-05
ENSG00000094963	FMO2	0.0371125	-4.75195	-2.64531	0.000844405	0.0102933
ENSG00000106025	TSPAN12	0.0374735	-4.73799	-2.64543	0.000844405	0.0102933
ENSG00000281782	RP11-341N2.5	0.040362	-4.63086	-2.69965	0.000844405	0.0102933
ENSG00000085276	MECOM	0.0404525	-4.62763	2.09521	5.64295e-155	8.64377e-152
ENSG00000197702	PARVA	0.0407118	-4.61841	1.10061	4.844e-76	2.62256e-73
ENSG00000092068	SLC7A8	0.0410845	-4.60526	1.08834	7.057e-75	3.69334e-72
ENSG00000169436	COL22A1	0.0417522	-4.58201	-1.04302	2.57674e-13	1.22969e-11
ENSG00000160200	CBS	0.0436386	-4.51825	-0.517557	2.13527e-24	2.23503e-22
ENSG00000091129	NRCAM	0.0442214	-4.49911	1.06497	9.22484e-77	5.12697e-74
ENSG00000233725	LINC00284	0.0449125	-4.47674	-2.75634	0.00154719	0.0175267
ENSG00000170381	SEMA3E	0.0457018	-4.45161	3.57558	0	0
ENSG00000198542	ITGBL1	0.047888	-4.38419	-1.15317	9.15783e-12	3.71537e-10
ENSG00000198626	RYR2	0.0481023	-4.37775	0.426831	7.59947e-49	2.18931e-46
ENSG00000130829	DUSP9	0.0481413	-4.37658	1.60492	1.33689e-106	1.10475e-103
ENSG00000281566	RP11-485F13.1	0.0492603	-4.34343	-1.54293	5.60523e-08	1.46983e-06
ENSG00000234965	SHISA8	0.0495159	-4.33597	-2.04292	2.76735e-05	0.000469471
ENSG00000249481	SPATS1	0.0502012	-4.31613	-0.924698	3.99181e-17	2.52975e-15
ENSG00000268516	CTD-3138B18.5	0.0503713	-4.31126	-1.56775	2.29369e-08	6.33745e-07
ENSG00000125378	BMP4	0.0503989	-4.31046	-1.593	2.52923e-09	7.848e-08
ENSG00000162706	CADM3	0.0507893	-4.29933	2.35467	7.24266e-163	1.13715e-159
ENSG00000231298	LINC00704	0.0514535	-4.28059	-0.95676	1.10509e-17	7.32869e-16
ENSG00000278608	MAMDC2	0.0518356	-4.26991	-2.11443	4.51693e-05	0.000732825
ENSG00000234424	RP11-213G2.1	0.0522291	-4.259	-1.61864	6.40688e-10	2.12109e-08
ENSG00000186472	PCLO	0.0542163	-4.20513	3.95951	0	0
ENSG00000147588	PMP2	0.0554173	-4.17352	1.16135	1.71683e-77	9.62698e-75
ENSG00000249056	RP11-326I11.1	0.056482	-4.14606	-2.87657	0.00154719	0.0175267
ENSG00000233532	LINC00460	0.0568094	-4.13773	1.07546	1.69865e-74	8.67319e-72
ENSG00000152217	SETBP1	0.0575004	-4.12028	0.400907	4.38864e-46	1.14365e-43
ENSG00000136869	TLR4	0.0575063	-4.12014	1.46161	1.56336e-94	1.09093e-91
ENSG00000273889	FAM83H	0.0577008	-4.11527	-0.644779	1.6174e-21	1.4167e-19
ENSG00000180921	FAM83H	0.0577008	-4.11526	-0.644779	1.61693e-21	1.4167e-19
ENSG00000101276	SLC52A3	0.0577024	-4.11522	-0.644563	5.08369e-22	4.61375e-20
ENSG00000226592	AC004911.2	0.0577602	-4.11378	-2.19069	1.00639e-05	0.000185188
ENSG00000213088	ACKR1	0.0578425	-4.11173	-1.35627	1.08443e-09	3.49617e-08
ENSG00000156113	KCNMA1	0.0597812	-4.06416	-0.659429	2.40643e-17	1.5645e-15
ENSG00000255470	RP11-113D6.6	0.0601475	-4.05535	-2.19114	0.000256693	0.00353145
ENSG00000153976	HS3ST3A1	0.0613242	-4.0274	-2.23054	0.000189014	0.00268446
ENSG00000115290	GRB14	0.0616396	-4.02	-1.13395	2.19366e-12	9.51439e-11
ENSG00000155966	AFF2	0.0625758	-3.99825	-1.13427	6.19667e-11	2.29734e-09
ENSG00000105967	TFEC	0.0629262	-3.9902	-2.27057	2.49679e-05	0.000427264
ENSG00000126970	ZC4H2	0.0650409	-3.94251	-0.0514412	1.00869e-24	1.07736e-22
ENSG00000165072	MAMDC2	0.0663244	-3.91432	0.938575	1.60091e-60	6.09344e-58
ENSG00000079156	OSBPL6	0.0665595	-3.90921	2.74499	2.98724e-228	6.94842e-225
ENSG00000166741	NNMT	0.0681179	-3.87582	-1.02546	1.43869e-15	8.25905e-14
ENSG00000106066	CPVL	0.0686889	-3.86378	0.354581	7.3566e-43	1.71753e-40
ENSG00000104313	EYA1	0.0689553	-3.8582	-1.56689	3.36064e-08	9.07778e-07
ENSG00000249111	RP11-622J8.1	0.0690437	-3.85635	-1.54225	9.50215e-09	2.75641e-07
ENSG00000080573	COL5A3	0.0692385	-3.85228	-0.672343	8.60204e-18	5.75329e-16
ENSG00000206120	EGFEM1P	0.0693553	-3.84985	-1.87678	3.62602e-06	7.15892e-05
ENSG00000115252	PDE1A	0.0699719	-3.83708	2.85985	1.16478e-219	2.61257e-216
ENSG00000169783	LINGO1	0.0717199	-3.80148	-2.35589	0.000710904	0.00882524
ENSG00000137090	DMRT1	0.0738652	-3.75896	-3.00735	0.00154719	0.0175267
ENSG00000106034	CPED1	0.0745123	-3.74638	-0.0157905	2.05374e-20	1.65999e-18
ENSG00000112562	SMOC2	0.0748634	-3.7396	-1.35555	4.91142e-12	2.05772e-10
ENSG00000282830	CALB2	0.0767562	-3.70357	-1.15232	3.08655e-12	1.3142e-10
ENSG00000233085	XXyac-YX65C7_A.3	0.0786279	-3.66882	0.213922	1.14303e-21	1.01392e-19
ENSG00000120278	PLEKHG1	0.0795467	-3.65205	-0.83045	1.11826e-15	6.47284e-14
ENSG00000242600	MBL1P	0.0817436	-3.61275	-2.44612	0.00135441	0.0155818
ENSG00000128645	HOXD1	0.0820952	-3.60656	-2.44599	0.00137883	0.0158222
ENSG00000229201	RP5-827O9.1	0.0822743	-3.60341	-2.446	0.000256693	0.00353145
ENSG00000234944	RP11-124O11.1	0.0830474	-3.58992	-2.04276	3.24273e-06	6.46107e-05
ENSG00000197261	C6orf141	0.083611	-3.58016	0.494853	1.65346e-21	1.44627e-19
ENSG00000113211	PCDHB6	0.0863121	-3.53429	0.604986	1.99435e-47	5.32984e-45
ENSG00000166292	TMEM100	0.0870209	-3.52249	-1.49374	1.45755e-07	3.58975e-06
ENSG00000079215	SLC1A3	0.087021	-3.52249	0.549468	2.91182e-20	2.3415e-18
ENSG00000267216	AC010642.1	0.0872356	-3.51894	-1.29127	5.08669e-11	1.90381e-09
ENSG00000172137	CALB2	0.0875152	-3.51432	-1.09643	2.93113e-11	1.12689e-09
ENSG00000166669	ATF7IP2	0.0885913	-3.49669	1.03809	4.21839e-65	1.80223e-62
ENSG00000132932	ATP8A2	0.0886511	-3.49572	-0.941046	3.28574e-12	1.39429e-10
ENSG00000182492	BGN	0.0900498	-3.47313	-1.07943	2.19222e-08	6.08387e-07
ENSG00000139364	TMEM132B	0.0903038	-3.46907	0.93601	1.36627e-55	4.56416e-53
ENSG00000255292	SDHD	0.0936076	-3.41723	-1.23308	1.3672e-07	3.38049e-06
ENSG00000283515	CTD-3138B18.4	0.0936829	-3.41607	-1.56757	4.20462e-08	1.12224e-06
ENSG00000150244	TRIM48	0.0944102	-3.40491	2.18346	1.06757e-122	1.19726e-119
ENSG00000121207	LRAT	0.0964949	-3.3734	3.17595	5.10158e-241	1.33498e-237
ENSG00000176024	ZNF613	0.0971115	-3.36421	-1.64449	7.16214e-08	1.84573e-06
ENSG00000235590	GNAS-AS1	0.101243	-3.30411	-0.281193	6.34716e-25	6.84915e-23
ENSG00000204262	COL5A2	0.101473	-3.30083	2.7499	2.21825e-183	3.98037e-180
ENSG00000198795	ZNF521	0.102921	-3.28039	0.818834	1.71901e-48	4.79819e-46
ENSG00000248872	RP11-344G13.1	0.105898	-3.23925	-1.13325	1.4194e-09	4.52499e-08
ENSG00000237187	NR2F1-AS1	0.106247	-3.2345	1.16702	7.44493e-62	2.9972e-59
ENSG00000282075	AC093627.10	0.106657	-3.22895	-1.94085	7.16832e-05	0.00111877
ENSG00000188511	C22orf34	0.107208	-3.22152	-0.518508	1.01318e-14	5.43854e-13
ENSG00000228868	MYLKP1	0.107263	-3.22077	-2.23067	0.000350307	0.00466516
ENSG00000100077	GRK3	0.107468	-3.21803	2.22939	8.3452e-104	6.63422e-101
ENSG00000149131	SERPING1	0.107781	-3.21382	-1.94082	0.000123383	0.00183014
ENSG00000265158	LRRC37A7P	0.108421	-3.20528	-1.72778	8.72075e-06	0.000161895
ENSG00000137198	GMPR	0.109871	-3.18612	2.96959	1.51623e-203	3.07174e-200
ENSG00000176641	RNF152	0.110216	-3.1816	-1.17141	3.9834e-09	1.20952e-07
ENSG00000255442	RP11-347H15.1	0.110964	-3.17183	-2.64501	0.000844405	0.0102933
ENSG00000146648	EGFR	0.111294	-3.16755	0.0593285	1.15482e-29	1.56644e-27
ENSG00000163762	TM4SF18	0.11224	-3.15534	-1.97423	0.000241463	0.00334611
ENSG00000264058	RP5-1028K7.3	0.11325	-3.14241	-1.05989	8.94764e-13	4.04273e-11
ENSG00000197951	ZNF71	0.113338	-3.14129	0.222103	1.75518e-31	2.55163e-29
ENSG00000232835	AC107057.1	0.113367	-3.14092	-2.27135	0.00067447	0.00840952
ENSG00000248901	LINC01846	0.114873	-3.12188	-2.27147	0.000844405	0.0102933
ENSG00000259007	RP11-463J10.3	0.116742	-3.0986	-3.15176	0.00154719	0.0175267
ENSG00000147481	SNTG1	0.117792	-3.08568	-1.78588	2.13956e-05	0.000371498
ENSG00000197050	ZNF420	0.118954	-3.07152	0.208376	1.00542e-24	1.0757e-22
ENSG00000183647	ZNF530	0.121853	-3.03678	0.872369	5.66085e-48	1.54573e-45
ENSG00000142494	SLC47A1	0.123024	-3.02299	0.493704	6.92024e-16	4.058e-14
ENSG00000060982	BCAT1	0.123648	-3.01569	1.13267	1.18486e-56	4.08863e-54
ENSG00000229771	RP4-644L1.2	0.125129	-2.99851	-0.829451	1.01616e-07	2.55989e-06
ENSG00000196867	ZFP28	0.125151	-2.99826	0.698842	6.28413e-41	1.34697e-38
ENSG00000262526	CTD-2545G14.7	0.130997	-2.93239	-0.971146	4.27411e-09	1.29362e-07
ENSG00000251372	LINC00499	0.131754	-2.92409	-1.8762	0.000642331	0.00804874
ENSG00000165548	TMEM63C	0.131947	-2.92197	-1.0248	1.15937e-07	2.90088e-06
ENSG00000282461	AC093627.10	0.133521	-2.90486	-2.11503	0.000763158	0.00940676
ENSG00000240859	AC093627.10	0.133521	-2.90486	-2.11503	0.000763289	0.00940676
ENSG00000166402	TUB	0.134014	-2.89954	-0.862338	3.58082e-10	1.22154e-08
ENSG00000259129	LINC00648	0.136052	-2.87777	-2.11522	0.00174312	0.0194585
ENSG00000225253	AC011225.1	0.137637	-2.86106	-2.11539	0.00184932	0.0204729
ENSG00000105880	DLX5	0.138161	-2.85558	1.10825	1.63615e-51	5.06183e-49
ENSG00000064787	BCAS1	0.13914	-2.84539	-2.15232	0.00022363	0.00312311
ENSG00000204103	MAFB	0.140151	-2.83494	-1.27142	9.26974e-10	3.01329e-08
ENSG00000007174	DNAH9	0.140728	-2.82902	0.535922	3.05638e-30	4.21867e-28
ENSG00000239467	AC007405.6	0.144453	-2.79133	0.10818	1.96723e-24	2.06948e-22
ENSG00000259979	VN1R68P	0.144535	-2.79051	-2.15276	0.00315917	0.0327943
ENSG00000274266	SNORA73A	0.144761	-2.78825	-1.973	0.00342183	0.035161
ENSG00000258580	RP11-320M16.2	0.14574	-2.77853	-1.17197	4.33474e-07	9.96831e-06
ENSG00000185567	AHNAK2	0.147044	-2.76568	3.85805	1.04718e-285	4.69758e-282
ENSG00000235064	SLC25A5P2	0.147609	-2.76015	-2.19121	0.00247528	0.0264154
ENSG00000038427	VCAN	0.148903	-2.74756	4.10148	7.4292e-306	4.66576e-302
ENSG00000187957	DNER	0.149655	-2.74029	5.24881	0	0
ENSG00000007933	FMO3	0.151299	-2.72453	0.220469	7.28953e-15	3.96711e-13
ENSG00000186654	PRR5	0.152107	-2.71684	1.02328	9.33974e-44	2.23879e-41
ENSG00000269826	RP11-158I3.3	0.15365	-2.70228	-2.23009	0.00315917	0.0327943
ENSG00000196387	ZNF140	0.155162	-2.68816	-0.434775	1.15338e-12	5.15923e-11
ENSG00000260880	HCCAT5	0.155395	-2.68599	-0.50565	2.10191e-12	9.12273e-11
ENSG00000178662	CSRNP3	0.157266	-2.66872	-2.49339	0.00315917	0.0327943
ENSG00000198131	ZNF544	0.158454	-2.65786	-0.151493	7.70336e-19	5.51647e-17
ENSG00000164434	FABP7	0.161488	-2.6305	3.91624	2.06654e-263	7.21027e-260
ENSG00000274062	U2	0.16351	-2.61255	1.25507	8.10504e-14	3.99232e-12
ENSG00000115423	DNAH6	0.164085	-2.60748	0.15372	1.46644e-14	7.7719e-13
ENSG00000277268	RP11-445F12.1	0.164674	-2.60231	-1.72731	0.000153265	0.00222812
ENSG00000126259	KIRREL2	0.164861	-2.60068	-1.8774	0.000162398	0.0023484
ENSG00000006757	PNPLA4	0.165287	-2.59695	0.932286	1.62182e-14	8.58088e-13
ENSG00000235615	AJ239322.1	0.16545	-2.59553	-0.312844	1.92702e-16	1.17156e-14
ENSG00000172201	ID4	0.166564	-2.58585	3.67777	1.2531e-209	2.62328e-206
ENSG00000224973	LARGE-AS1	0.167197	-2.58038	-2.04302	0.00389118	0.0393143
ENSG00000265763	ZNF488	0.168083	-2.57275	-2.31215	0.000638993	0.00802293
ENSG00000227068	RP11-12A16.3	0.169685	-2.55907	-1.00841	4.88914e-10	1.63849e-08
ENSG00000224940	PRRT4	0.17099	-2.54802	-2.07844	0.000642331	0.00804874
ENSG00000281998	RP11-445F12.1	0.17102	-2.54776	-0.144618	1.09772e-10	3.97348e-09
ENSG00000226539	AC012512.1	0.17216	-2.53818	0.00935197	8.78104e-21	7.34322e-19
ENSG00000162614	NEXN	0.175467	-2.51073	1.05063	5.11646e-40	1.057e-37
ENSG00000071242	RPS6KA2	0.175763	-2.5083	2.50548	1.04303e-102	7.79827e-100
ENSG00000224982	TMEM233	0.177801	-2.49166	-2.87637	0.00154719	0.0175267
ENSG00000204460	LINC01854	0.178955	-2.48233	-1.3773	0.000145414	0.0021253
ENSG00000132170	PPARG	0.181317	-2.46341	-1.49332	0.000136142	0.00200237
ENSG00000281453	TGFB2-OT1	0.182588	-2.45334	-2.3556	0.00108545	0.0128427
ENSG00000154258	ABCA9	0.183805	-2.44376	2.97644	1.77013e-133	2.26877e-130
ENSG00000183251	OR51B4	0.18532	-2.43191	-1.19014	2.3997e-08	6.61582e-07
ENSG00000058091	CDK14	0.18551	-2.43043	2.13156	4.75317e-76	2.59577e-73
ENSG00000070087	PFN2	0.185992	-2.42669	3.70094	1.19368e-175	1.97281e-172
ENSG00000154928	EPHB1	0.187067	-2.41837	-1.00849	1.86724e-07	4.53298e-06
ENSG00000134548	SPX	0.187133	-2.41786	-1.40085	6.25875e-05	0.000988989
ENSG00000197632	SERPINB2	0.187644	-2.41393	0.654179	2.55691e-30	3.54484e-28
ENSG00000147642	SYBU	0.188522	-2.4072	-1.78537	0.00494126	0.0482397
ENSG00000105088	OLFM2	0.188781	-2.40522	-0.578931	1.12261e-11	4.50498e-10
ENSG00000258910	LINC01956	0.189837	-2.39717	-0.29076	3.59549e-16	2.14036e-14
ENSG00000116741	RGS2	0.190144	-2.39483	-1.97387	0.00219151	0.0237914
ENSG00000226609	RP11-276E15.4	0.193474	-2.36979	-1.97441	0.00356597	0.0364449
ENSG00000214558	RP11-74E24.2	0.193989	-2.36595	-2.00797	0.00443384	0.0439625
ENSG00000171860	C3AR1	0.196858	-2.34477	-0.333333	3.40862e-13	1.60473e-11
ENSG00000203805	PLPP4	0.19799	-2.3365	-0.973806	8.76057e-07	1.93117e-05
ENSG00000189184	PCDH18	0.199426	-2.32608	-0.756827	1.77482e-08	4.97828e-07
ENSG00000009694	TENM1	0.201327	-2.31239	3.5566	1.01616e-120	1.06363e-117
ENSG00000120708	TGFBI	0.207398	-2.26953	6.15709	0	0
ENSG00000165192	ASB11	0.207406	-2.26947	-1.56816	0.00171388	0.0191661
ENSG00000083844	ZNF264	0.207523	-2.26866	1.31793	2.76985e-39	5.52237e-37
ENSG00000173868	PHOSPHO1	0.207917	-2.26592	-1.09648	6.12885e-06	0.000116393
ENSG00000179930	ZNF648	0.209126	-2.25756	0.445247	3.40961e-10	1.16631e-08
ENSG00000122862	SRGN	0.211646	-2.24028	-0.152298	2.06831e-10	7.26082e-09
ENSG00000232977	LINC00327	0.212261	-2.23609	0.861863	4.19866e-29	5.50498e-27
ENSG00000105472	CLEC11A	0.21266	-2.23338	3.73022	1.18842e-182	2.07323e-179
ENSG00000272765	NDUFA6	0.213298	-2.22906	-0.751307	5.21005e-07	1.18725e-05
ENSG00000102409	BEX4	0.218743	-2.19269	2.75566	7.97633e-100	5.89338e-97
ENSG00000200156	RNU5B-1	0.221242	-2.1763	-2.00648	0.00342183	0.035161
ENSG00000213762	ZNF134	0.223132	-2.16403	1.54005	2.98524e-43	7.02181e-41
ENSG00000214889	RPS9P1	0.224275	-2.15666	-0.99068	3.93532e-05	0.000645637
ENSG00000251536	RP11-572C21.1	0.225594	-2.1482	-1.67291	0.00081182	0.00994242
ENSG00000173175	ADCY5	0.226183	-2.14444	1.42829	1.49863e-40	3.16896e-38
ENSG00000222328	RNU2-2P	0.229719	-2.12206	-1.22662	0.000365748	0.00484907
ENSG00000076944	STXBP2	0.230378	-2.11793	1.91509	1.0024e-49	2.92807e-47
ENSG00000261115	TMEM178B	0.232182	-2.10667	1.86222	8.5522e-50	2.50983e-47
ENSG00000184939	ZFP90	0.233664	-2.09749	1.0332	1.67514e-29	2.23838e-27
ENSG00000112139	MDGA1	0.234872	-2.09006	-1.49407	0.000295394	0.00400596
ENSG00000150636	CCDC102B	0.23684	-2.07802	0.660643	3.15265e-10	1.084e-08
ENSG00000196586	MYO6	0.237328	-2.07505	2.56512	2.30382e-72	1.10448e-69
ENSG00000111913	FAM65B	0.238545	-2.06767	1.41792	1.06123e-35	1.8565e-33
ENSG00000099250	NRP1	0.242181	-2.04584	2.06031	1.23085e-50	3.71641e-48
ENSG00000164683	HEY1	0.242451	-2.04424	4.24096	6.7534e-203	1.32542e-199
ENSG00000127418	FGFRL1	0.2464	-2.02093	1.68982	4.7493e-46	1.23252e-43
ENSG00000182749	PAQR7	0.247111	-2.01677	-0.567017	2.34744e-05	0.000403798
ENSG00000166780	C16orf45	0.247774	-2.01291	-0.114734	3.51432e-13	1.65078e-11
ENSG00000142556	ZNF614	0.248683	-2.00762	0.487737	9.65056e-20	7.47446e-18
ENSG00000283100	SIRT2	0.249584	-2.0024	3.18576	4.57175e-106	3.72882e-103
ENSG00000092969	TGFB2	0.251471	-1.99153	1.94427	4.00664e-48	1.1085e-45
ENSG00000138311	ZNF365	0.25373	-1.97863	1.92631	4.43237e-48	1.22091e-45
ENSG00000082482	KCNK2	0.254291	-1.97545	0.606434	1.40932e-21	1.24137e-19
ENSG00000187546	AGMO	0.255842	-1.96667	2.75673	6.42206e-79	3.70023e-76
ENSG00000147027	TMEM47	0.25912	-1.94831	3.57864	3.43869e-136	4.59489e-133
ENSG00000277365	NDUFA6	0.259334	-1.94712	0.268961	2.05126e-08	5.72302e-07
ENSG00000197959	DNM3	0.261179	-1.93689	1.86525	5.68912e-41	1.22361e-38
ENSG00000242611	AC093627.8	0.261486	-1.93519	-1.07863	2.63058e-05	0.000448327
ENSG00000137501	SYTL2	0.262301	-1.93071	3.34495	2.42986e-103	1.83859e-100
ENSG00000168389	MFSD2A	0.263296	-1.92524	1.86532	4.83749e-37	8.98844e-35
ENSG00000254673	RP11-598P20.5	0.264351	-1.91947	-0.583699	6.33323e-05	0.000999111
ENSG00000256560	LINC01486	0.264524	-1.91853	-1.9404	0.00259503	0.0275576
ENSG00000068903	SIRT2	0.264838	-1.91682	3.24371	8.82648e-106	7.10679e-103
ENSG00000229122	AGBL5-IT1	0.268159	-1.89884	-2.0781	0.00252145	0.0268398
ENSG00000204876	AC021218.2	0.270267	-1.88754	-0.686135	7.99503e-07	1.77237e-05
ENSG00000116962	NID1	0.27203	-1.87816	0.374812	1.55993e-16	9.56723e-15
ENSG00000180257	ZNF816	0.274095	-1.86725	-1.42345	0.00128986	0.0149349
ENSG00000134369	NAV1	0.274106	-1.86719	3.52538	5.72347e-124	6.6565e-121
ENSG00000213931	HBE1	0.274389	-1.8657	0.867452	4.20263e-23	4.02344e-21
ENSG00000076356	PLXNA2	0.274984	-1.86258	3.96657	1.30697e-142	1.8655e-139
ENSG00000071909	MYO3B	0.277557	-1.84914	1.13303	1.31623e-25	1.48141e-23
ENSG00000280686	LINC01237	0.278243	-1.84558	0.124567	0.00010615	0.00159716
ENSG00000279877	RP11-420N3.3	0.278828	-1.84256	-0.518503	2.38521e-06	4.84627e-05
ENSG00000280590	RP11-462G22.2	0.279057	-1.84137	-0.497216	1.14116e-05	0.000207884
ENSG00000231738	TSPAN19	0.279081	-1.84125	0.943266	1.50597e-21	1.32279e-19
ENSG00000165512	ZNF22	0.280915	-1.83179	1.44612	8.09411e-31	1.15008e-28
ENSG00000119630	PGF	0.281965	-1.82641	-1.13415	0.000303566	0.00409997
ENSG00000185133	INPP5J	0.282863	-1.82183	-1.40015	0.000341142	0.00455457
ENSG00000284077	AC241556.1	0.285274	-1.80958	-0.238297	3.85038e-05	0.000632362
ENSG00000067715	SYT1	0.286331	-1.80424	-0.845637	1.57085e-05	0.000278999
ENSG00000257591	ZNF625	0.286975	-1.801	-1.46954	0.000178887	0.00255565
ENSG00000188321	ZNF559	0.288043	-1.79564	0.818592	9.62064e-21	8.01333e-19
ENSG00000091831	ESR1	0.289318	-1.78927	-1.56742	0.000215608	0.00302116
ENSG00000236252	RP11-15J10.8	0.291053	-1.78065	-0.907095	4.21404e-05	0.000688487
ENSG00000150893	FREM2	0.291458	-1.77864	-1.40086	0.00134412	0.0154776
ENSG00000255595	RP4-809F18.1	0.291793	-1.77698	-1.67263	0.000175704	0.0025182
ENSG00000099937	SERPIND1	0.291911	-1.7764	1.14708	4.9108e-24	5.04768e-22
ENSG00000187210	GCNT1	0.292061	-1.77566	0.98963	4.40081e-22	4.0407e-20
ENSG00000078596	ITM2A	0.292231	-1.77482	3.79507	3.71923e-134	4.86622e-131
ENSG00000278823	C16orf45	0.293562	-1.76826	-0.713703	1.39694e-07	3.44723e-06
ENSG00000260253	RP4-676L2.1	0.293667	-1.76775	-1.25101	0.000430473	0.00562994
ENSG00000179873	NLRP11	0.300142	-1.73628	-1.35538	8.93632e-05	0.00136685
ENSG00000133665	DYDC2	0.300224	-1.73589	-1.33465	0.00383459	0.0388112
ENSG00000082126	MPP4	0.303017	-1.72253	0.505388	2.75944e-08	7.54467e-07
ENSG00000174292	TNK1	0.303316	-1.72111	0.0250459	5.00781e-11	1.87765e-09
ENSG00000160145	KALRN	0.30384	-1.71862	2.90145	7.93265e-73	3.89214e-70
ENSG00000152527	PLEKHH2	0.304558	-1.71521	2.45937	1.9667e-52	6.20676e-50
ENSG00000188906	LRRK2	0.305175	-1.71229	0.23622	9.87803e-13	4.45029e-11
ENSG00000223573	TINCR	0.306469	-1.70619	2.93631	3.79744e-67	1.7035e-64
ENSG00000171951	SCG2	0.308373	-1.69725	0.835106	3.08576e-18	2.13196e-16
ENSG00000169908	TM4SF1	0.310133	-1.68904	2.22141	2.51824e-43	5.94561e-41
ENSG00000167355	AC104389.28	0.311134	-1.68439	0.200493	4.1296e-07	9.51366e-06
ENSG00000142065	ZFP14	0.311295	-1.68365	-0.0604221	1.7635e-07	4.29775e-06
ENSG00000202538	RNU4-2	0.312014	-1.68032	-0.34168	3.69485e-05	0.000609689
ENSG00000167011	NAT16	0.312512	-1.67802	3.21752	2.4495e-85	1.53836e-82
ENSG00000283781	TNK1	0.317156	-1.65674	-0.0173142	1.91412e-10	6.72705e-09
ENSG00000227739	TUBB	0.317664	-1.65443	2.66705	3.34495e-08	9.03927e-07
ENSG00000121653	MAPK8IP1	0.319175	-1.64758	2.19666	1.57751e-39	3.18561e-37
ENSG00000116985	BMP8B	0.319658	-1.6454	0.976491	6.44828e-19	4.64417e-17
ENSG00000274334	VASN	0.321901	-1.63531	-1.39982	0.000187767	0.00267037
ENSG00000181894	ZNF329	0.323718	-1.62719	-0.282788	7.92927e-06	0.000148046
ENSG00000133019	CHRM3	0.325225	-1.62049	-0.292089	2.53822e-06	5.14219e-05
ENSG00000141540	TTYH2	0.325759	-1.61812	4.18175	3.18332e-133	3.99844e-130
ENSG00000163395	IGFN1	0.326938	-1.61291	-1.27048	0.00184856	0.0204681
ENSG00000091428	RAPGEF4	0.327252	-1.61152	-0.957954	1.60064e-05	0.000283648
ENSG00000181982	CCDC149	0.32853	-1.6059	-0.531068	1.56237e-05	0.000277807
ENSG00000268849	SIGLEC22P	0.329031	-1.6037	-0.36659	7.31604e-05	0.00113984
ENSG00000278129	ZNF8	0.329848	-1.60013	0.588107	1.64213e-05	0.000290345
ENSG00000266995	RP11-703I16.3	0.331435	-1.5932	-1.15169	0.00114098	0.0134289
ENSG00000168140	VASN	0.331988	-1.5908	-1.42263	0.00031315	0.00421762
ENSG00000231764	DLX6-AS1	0.332022	-1.59065	-0.815042	5.16964e-06	9.97141e-05
ENSG00000276700	RNA5-8S5	0.333292	-1.58514	-0.630422	0.0019734	0.0216746
ENSG00000150456	EEF1AKMT1	0.3349	-1.5782	0.615252	9.33635e-15	5.03738e-13
ENSG00000173918	C1QTNF1	0.33636	-1.57192	1.78753	6.35896e-30	8.68178e-28
ENSG00000124839	RAB17	0.339127	-1.5601	-1.37808	0.00317977	0.0329917
ENSG00000170689	HOXB9	0.339771	-1.55737	2.0751	2.04608e-34	3.4543e-32
ENSG00000228623	ZNF883	0.341478	-1.55014	-0.94146	3.36137e-05	0.000561
ENSG00000156011	PSD3	0.345455	-1.53343	4.16136	4.47002e-107	3.74308e-104
ENSG00000164949	GEM	0.345717	-1.53234	0.553608	1.45292e-12	6.4395e-11
ENSG00000157654	PALM2-AKAP2	0.348542	-1.5206	2.54226	3.36721e-09	1.03308e-07
ENSG00000231898	AC012594.1	0.348687	-1.52	-1.2516	0.00271587	0.0287049
ENSG00000144821	MYH15	0.351781	-1.50725	0.957357	1.38461e-16	8.51692e-15
ENSG00000172967	XKR3	0.351883	-1.50683	1.34827	1.82315e-19	1.37146e-17
ENSG00000041353	RAB27B	0.352913	-1.50262	0.100476	6.5101e-10	2.15413e-08
ENSG00000108821	COL1A1	0.356424	-1.48833	-0.240382	2.70215e-05	0.000459153
ENSG00000225106	RP11-429E11.2	0.35933	-1.47662	-0.0167417	1.81558e-06	3.77687e-05
ENSG00000087258	GNAO1	0.361028	-1.46982	2.9861	8.1398e-57	2.85589e-54
ENSG00000151320	AKAP6	0.36105	-1.46973	3.54331	3.49812e-60	1.32345e-57
ENSG00000259132	RP11-298I3.5	0.362098	-1.46555	0.144947	0.00234863	0.0252225
ENSG00000147485	PXDNL	0.362362	-1.4645	-1.15255	0.00432391	0.0429947
ENSG00000106278	PTPRZ1	0.363109	-1.46152	4.35814	5.54205e-119	5.35473e-116
ENSG00000234964	FABP5P7	0.364741	-1.45506	-0.976411	0.000549565	0.00700869
ENSG00000227811	FAM212B-AS1	0.364974	-1.45413	-1.17041	0.000915543	0.0110468
ENSG00000106537	TSPAN13	0.36509	-1.45368	3.17004	1.08901e-57	3.95334e-55
ENSG00000137959	IFI44L	0.367477	-1.44428	-0.445773	2.42083e-07	5.79404e-06
ENSG00000249624	AP000295.9	0.368727	-1.43938	-0.554897	0.000219664	0.00307463
ENSG00000184635	ZNF93	0.369922	-1.43471	0.852076	1.27655e-13	6.20518e-12
ENSG00000178445	GLDC	0.371907	-1.42699	2.70659	1.51523e-39	3.06971e-37
ENSG00000224294	RP3-326I13.1	0.373103	-1.42235	-0.908995	0.0013853	0.0158906
ENSG00000135362	PRR5L	0.376504	-1.40926	2.10796	1.436e-29	1.92293e-27
ENSG00000197852	FAM212B	0.3766	-1.40889	3.84823	7.44246e-89	4.86884e-86
ENSG00000006377	DLX6	0.376891	-1.40778	-0.356178	6.71943e-05	0.00105395
ENSG00000163131	CTSS	0.37737	-1.40595	1.47837	1.89392e-20	1.53873e-18
ENSG00000239482	RP11-90K6.1	0.378834	-1.40036	0.0834455	2.05688e-06	4.23674e-05
ENSG00000073150	PANX2	0.379162	-1.39911	-0.618897	1.20543e-05	0.000218674
ENSG00000233296	AC092159.2	0.380285	-1.39485	1.02806	4.1844e-15	2.3174e-13
ENSG00000283627	RP11-151G14.2	0.380332	-1.39467	-0.606324	0.000862431	0.0104886
ENSG00000272442	RP11-444E17.6	0.38046	-1.39418	-0.303715	4.95595e-05	0.000798073
ENSG00000228314	CYP4F29P	0.38055	-1.39384	-0.542803	0.000246572	0.00341015
ENSG00000175745	NR2F1	0.381277	-1.39109	2.02394	7.32453e-28	9.12703e-26
ENSG00000128564	VGF	0.383045	-1.38441	6.88879	7.68453e-121	8.17985e-118
ENSG00000129116	PALLD	0.384644	-1.37841	3.84656	2.25423e-73	1.11474e-70
ENSG00000145687	SSBP2	0.388207	-1.3651	2.87358	9.81184e-49	2.77574e-46
ENSG00000171617	ENC1	0.388933	-1.36241	2.02551	1.24375e-26	1.46002e-24
ENSG00000047644	WWC3	0.390984	-1.35482	0.611572	6.9162e-12	2.84452e-10
ENSG00000273071	RP11-337C18.10	0.393457	-1.34572	-0.95862	0.00420374	0.0419726
ENSG00000124126	PREX1	0.394265	-1.34276	4.00194	1.94297e-80	1.15117e-77
ENSG00000019505	SYT13	0.394818	-1.34074	0.19073	7.57984e-06	0.000142058
ENSG00000225813	AC009299.4	0.396419	-1.3349	0.250874	1.17771e-08	3.37579e-07
ENSG00000078018	MAP2	0.39673	-1.33377	4.84856	4.45226e-119	4.36899e-116
ENSG00000102466	FGF14	0.398452	-1.32752	0.243446	1.92733e-09	6.05212e-08
ENSG00000197372	ZNF675	0.400163	-1.32134	0.697123	1.88011e-10	6.61725e-09
ENSG00000153993	SEMA3D	0.401378	-1.31697	-0.457447	0.00163364	0.0184098
ENSG00000253846	PCDHGA10	0.402076	-1.31446	0.96133	5.25154e-12	2.19144e-10
ENSG00000106772	PRUNE2	0.402539	-1.3128	1.63343	6.59174e-05	0.00103573
ENSG00000153823	PID1	0.404469	-1.3059	1.75317	1.11442e-20	9.25778e-19
ENSG00000120875	DUSP4	0.404888	-1.30441	7.05643	1.355e-198	2.57872e-195
ENSG00000152377	SPOCK1	0.406725	-1.29787	3.23375	2.30158e-51	7.0856e-49
ENSG00000154274	C4orf19	0.409968	-1.28642	2.47472	7.35191e-32	1.08385e-29
ENSG00000118785	SPP1	0.410065	-1.28608	9.59262	6.58797e-253	1.97021e-249
ENSG00000158560	DYNC1I1	0.412237	-1.27845	3.58133	1.02379e-62	4.23006e-60
ENSG00000273564	FAM189A1	0.412383	-1.27794	-0.494103	0.00197296	0.0216735
ENSG00000130775	THEMIS2	0.412579	-1.27726	1.89728	6.58473e-22	5.93316e-20
ENSG00000224141	MIR548XHG	0.413961	-1.27243	1.2782	1.04882e-14	5.62022e-13
ENSG00000274454	SLC22A18AS	0.414434	-1.27078	2.57105	1.44205e-32	2.2089e-30
ENSG00000104967	NOVA2	0.417617	-1.25975	1.11921	1.42165e-14	7.54725e-13
ENSG00000284017	PLCL2	0.418557	-1.2565	-0.658714	0.00134031	0.0154391
ENSG00000154822	PLCL2	0.418811	-1.25563	-0.658793	0.00191922	0.0211721
ENSG00000115414	FN1	0.419	-1.25498	7.1551	0	0
ENSG00000227258	SMIM2-AS1	0.419152	-1.25445	-0.658307	0.00248601	0.0265164
ENSG00000136153	LMO7	0.421773	-1.24546	5.56095	2.16611e-112	1.91603e-109
ENSG00000133433	GSTT2B	0.422423	-1.24324	3.87731	1.79793e-62	7.38009e-60
ENSG00000142627	EPHA2	0.422427	-1.24323	2.92943	3.19213e-41	6.91294e-39
ENSG00000156510	HKDC1	0.423732	-1.23877	0.930026	0.000432297	0.00564909
ENSG00000235952	HCG4P5	0.423775	-1.23863	-2.64444	0.00168424	0.0188817
ENSG00000162458	FBLIM1	0.425734	-1.23198	2.76197	7.31513e-36	1.30145e-33
ENSG00000183840	GPR39	0.427627	-1.22558	-0.229204	5.59896e-06	0.000107074
ENSG00000139278	GLIPR1	0.428693	-1.22198	1.88262	1.54175e-20	1.26736e-18
ENSG00000156219	ART3	0.429639	-1.2188	4.9635	1.75944e-122	1.93856e-119
ENSG00000278817	AC007325.4	0.43021	-1.21689	-0.231659	0.000529267	0.00677253
ENSG00000249590	RP4-539M6.19	0.432782	-1.20829	0.824952	1.6949e-09	5.35168e-08
ENSG00000177283	FZD8	0.434329	-1.20314	0.803277	3.52094e-10	1.20242e-08
ENSG00000155495	MAGEC1	0.435478	-1.19933	-0.48104	9.02895e-05	0.00138034
ENSG00000257743	MGAM2	0.438593	-1.18904	1.97841	1.51799e-17	1.00036e-15
ENSG00000278563	MGAM2	0.438858	-1.18817	1.97854	1.83122e-17	1.19923e-15
ENSG00000091513	TF	0.439655	-1.18555	0.805301	1.82492e-10	6.43155e-09
ENSG00000263002	ZNF234	0.440188	-1.18381	3.03445	7.79322e-40	1.59947e-37
ENSG00000188290	HES4	0.440465	-1.1829	0.605993	1.05764e-08	3.05113e-07
ENSG00000239791	AC002310.7	0.440865	-1.18159	-0.907736	0.000624815	0.00786512
ENSG00000127863	TNFRSF19	0.441209	-1.18047	6.48293	3.38744e-287	1.63647e-283
ENSG00000182175	RGMA	0.441541	-1.17938	1.27623	9.76995e-14	4.78613e-12
ENSG00000185862	EVI2B	0.442418	-1.17652	0.979483	2.35598e-10	8.22471e-09
ENSG00000127920	GNG11	0.444469	-1.16984	3.21286	1.04648e-40	2.22034e-38
ENSG00000259977	AL121578.2	0.444527	-1.16966	-0.908157	0.00124898	0.0145393
ENSG00000180769	WDFY3-AS2	0.44481	-1.16874	0.283977	0.000899808	0.0108695
ENSG00000111087	GLI1	0.44646	-1.1634	-0.261134	0.000431336	0.0056377
ENSG00000105376	ICAM5	0.448795	-1.15587	3.26865	1.66029e-36	3.03114e-34
ENSG00000102445	RUBCNL	0.449506	-1.15359	4.44406	9.31632e-85	5.68051e-82
ENSG00000164287	CDC20B	0.449793	-1.15267	-0.34479	0.00356473	0.0364381
ENSG00000226445	XXyac-YX65C7_A.2	0.450131	-1.15158	-0.410678	0.0046503	0.0458194
ENSG00000133619	KRBA1	0.451233	-1.14806	2.51898	2.41439e-27	2.95577e-25
ENSG00000128683	GAD1	0.451903	-1.14591	-1.0602	0.00170718	0.0191139
ENSG00000253861	SLC2A3P1	0.451921	-1.14586	1.11594	0.00114768	0.0135028
ENSG00000169439	SDC2	0.452462	-1.14413	5.03514	7.32271e-118	6.968e-115
ENSG00000144026	ZNF514	0.453742	-1.14006	1.35128	6.35917e-13	2.9195e-11
ENSG00000236453	AC003092.1	0.45405	-1.13908	-0.303533	2.60848e-05	0.00044468
ENSG00000110619	CARS	0.455138	-1.13562	3.28964	3.81138e-05	0.000626777
ENSG00000254827	SLC22A18AS	0.456068	-1.13268	2.93142	2.36414e-32	3.58635e-30
ENSG00000102524	TNFSF13B	0.457476	-1.12823	4.58774	1.76262e-65	7.68736e-63
ENSG00000205609	EIF3CL	0.460661	-1.11822	3.9888	6.49558e-05	0.00102267
ENSG00000102174	PHEX	0.460875	-1.11755	2.42165	9.09579e-22	8.12578e-20
ENSG00000099984	GSTT2	0.460902	-1.11747	-0.740971	0.000296377	0.00401756
ENSG00000235597	LINC01102	0.461656	-1.11511	1.10771	1.08772e-10	3.94185e-09
ENSG00000135547	HEY2	0.461814	-1.11462	3.27303	4.32655e-40	8.99737e-38
ENSG00000138772	ANXA3	0.462404	-1.11277	-1.07846	0.00261551	0.0277469
ENSG00000231185	AC005592.2	0.462674	-1.11193	0.633064	3.95938e-09	1.203e-07
ENSG00000253485	PCDHGA5	0.462871	-1.11132	0.464376	4.68619e-08	1.24338e-06
ENSG00000262209	PCDHGB3	0.46393	-1.10802	0.116181	2.30432e-06	4.70018e-05
ENSG00000134202	GSTM3	0.466316	-1.10062	4.32786	3.09489e-40	6.45741e-38
ENSG00000013016	EHD3	0.467598	-1.09666	-0.0430162	1.87616e-05	0.000329222
ENSG00000091656	ZFHX4	0.467676	-1.09642	1.13175	0.000300194	0.00405966
ENSG00000264425	MIR4653	0.46806	-1.09524	-1.13385	0.00302242	0.0315206
ENSG00000196188	CTSE	0.468496	-1.09389	-0.505685	0.00384342	0.0388881
ENSG00000102230	PCYT1B	0.46966	-1.09031	7.51698e-06	2.74853e-05	0.000466529
ENSG00000166924	NYAP1	0.470104	-1.08895	0.531476	0.000369211	0.00488823
ENSG00000213799	ZNF845	0.471	-1.0862	1.09956	5.30515e-11	1.97967e-09
ENSG00000134042	MRO	0.471057	-1.08603	0.147018	1.56336e-05	0.000277904
ENSG00000188152	NUTM2G	0.471299	-1.08528	0.0682003	0.00289545	0.0303476
ENSG00000253731	PCDHGA6	0.472217	-1.08248	1.17271	3.4432e-10	1.17715e-08
ENSG00000189164	ZNF527	0.47353	-1.07847	-0.00834256	1.62815e-05	0.000288117
ENSG00000270299	RP5-850E9.3	0.473715	-1.07791	2.22539	7.67393e-05	0.00119117
ENSG00000232804	HSPA1B	0.476718	-1.06879	0.75901	0.000108828	0.00163315
ENSG00000230141	HLA-DOA	0.47676	-1.06866	0.445245	1.96321e-06	4.06513e-05
ENSG00000149557	FEZ1	0.477712	-1.06579	2.83901	1.23505e-29	1.66805e-27
ENSG00000283384	RP11-153I24.5	0.479536	-1.06029	4.49063	7.8516e-34	1.29424e-31
ENSG00000164675	IQUB	0.480035	-1.05879	-1.21095	0.0022804	0.0246164
ENSG00000206305	HLA-DQA1	0.482378	-1.05176	-0.974675	0.00149912	0.0170808
ENSG00000255028	RP11-708B6.2	0.482632	-1.051	0.000226805	0.00116253	0.0136595
ENSG00000248771	LINC01207	0.48281	-1.05047	-0.37732	0.00032381	0.0043435
ENSG00000185565	LSAMP	0.482819	-1.05045	5.1304	1.01195e-103	7.94419e-101
ENSG00000231969	AC144449.1	0.483335	-1.04891	-1.11513	0.00220867	0.0239446
ENSG00000204291	COL15A1	0.484457	-1.04556	-0.37729	0.000327596	0.00439053
ENSG00000233970	AC092159.3	0.48537	-1.04284	-0.355487	0.000252016	0.00347844
ENSG00000182389	CACNB4	0.485888	-1.04131	1.29046	6.55677e-11	2.42798e-09
ENSG00000240356	RPL23AP7	0.488187	-1.03449	4.83306	5.83373e-89	3.85658e-86
ENSG00000168785	TSPAN5	0.489342	-1.03108	2.84655	3.28342e-28	4.14907e-26
ENSG00000122691	TWIST1	0.48945	-1.03077	1.71941	2.5788e-14	1.33517e-12
ENSG00000140807	NKD1	0.491302	-1.02532	1.49376	5.10895e-12	2.13336e-10
ENSG00000079435	LIPE	0.493099	-1.02005	1.80783	2.86325e-14	1.47153e-12
ENSG00000091137	SLC26A4	0.494227	-1.01675	4.05	2.49919e-38	4.84435e-36
ENSG00000204252	HLA-DOA	0.494539	-1.01584	0.347697	6.47428e-06	0.000122471
ENSG00000145990	GFOD1	0.495673	-1.01254	3.6507	1.03218e-35	1.81072e-33
ENSG00000235439	DDX39B	0.495779	-1.01223	1.77787	0.000371536	0.00491544
ENSG00000136114	THSD1	0.495901	-1.01188	1.88544	7.67319e-14	3.79448e-12
ENSG00000105383	CD33	0.497335	-1.00771	1.42089	2.50905e-10	8.71694e-09
ENSG00000284554	CTA-150C2.22	0.498311	-1.00488	-0.527986	0.00394781	0.0397776
ENSG00000181666	HKR1	0.498521	-1.00427	2.17642	2.24749e-15	1.26933e-13
ENSG00000117525	F3	0.499922	-1.00022	0.200562	1.83335e-05	0.000322159
ENSG00000134013	LOXL2	0.50194	-0.994414	5.93004	1.08689e-60	4.18774e-58
ENSG00000197128	ZNF772	0.503846	-0.988944	-0.411419	0.000556434	0.00709125
ENSG00000257151	PWAR6	0.503866	-0.988887	0.306431	5.25029e-05	0.000842018
ENSG00000282019	GPI	0.50514	-0.985244	-0.98881	0.000296524	0.00401869
ENSG00000283862	AC209232.1	0.506317	-0.981886	0.236586	2.19076e-06	4.48457e-05
ENSG00000180801	ARSJ	0.5065	-0.981367	3.74567	1.14768e-30	1.61248e-28
ENSG00000171502	COL24A1	0.506625	-0.981009	-0.566988	0.000574931	0.00729001
ENSG00000231817	LINC01198	0.506966	-0.980039	0.109304	0.000126959	0.00187831
ENSG00000258225	RP11-136F16.1	0.508116	-0.976771	3.617	0.00195604	0.0215178
ENSG00000167680	SEMA6B	0.509095	-0.973992	4.89785	8.56752e-36	1.51142e-33
ENSG00000206235	TAP2	0.510922	-0.968826	1.05589	0.00162021	0.0182781
ENSG00000179111	HES7	0.512094	-0.965518	1.94453	1.22413e-06	2.62923e-05
ENSG00000112309	B3GAT2	0.512397	-0.964666	1.02293	2.3987e-07	5.74764e-06
ENSG00000284099	AC008393.1	0.514705	-0.958182	-1.64329	0.000549565	0.00700869
ENSG00000269378	ITGB1P1	0.514946	-0.957508	2.05797	0.000711845	0.00883518
ENSG00000168615	ADAM9	0.518002	-0.948972	5.8264	1.1942e-103	9.2592e-101
ENSG00000104537	ANXA13	0.519415	-0.945041	0.0252942	0.00377732	0.0383119
ENSG00000083857	FAT1	0.521108	-0.940345	5.86541	2.91726e-108	2.54462e-105
ENSG00000183831	ANKRD45	0.52495	-0.929749	0.682713	0.00123266	0.0143706
ENSG00000278910	BANCR	0.525354	-0.928637	4.0435	1.14034e-44	2.8307e-42
ENSG00000143153	ATP1B1	0.525572	-0.92804	2.94359	2.35941e-23	2.29378e-21
ENSG00000248429	RP11-597D13.9	0.52561	-0.927936	1.51053	2.93544e-09	9.05473e-08
ENSG00000186312	CA5BP1	0.527524	-0.922692	3.66463	1.93234e-22	1.80054e-20
ENSG00000171189	GRIK1	0.528001	-0.921388	-0.876332	0.00392048	0.0395787
ENSG00000197971	MBP	0.52815	-0.920981	5.8306	2.06248e-81	1.23362e-78
ENSG00000101935	AMMECR1	0.528244	-0.920723	4.8512	9.16924e-64	3.8648e-61
ENSG00000103355	PRSS33	0.5283	-0.920571	0.499435	0.000644001	0.00806806
ENSG00000283149	RP11-134F2.8	0.529289	-0.917874	1.75304	0.000165356	0.00238678
ENSG00000173253	DMRT2	0.53052	-0.91452	2.8137	3.4942e-17	2.23469e-15
ENSG00000164620	RELL2	0.530733	-0.913943	4.33567	2.6798e-45	6.78627e-43
ENSG00000120054	CPN1	0.530762	-0.913863	2.6573	5.85638e-19	4.25692e-17
ENSG00000243444	PALM2	0.53145	-0.911993	-0.313005	0.00155586	0.0176091
ENSG00000103811	CTSH	0.531786	-0.911082	2.2114	1.53548e-15	8.79062e-14
ENSG00000204611	ZNF616	0.534922	-0.902599	2.39812	8.56246e-17	5.32424e-15
ENSG00000178878	APOLD1	0.535299	-0.901584	3.46812	6.83369e-32	1.01221e-29
ENSG00000168209	DDIT4	0.535418	-0.901261	3.83421	2.37848e-27	2.91749e-25
ENSG00000145794	MEGF10	0.536443	-0.898504	3.34581	6.6385e-27	7.91116e-25
ENSG00000128294	TPST2	0.538036	-0.894225	4.3347	1.30849e-34	2.22702e-32
ENSG00000269403	CTD-2616J11.11	0.539739	-0.889665	-0.433239	0.00183109	0.0202889
ENSG00000147231	CXorf57	0.540341	-0.888059	3.35293	1.28193e-29	1.72397e-27
ENSG00000160190	SLC37A1	0.541678	-0.884492	1.48496	6.75603e-08	1.74752e-06
ENSG00000275719	CTB-147N14.6	0.541748	-0.884305	-0.379052	0.00360544	0.0367943
ENSG00000135269	TES	0.542263	-0.882936	4.60274	1.23817e-54	4.07126e-52
ENSG00000158467	AHCYL2	0.542426	-0.882501	6.19021	1.38095e-52	4.40242e-50
ENSG00000157240	FZD1	0.543405	-0.879901	4.43576	3.70479e-51	1.12402e-48
ENSG00000128283	CDC42EP1	0.546194	-0.872513	4.62408	3.13243e-42	7.12774e-40
ENSG00000128656	CHN1	0.547003	-0.870378	5.96326	1.554e-75	8.27084e-73
ENSG00000204580	DDR1	0.547014	-0.870351	2.81326	1.2366e-18	8.7953e-17
ENSG00000143845	ETNK2	0.548239	-0.867122	3.13888	5.69767e-24	5.79952e-22
ENSG00000235657	HLA-A	0.548759	-0.865755	0.872221	0.00028567	0.00388837
ENSG00000168824	NSG1	0.548879	-0.865441	4.03185	2.69617e-36	4.86574e-34
ENSG00000149294	NCAM1	0.551477	-0.858628	4.2339	1.5131e-36	2.77858e-34
ENSG00000119508	NR4A3	0.551776	-0.857846	0.432273	3.58719e-05	0.000594736
ENSG00000131435	PDLIM4	0.552864	-0.855004	5.06606	1.40066e-48	3.92704e-46
ENSG00000283809	AC007326.13	0.552871	-0.854986	-0.543021	0.0023854	0.0255736
ENSG00000215522	DDR1	0.553039	-0.854547	2.56458	8.81997e-16	5.14566e-14
ENSG00000234078	DDR1	0.553039	-0.854546	2.56458	8.82421e-16	5.14566e-14
ENSG00000231023	LINC00326	0.553514	-0.853309	3.62688	3.91824e-22	3.60817e-20
ENSG00000186340	THBS2	0.553576	-0.853147	1.92921	1.07556e-09	3.47292e-08
ENSG00000123610	TNFAIP6	0.554676	-0.850282	2.64324	2.09494e-16	1.26997e-14
ENSG00000168539	CHRM1	0.556412	-0.845775	2.14637	7.40721e-13	3.38078e-11
ENSG00000197380	DACT3	0.557015	-0.844213	2.49816	4.15213e-14	2.10465e-12
ENSG00000132185	FCRLA	0.557368	-0.843298	4.12023	2.61841e-41	5.7498e-39
ENSG00000183508	FAM46C	0.558646	-0.839994	2.14184	5.06247e-12	2.11536e-10
ENSG00000196950	SLC39A10	0.558738	-0.839756	5.51822	3.19473e-61	1.26188e-58
ENSG00000081059	TCF7	0.559517	-0.837746	1.60853	1.0951e-09	3.52154e-08
ENSG00000111371	SLC38A1	0.559705	-0.837262	4.07	1.01031e-35	1.77732e-33
ENSG00000152049	KCNE4	0.559955	-0.836617	1.23222	6.57044e-07	1.4732e-05
ENSG00000255367	RP13-726E6.2	0.561328	-0.833085	0.139567	8.23029e-05	0.00126999
ENSG00000215817	ZC3H11B	0.563123	-0.828479	0.856008	7.53523e-06	0.000141306
ENSG00000232957	HLA-DOA	0.563561	-0.827356	3.50306	4.70845e-22	4.29803e-20
ENSG00000180773	SLC36A4	0.563646	-0.827138	3.67957	3.00557e-17	1.934e-15
ENSG00000186047	DLEU7	0.564292	-0.825486	0.418802	8.78281e-05	0.00134665
ENSG00000160284	SPATC1L	0.564575	-0.824764	1.72573	8.445e-10	2.76235e-08
ENSG00000274679	SPATC1L	0.564827	-0.82412	1.73086	7.09451e-10	2.3438e-08
ENSG00000169964	TMEM42	0.565351	-0.822782	0.272735	0.000172868	0.00248322
ENSG00000173041	ZNF680	0.566333	-0.820277	1.63892	9.02509e-08	2.29104e-06
ENSG00000147041	SYTL5	0.566508	-0.819831	3.97256	3.17838e-34	5.35153e-32
ENSG00000247993	FOXD1-AS1	0.566563	-0.819692	0.199557	0.000372817	0.00493135
ENSG00000205571	SMN2	0.567035	-0.818491	0.840055	0.000894311	0.0108172
ENSG00000082014	SMARCD3	0.567973	-0.816107	3.54688	8.53916e-24	8.56685e-22
ENSG00000127084	FGD3	0.568906	-0.813738	1.29498	3.13178e-07	7.36649e-06
ENSG00000206292	HLA-DOA	0.569029	-0.813427	1.67032	1.86763e-08	5.22927e-07
ENSG00000230836	LINC01293	0.570312	-0.810176	3.08667	1.19382e-19	9.14332e-18
ENSG00000143867	OSR1	0.572481	-0.8047	0.738991	2.77288e-05	0.000470028
ENSG00000138829	FBN2	0.572736	-0.804058	0.867283	2.58135e-05	0.000440774
ENSG00000181450	ZNF678	0.573501	-0.802133	0.978517	5.93391e-06	0.000113067
ENSG00000148680	HTR7	0.574532	-0.799541	3.16427	4.87116e-20	3.86267e-18
ENSG00000142156	COL6A1	0.57509	-0.798139	5.41877	9.03167e-75	4.68774e-72
ENSG00000224078	SNHG14	0.575165	-0.797951	4.57631	3.98445e-29	5.23505e-27
ENSG00000168306	ACOX2	0.575274	-0.797678	0.861041	0.0023088	0.0248755
ENSG00000280516	TMEM42	0.576003	-0.795851	0.258676	0.000307025	0.00414134
ENSG00000112902	SEMA5A	0.576336	-0.795017	3.02039	2.00774e-16	1.21828e-14
ENSG00000120068	HOXB8	0.578206	-0.790344	-0.0336495	0.00222407	0.0240949
ENSG00000196735	HLA-DQA1	0.578383	-0.789904	4.42475	1.31887e-41	2.95195e-39
ENSG00000229295	HLA-DPB1	0.578867	-0.788696	2.99828	5.6566e-12	2.34955e-10
ENSG00000072506	HSD17B10	0.578869	-0.788691	6.26419	1.7765e-90	1.19967e-87
ENSG00000213297	ZNF625-ZNF20	0.579202	-0.787861	0.708759	0.000135244	0.00199197
ENSG00000143786	CNIH3	0.579212	-0.787837	2.13807	9.75436e-11	3.55338e-09
ENSG00000165029	ABCA1	0.580037	-0.785783	4.47538	3.80452e-44	9.2253e-42
ENSG00000157600	TMEM164	0.581306	-0.782631	6.14115	1.20637e-98	8.70844e-96
ENSG00000006210	CX3CL1	0.581687	-0.781686	3.38794	2.74097e-23	2.6402e-21
ENSG00000111859	NEDD9	0.582157	-0.780519	3.36506	1.18816e-21	1.05247e-19
ENSG00000223572	CKMT1A	0.582752	-0.779045	2.1565	3.61036e-10	1.23029e-08
ENSG00000136840	ST6GALNAC4	0.583477	-0.777252	3.59809	5.58823e-25	6.04058e-23
ENSG00000175294	CATSPER1	0.583479	-0.777247	-0.389109	0.00129623	0.0150032
ENSG00000128739	SNRPN	0.584647	-0.774361	4.67486	4.73562e-45	1.18964e-42
ENSG00000008735	MAPK8IP2	0.584778	-0.77404	5.06329	8.45115e-36	1.49509e-33
ENSG00000262576	PCDHGA4	0.585964	-0.771116	1.11449	0.000155099	0.00225114
ENSG00000068366	ACSL4	0.58792	-0.766308	6.77988	2.1192e-68	9.71474e-66
ENSG00000172594	SMPDL3A	0.591219	-0.758234	3.32307	6.47256e-15	3.54192e-13
ENSG00000128000	ZNF780B	0.592316	-0.755561	3.08113	7.18494e-19	5.16288e-17
ENSG00000244607	CCDC13	0.592537	-0.755022	0.0431224	0.000650008	0.00813035
ENSG00000072182	ASIC4	0.593525	-0.752619	0.348863	0.000221733	0.00310006
ENSG00000113140	SPARC	0.593667	-0.752273	7.62845	2.77621e-136	3.79031e-133
ENSG00000075073	TACR2	0.594533	-0.750172	0.346788	0.000363217	0.00481858
ENSG00000232310	RP11-557H15.4	0.594849	-0.749405	0.866881	1.2049e-05	0.000218639
ENSG00000240476	LINC00973	0.595951	-0.746733	3.19275	7.71619e-13	3.51414e-11
ENSG00000274213	RP11-670E13.6	0.596777	-0.744737	-0.143623	0.00480243	0.0470819
ENSG00000204792	LINC01291	0.597116	-0.743916	2.40275	2.67153e-07	6.35531e-06
ENSG00000273145	CITF22-92A6.1	0.598312	-0.74103	1.78848	1.44112e-08	4.08792e-07
ENSG00000168916	ZNF608	0.605549	-0.723685	4.21312	1.70962e-30	2.3807e-28
ENSG00000064199	SPA17	0.606125	-0.722312	1.30365	1.4224e-05	0.00025465
ENSG00000144677	CTDSPL	0.608004	-0.717847	3.69623	3.38095e-20	2.70489e-18
ENSG00000081479	LRP2	0.608954	-0.715596	6.67243	5.64669e-123	6.4478e-120
ENSG00000174028	FAM3C2	0.609969	-0.713193	3.50224	2.15438e-17	1.40355e-15
ENSG00000121310	ECHDC2	0.611121	-0.710469	3.39648	6.16092e-19	4.45765e-17
ENSG00000250072	CTC-529P8.1	0.611403	-0.709804	2.9589	2.6663e-12	1.14615e-10
ENSG00000106351	AGFG2	0.611646	-0.709232	4.41401	2.65956e-30	3.67903e-28
ENSG00000019549	SNAI2	0.611772	-0.708933	6.38371	1.03408e-72	5.03437e-70
ENSG00000114378	HYAL1	0.612631	-0.706909	2.07116	2.63783e-10	9.14764e-09
ENSG00000106330	MOSPD3	0.612911	-0.70625	4.83691	8.78072e-28	1.08768e-25
ENSG00000128617	OPN1SW	0.61299	-0.706064	1.33234	8.49844e-06	0.000158095
ENSG00000128203	ASPHD2	0.614233	-0.703143	2.41821	4.85882e-11	1.82505e-09
ENSG00000106400	ZNHIT1	0.614296	-0.702994	6.31304	3.32094e-95	2.34343e-92
ENSG00000070759	TESK2	0.615184	-0.700911	2.57307	2.09203e-11	8.15554e-10
ENSG00000178922	HYI	0.61619	-0.698554	1.66572	9.6276e-07	2.10237e-05
ENSG00000152137	HSPB8	0.61629	-0.698318	4.69164	6.53101e-36	1.16857e-33
ENSG00000149781	FERMT3	0.616308	-0.698277	0.381773	0.0017921	0.0199132
ENSG00000260342	RP11-1035H13.3	0.617082	-0.696465	2.86598	0.000275996	0.00376894
ENSG00000006432	MAP3K9	0.617652	-0.695133	3.11579	2.63166e-14	1.36142e-12
ENSG00000223534	HLA-DQB1-AS1	0.618681	-0.692733	0.407119	0.0019162	0.0211462
ENSG00000204642	HLA-F	0.618985	-0.692024	3.24453	6.89941e-08	1.78168e-06
ENSG00000271605	MILR1	0.619359	-0.691153	1.21186	1.49111e-05	0.000266191
ENSG00000225932	CTAGE4	0.619472	-0.690889	1.98993	6.23361e-08	1.61906e-06
ENSG00000162772	ATF3	0.61996	-0.689753	2.58654	3.1917e-10	1.09595e-08
ENSG00000165233	CARD19	0.620109	-0.689405	5.83461	4.19635e-57	1.4974e-54
ENSG00000172927	MYEOV	0.620367	-0.688807	2.61386	2.91829e-12	1.24679e-10
ENSG00000134516	DOCK2	0.6204	-0.68873	1.45782	1.24121e-06	2.66319e-05
ENSG00000130956	HABP4	0.621466	-0.686253	3.79376	4.73332e-22	4.31447e-20
ENSG00000146267	FAXC	0.622446	-0.68398	3.34925	5.91105e-18	4.00466e-16
ENSG00000230463	HLA-DRB3	0.622671	-0.683458	3.98278	6.29044e-10	2.08364e-08
ENSG00000169093	ASMTL	0.623938	-0.680526	4.59015	6.48781e-31	9.23932e-29
ENSG00000182903	ZNF721	0.62425	-0.679805	2.88085	1.76497e-12	7.73607e-11
ENSG00000232022	FAAHP1	0.624891	-0.678324	0.199527	0.00395959	0.0398708
ENSG00000121858	TNFSF10	0.625161	-0.677701	0.278751	0.0014141	0.0161766
ENSG00000163393	SLC22A15	0.625191	-0.677631	1.5799	1.9126e-07	4.63772e-06
ENSG00000100321	SYNGR1	0.625998	-0.675769	4.54565	3.85684e-33	6.16338e-31
ENSG00000206395	DDAH2	0.627363	-0.672627	0.0744268	0.00407541	0.0408471
ENSG00000226634	DDAH2	0.627363	-0.672627	0.0744268	0.00407532	0.0408471
ENSG00000281601	ZNF780B	0.627372	-0.672607	2.92601	2.23534e-14	1.16697e-12
ENSG00000171016	PYGO1	0.628784	-0.669364	4.15317	1.01208e-23	1.00732e-21
ENSG00000127990	SGCE	0.628829	-0.66926	4.33675	2.79665e-28	3.55542e-26
ENSG00000196101	HLA-DRB3	0.628961	-0.668957	7.13257	3.97218e-85	2.44573e-82
ENSG00000196368	NUDT11	0.629109	-0.668619	3.76755	1.14185e-11	4.57345e-10
ENSG00000198453	ZNF568	0.629879	-0.666854	0.258621	0.000838932	0.0102445
ENSG00000129355	CDKN2D	0.630608	-0.665185	3.27737	1.06991e-14	5.72837e-13
ENSG00000138835	RGS3	0.631275	-0.66366	2.7206	1.71652e-11	6.76302e-10
ENSG00000164023	SGMS2	0.632253	-0.661425	2.26126	1.18453e-07	2.95558e-06
ENSG00000164976	KIAA1161	0.632425	-0.661035	4.36348	9.05263e-27	1.06867e-24
ENSG00000138336	TET1	0.633162	-0.659353	1.99282	3.34974e-06	6.66162e-05
ENSG00000130021	PUDP	0.633885	-0.657706	4.21504	4.24911e-26	4.92355e-24
ENSG00000182359	KBTBD3	0.635772	-0.65342	1.64525	3.53973e-06	7.00837e-05
ENSG00000155265	GOLGA7B	0.635965	-0.652981	4.15711	7.39731e-24	7.44508e-22
ENSG00000174099	MSRB3	0.636853	-0.650968	3.81219	6.52235e-15	3.56504e-13
ENSG00000105971	CAV2	0.636876	-0.650916	3.99856	6.63142e-20	5.19941e-18
ENSG00000170017	ALCAM	0.637114	-0.650377	4.56309	1.61234e-18	1.13903e-16
ENSG00000182518	FAM104B	0.638014	-0.648341	2.78396	1.31592e-09	4.21007e-08
ENSG00000109944	C11orf63	0.63835	-0.647579	2.49827	1.22682e-08	3.51015e-07
ENSG00000076706	MCAM	0.638417	-0.647429	7.14758	2.09314e-56	7.18335e-54
ENSG00000282607	MGAM	0.638957	-0.646209	1.84989	3.55129e-06	7.02905e-05
ENSG00000210184	MT-TS2	0.638996	-0.64612	1.11726	0.000113935	0.00170409
ENSG00000103260	METRN	0.640787	-0.642084	5.84705	1.8302e-20	1.49081e-18
ENSG00000065357	DGKA	0.641197	-0.641161	3.43285	1.61015e-13	7.77264e-12
ENSG00000107331	ABCA2	0.641559	-0.640347	6.40175	5.47193e-34	9.06737e-32
ENSG00000135709	KIAA0513	0.641863	-0.639663	2.5927	1.48033e-09	4.70493e-08
ENSG00000249992	TMEM158	0.641945	-0.639478	2.87397	3.8426e-09	1.17035e-07
ENSG00000248751	RP1-130H16.18	0.642216	-0.63887	0.348342	0.00217188	0.0236069
ENSG00000162545	CAMK2N1	0.642535	-0.638154	3.37387	4.09577e-15	2.27433e-13
ENSG00000169084	DHRSX	0.642722	-0.637733	3.35026	5.06101e-15	2.78813e-13
ENSG00000171365	CLCN5	0.643501	-0.635985	5.97794	9.53881e-29	1.23774e-26
ENSG00000174130	TLR6	0.644127	-0.634583	2.57387	2.52489e-09	7.8384e-08
ENSG00000134986	NREP	0.644189	-0.634444	3.28225	7.69679e-14	3.80316e-12
ENSG00000140993	TIGD7	0.645314	-0.631927	0.870432	0.0011777	0.0138148
ENSG00000090097	PCBP4	0.645764	-0.63092	5.74784	1.52297e-43	3.62299e-41
ENSG00000237742	RP11-624M8.1	0.646303	-0.629717	-0.161031	0.00291166	0.0305124
ENSG00000180611	MB21D2	0.646816	-0.628573	1.98872	2.16469e-06	4.43844e-05
ENSG00000256915	RP11-221N13.4	0.647403	-0.627265	1.99701	2.15666e-06	4.4234e-05
ENSG00000170385	SLC30A1	0.648373	-0.625104	5.45044	2.65643e-29	3.51966e-27
ENSG00000049323	LTBP1	0.649755	-0.622031	4.20355	3.13274e-20	2.51272e-18
ENSG00000123080	CDKN2C	0.649844	-0.621834	4.49275	1.44539e-22	1.3589e-20
ENSG00000181754	AMIGO1	0.650007	-0.621474	2.22908	1.43775e-06	3.04332e-05
ENSG00000268362	CTD-2017D11.1	0.650007	-0.621472	0.770719	0.0017636	0.0196486
ENSG00000197182	MIRLET7BHG	0.65109	-0.619071	2.45851	2.48566e-09	7.72043e-08
ENSG00000105974	CAV1	0.651142	-0.618956	6.31809	4.05465e-65	1.74414e-62
ENSG00000197747	S100A10	0.651227	-0.618768	5.55827	1.24773e-36	2.29799e-34
ENSG00000169884	WNT10B	0.651378	-0.618433	3.10385	1.52529e-12	6.72439e-11
ENSG00000100258	LMF2	0.651494	-0.618176	6.12814	1.38845e-38	2.70804e-36
ENSG00000196139	AKR1C3	0.65162	-0.617897	1.98685	8.28447e-06	0.000154389
ENSG00000274070	GATSL2	0.651688	-0.617747	1.12056	0.000459911	0.0059776
ENSG00000160219	GAB3	0.651859	-0.617369	1.6413	2.44321e-05	0.000419237
ENSG00000107281	NPDC1	0.652148	-0.616728	3.88281	1.23346e-19	9.43547e-18
ENSG00000163064	EN1	0.65218	-0.616657	1.22569	4.68864e-05	0.000757748
ENSG00000281097	LINC01395	0.653175	-0.614458	1.28751	0.000320714	0.00430657
ENSG00000251493	FOXD1	0.653417	-0.613925	2.79363	5.13747e-10	1.71713e-08
ENSG00000164897	TMUB1	0.655163	-0.610075	5.63372	1.85165e-21	1.60842e-19
ENSG00000116016	EPAS1	0.655376	-0.609605	3.09656	4.72475e-12	1.98215e-10
ENSG00000176597	B3GNT5	0.65596	-0.608321	4.07642	2.02353e-17	1.32379e-15
ENSG00000215048	HLA-DPB1	0.656005	-0.608221	3.52798	3.35308e-14	1.71067e-12
ENSG00000174804	FZD4	0.656175	-0.607847	5.15646	1.43408e-30	2.0059e-28
ENSG00000196937	FAM3C	0.656327	-0.607514	6.3082	7.34871e-62	2.97756e-59
ENSG00000036672	USP2	0.656339	-0.607487	2.53977	1.48064e-08	4.19814e-07
ENSG00000156299	TIAM1	0.656369	-0.607421	5.46274	3.74412e-41	8.08049e-39
ENSG00000282393	CTD-3113P16.11	0.656648	-0.606807	5.02731	4.85554e-34	8.06726e-32
ENSG00000154217	PITPNC1	0.656925	-0.6062	2.5424	1.57351e-09	4.98845e-08
ENSG00000075826	SEC31B	0.657074	-0.605873	2.86253	3.50487e-07	8.16153e-06
ENSG00000240972	MIF	0.657123	-0.605764	7.32351	5.33383e-26	6.12396e-24
ENSG00000188419	CHM	0.657245	-0.605497	5.82166	1.33589e-35	2.32404e-33
ENSG00000172687	ZNF738	0.657348	-0.605272	1.90297	3.23821e-06	6.45616e-05
ENSG00000114019	AMOTL2	0.657406	-0.605144	4.75584	1.70356e-24	1.79812e-22
ENSG00000145979	TBC1D7	0.657488	-0.604964	5.94857	8.09591e-54	2.62086e-51
ENSG00000100191	SLC5A4	0.658192	-0.60342	5.33072	7.16806e-22	6.43108e-20
ENSG00000127870	RNF6	0.658711	-0.602283	5.5184	1.45066e-23	1.42799e-21
ENSG00000154146	NRGN	0.659081	-0.601473	3.47795	9.3681e-12	3.79333e-10
ENSG00000002586	CD99	0.659379	-0.600821	5.78288	2.8074e-25	3.09865e-23
ENSG00000118322	ATP10B	0.660434	-0.598515	5.12234	5.05623e-32	7.5968e-30
ENSG00000151012	SLC7A11	0.660853	-0.597598	4.59357	3.68125e-12	1.56001e-10
ENSG00000120833	SOCS2	0.661027	-0.597219	1.26997	0.000206585	0.00290574
ENSG00000137936	BCAR3	0.661129	-0.596996	2.94924	3.20332e-11	1.22446e-09
ENSG00000232126	HLA-B	0.661953	-0.595199	7.32199	3.21083e-79	1.88458e-76
ENSG00000076641	PAG1	0.662325	-0.594388	4.69119	2.61488e-23	2.52262e-21
ENSG00000197008	ZNF138	0.662426	-0.594169	0.986077	0.00100618	0.0120021
ENSG00000137834	SMAD6	0.66265	-0.593681	0.809591	0.00207591	0.0226894
ENSG00000225649	AC064875.2	0.662907	-0.593121	3.29558	4.32481e-13	2.01492e-11
ENSG00000113448	PDE4D	0.66302	-0.592875	3.76695	2.69924e-17	1.74403e-15
ENSG00000140564	FURIN	0.663115	-0.592669	6.81055	1.54375e-44	3.80205e-42
ENSG00000135318	NT5E	0.663399	-0.592052	4.59941	1.59034e-20	1.30049e-18
ENSG00000090932	DLL3	0.663469	-0.5919	1.73539	2.02031e-05	0.000352743
ENSG00000100028	SNRPD3	0.663963	-0.590825	6.74754	6.50722e-42	1.47005e-39
ENSG00000169297	NR0B1	0.665947	-0.586521	5.18343	6.96484e-36	1.24265e-33
ENSG00000121577	POPDC2	0.666083	-0.586227	1.67505	0.000100964	0.00152828
ENSG00000145040	UCN2	0.666309	-0.585737	7.30306	1.62114e-50	4.84823e-48
ENSG00000130766	SESN2	0.66644	-0.585454	2.45246	2.75843e-08	7.54467e-07
ENSG00000184381	PLA2G6	0.666585	-0.58514	5.45615	2.93569e-15	1.64323e-13
ENSG00000226328	NUP50-AS1	0.666748	-0.584785	2.48545	3.87324e-07	8.96283e-06
ENSG00000261934	PCDHGA9	0.666965	-0.584317	0.0999262	0.00254904	0.0271105
ENSG00000104419	NDRG1	0.66707	-0.58409	10.0268	9.59311e-66	4.21312e-63
ENSG00000276701	MIF	0.667609	-0.582925	7.32557	7.96959e-37	1.47644e-34
ENSG00000026652	AGPAT4	0.668386	-0.581246	2.33622	4.93466e-07	1.12736e-05
ENSG00000159069	FBXW5	0.669018	-0.579883	6.52052	4.91053e-48	1.34671e-45
ENSG00000184319	RPL23AP82	0.669344	-0.57918	4.69466	8.95322e-24	8.95364e-22
ENSG00000275198	RP11-471B22.3	1.5001	0.585055	1.14988	0.000966253	0.0115873
ENSG00000254154	RP4-798P15.3	1.50052	0.585466	1.05801	0.00270956	0.0286497
ENSG00000100156	SLC16A8	1.50133	0.586243	1.11109	0.0042828	0.042667
ENSG00000147100	SLC16A2	1.50208	0.586958	3.06928	0.000104801	0.00158103
ENSG00000010278	CD9	1.50224	0.587119	8.02065	3.28925e-93	2.27006e-90
ENSG00000164520	RAET1E	1.5027	0.587559	0.22201	0.00159646	0.0180393
ENSG00000116661	FBXO2	1.5032	0.588035	1.65711	0.000869762	0.0105737
ENSG00000272221	XXbac-BPG181B23.7	1.50373	0.588542	0.0665024	0.00504661	0.0491765
ENSG00000235501	RP4-639F20.1	1.50374	0.588559	1.18611	2.97254e-05	0.000500897
ENSG00000214967	NPIPA7	1.50403	0.588834	1.82842	1.36896e-05	0.000245852
ENSG00000090661	CERS4	1.50425	0.589043	3.06331	3.06752e-10	1.05793e-08
ENSG00000123106	CCDC91	1.50472	0.589491	5.13486	1.36468e-23	1.35183e-21
ENSG00000105639	JAK3	1.5055	0.590243	2.18096	2.94442e-06	5.91171e-05
ENSG00000246451	RP11-894P9.1	1.50606	0.590777	1.46864	0.000737846	0.00912543
ENSG00000131471	AOC3	1.50614	0.590855	2.17703	2.98625e-05	0.000502938
ENSG00000089050	RBBP9	1.50616	0.590879	5.56856	3.86445e-34	6.45476e-32
ENSG00000188015	S100A3	1.50635	0.591055	3.56224	1.14877e-13	5.60574e-12
ENSG00000147804	SLC39A4	1.50679	0.591474	4.53716	3.48463e-24	3.61131e-22
ENSG00000253553	RP11-586K2.1	1.50809	0.592724	0.387232	0.000444172	0.00579824
ENSG00000173482	PTPRM	1.50831	0.592932	7.1024	1.05248e-74	5.41795e-72
ENSG00000137877	SPTBN5	1.50858	0.593192	1.7697	8.91117e-05	0.00136333
ENSG00000128602	SMO	1.5092	0.593782	4.20143	1.92559e-18	1.35271e-16
ENSG00000120658	ENOX1	1.50981	0.594372	3.11929	2.28522e-10	7.98213e-09
ENSG00000171790	SLFNL1	1.5099	0.594452	0.207198	0.00217932	0.023673
ENSG00000069424	KCNAB2	1.51095	0.595459	3.21187	1.25238e-10	4.49963e-09
ENSG00000232504	ST3GAL5-AS1	1.51124	0.59573	0.972206	0.000127708	0.00188895
ENSG00000004700	RECQL	1.51125	0.59574	7.26196	1.53907e-33	2.51715e-31
ENSG00000268947	AD000684.2	1.51142	0.595906	1.24137	0.000258654	0.00355688
ENSG00000166002	SMCO4	1.51181	0.596281	0.736145	0.00011211	0.00167918
ENSG00000260526	RP11-73K9.2	1.51192	0.596385	1.05026	0.0013133	0.0151756
ENSG00000176399	DMRTA1	1.51354	0.597926	1.09994	1.2931e-05	0.000233219
ENSG00000270605	RP5-1092A3.4	1.5138	0.598177	0.413751	0.000500135	0.0064444
ENSG00000232021	LEF1-AS1	1.51425	0.598604	0.394064	0.00047468	0.00615048
ENSG00000165995	CACNB2	1.51475	0.599084	1.85293	1.71825e-05	0.000303377
ENSG00000164038	SLC9B2	1.51483	0.599158	3.73439	1.2318e-15	7.09731e-14
ENSG00000197415	VEPH1	1.51505	0.599364	6.96823	5.48608e-50	1.61757e-47
ENSG00000260077	RP11-254F7.2	1.51576	0.600042	2.44157	1.60284e-07	3.92908e-06
ENSG00000126775	ATG14	1.51628	0.600535	5.34034	3.81785e-17	2.4293e-15
ENSG00000272086	CTD-2186M15.3	1.51715	0.60136	0.12359	0.00407316	0.0408376
ENSG00000180626	ZNF594	1.51762	0.601807	4.23464	4.24948e-17	2.68294e-15
ENSG00000225411	RP11-764K9.1	1.5182	0.602362	1.04246	0.00117156	0.0137529
ENSG00000022267	FHL1	1.5194	0.603503	4.76612	3.66375e-27	4.4164e-25
ENSG00000087470	DNM1L	1.51964	0.603727	7.10274	1.83118e-29	2.43651e-27
ENSG00000268061	NAPA-AS1	1.51967	0.603758	0.244739	0.00433673	0.0430949
ENSG00000282331	LRRC37A4P	1.51982	0.603898	3.11763	1.18982e-08	3.40894e-07
ENSG00000148848	ADAM12	1.51988	0.603953	1.60837	7.99302e-07	1.77237e-05
ENSG00000250305	KIAA1456	1.51996	0.604034	-0.0513111	0.00493653	0.0482146
ENSG00000249626	RP11-496H1.1	1.52001	0.604078	1.73842	0.000103983	0.00156981
ENSG00000260766	RP11-226L15.5	1.52107	0.605086	2.09493	4.82855e-05	0.000778955
ENSG00000278828	HIST1H3H	1.52111	0.605124	0.0254438	0.00345476	0.0354468
ENSG00000164418	GRIK2	1.52113	0.605144	5.18725	6.08633e-32	9.05782e-30
ENSG00000260777	CTD-2008P7.1	1.52145	0.605451	0.713395	0.0035285	0.0360972
ENSG00000278373	G6PC2	1.5225	0.606439	-0.0260783	0.00340834	0.0350563
ENSG00000175354	PTPN2	1.52255	0.606489	5.46595	3.11871e-41	6.77731e-39
ENSG00000164932	CTHRC1	1.52345	0.607343	6.13307	9.34059e-49	2.65438e-46
ENSG00000164627	KIF6	1.52397	0.60783	5.26008	7.16698e-39	1.41543e-36
ENSG00000240370	RPL13P5	1.52404	0.607903	1.58506	0.000468302	0.00607285
ENSG00000253669	KB-1732A1.1	1.52424	0.608091	1.93195	1.59576e-06	3.35515e-05
ENSG00000130005	GAMT	1.52528	0.609072	4.11972	1.51565e-18	1.07314e-16
ENSG00000137628	DDX60	1.52543	0.609212	3.11869	1.05285e-10	3.8221e-09
ENSG00000273001	RP11-118K6.3	1.52602	0.609773	-0.0512077	0.00265273	0.0281133
ENSG00000221926	TRIM16	1.52682	0.610528	4.36839	2.81415e-16	1.69126e-14
ENSG00000231890	DARS-AS1	1.52705	0.610751	1.87362	1.48134e-05	0.000264749
ENSG00000103723	AP3B2	1.52774	0.611399	2.14747	6.11761e-06	0.000116214
ENSG00000260361	CTD-2313J17.5	1.52777	0.611427	0.847237	1.99951e-05	0.000349402
ENSG00000135919	SERPINE2	1.52838	0.612008	11.5589	6.2372e-53	1.99854e-50
ENSG00000173110	HSPA6	1.52936	0.612929	1.33109	0.000577791	0.00732184
ENSG00000107165	TYRP1	1.52983	0.613369	7.41874	2.37809e-51	7.28541e-49
ENSG00000154153	FAM134B	1.53039	0.613897	2.74006	1.04441e-09	3.37756e-08
ENSG00000085415	SEH1L	1.53045	0.61396	6.82157	5.48572e-38	1.05358e-35
ENSG00000161955	TNFSF13	1.53063	0.614121	3.72217	4.85855e-16	2.87589e-14
ENSG00000116761	CTH	1.53088	0.614365	2.60833	2.12123e-08	5.90512e-07
ENSG00000188732	FAM221A	1.53139	0.614838	1.05088	8.1795e-06	0.000152523
ENSG00000133943	C14orf159	1.53249	0.615875	5.62746	5.06373e-25	5.48305e-23
ENSG00000100583	SAMD15	1.53274	0.616114	1.91198	5.82753e-06	0.000111208
ENSG00000275457	RP1-198K11.5	1.53289	0.616255	2.19554	3.49045e-06	6.91735e-05
ENSG00000169604	ANTXR1	1.53291	0.616272	6.30867	1.12694e-60	4.31557e-58
ENSG00000173114	LRRN3	1.53348	0.616811	1.17346	0.000891597	0.0107911
ENSG00000260853	RP11-264B17.2	1.53429	0.617569	0.90795	0.00269614	0.02853
ENSG00000225439	BOLA3-AS1	1.53446	0.617731	2.99194	3.80138e-10	1.29327e-08
ENSG00000226659	RP11-137H2.4	1.53461	0.617871	1.77892	4.45272e-05	0.000723342
ENSG00000140403	DNAJA4	1.53467	0.617932	2.01356	1.39403e-06	2.95975e-05
ENSG00000065054	SLC9A3R2	1.53572	0.618919	2.37233	1.44798e-05	0.000259081
ENSG00000225140	RP11-809C18.3	1.53733	0.620424	-0.0171456	0.00250095	0.0266667
ENSG00000213782	DDX47	1.53736	0.620452	6.45318	2.2183e-74	1.12352e-71
ENSG00000165102	HGSNAT	1.53827	0.621304	4.86533	1.53895e-31	2.24248e-29
ENSG00000165406	MARCH8	1.53866	0.621671	4.03164	1.6188e-18	1.14231e-16
ENSG00000184221	OLIG1	1.53879	0.621798	1.93664	3.12226e-05	0.000524158
ENSG00000133704	IPO8	1.5391	0.62209	6.93819	3.67251e-60	1.38111e-57
ENSG00000130881	LRP3	1.53924	0.622214	4.11515	1.06507e-19	8.18722e-18
ENSG00000227124	ZNF717	1.5396	0.622556	1.74323	0.000223695	0.00312333
ENSG00000131196	NFATC1	1.53983	0.622767	2.9536	1.19128e-08	3.41158e-07
ENSG00000207650	MIR570	1.54006	0.622991	0.200626	0.000777081	0.00955236
ENSG00000245614	DDX11-AS1	1.54021	0.623132	1.61056	1.82466e-07	4.43648e-06
ENSG00000187824	TMEM220	1.54039	0.623292	2.24554	1.28975e-06	2.76263e-05
ENSG00000273294	C1QTNF3-AMACR	1.54184	0.624653	1.35765	0.000647378	0.0081039
ENSG00000229703	XX-CR54.1	1.54201	0.624811	-0.152665	0.00213529	0.0232454
ENSG00000103024	NME3	1.54221	0.625003	2.29946	1.36287e-07	3.37111e-06
ENSG00000265933	LINC00668	1.54249	0.625261	3.03632	2.0094e-07	4.85744e-06
ENSG00000149646	CNBD2	1.54276	0.625515	1.66997	3.95095e-05	0.000647525
ENSG00000256984	RP11-551L14.8	1.54277	0.625526	1.48463	9.37218e-07	2.05374e-05
ENSG00000268912	CTD-2619J13.17	1.54343	0.626136	-0.151613	0.00249528	0.0266109
ENSG00000264456	RP11-848P1.2	1.54366	0.626355	0.367464	0.00110415	0.0130395
ENSG00000139131	YARS2	1.54525	0.627836	4.98735	6.07602e-32	9.05782e-30
ENSG00000133466	C1QTNF6	1.54892	0.631265	1.89692	4.06577e-06	7.97526e-05
ENSG00000002016	RAD52	1.54903	0.631363	3.77654	3.38169e-18	2.33129e-16
ENSG00000255874	LINC00346	1.54951	0.631812	0.54153	0.000149246	0.00217625
ENSG00000274333	RP11-717F1.2	1.54966	0.631951	3.96935	2.87954e-14	1.47869e-12
ENSG00000144847	IGSF11	1.55022	0.632471	5.97007	6.17157e-58	2.26663e-55
ENSG00000232931	LINC00342	1.55032	0.632564	2.89914	4.19282e-07	9.64547e-06
ENSG00000117148	ACTL8	1.5508	0.633012	0.0426523	0.00229752	0.0247724
ENSG00000110841	PPFIBP1	1.55139	0.633562	8.17543	3.50784e-68	1.5964e-65
ENSG00000272115	GS1-393G12.14	1.5517	0.633851	-0.142763	0.00502778	0.0490082
ENSG00000236682	AC068282.3	1.55251	0.634604	-0.142971	0.00486753	0.0476755
ENSG00000164845	FAM86FP	1.55328	0.635322	0.728397	0.00429875	0.0427808
ENSG00000211455	STK38L	1.5534	0.635432	4.53822	4.7332e-28	5.96906e-26
ENSG00000111711	GOLT1B	1.55351	0.635535	6.14807	3.23922e-53	1.04324e-50
ENSG00000179935	LINC00652	1.55366	0.635673	3.49454	4.31417e-16	2.56332e-14
ENSG00000246695	RASSF8-AS1	1.55367	0.635682	2.84664	3.89516e-09	1.18521e-07
ENSG00000128791	TWSG1	1.55501	0.636922	5.39354	2.83427e-33	4.57585e-31
ENSG00000261098	RP11-819C21.1	1.55515	0.637057	0.531318	0.000262762	0.00360704
ENSG00000279718	SNX18P12	1.55655	0.63835	0.718327	6.69284e-05	0.0010503
ENSG00000061794	MRPS35	1.55705	0.638816	6.46059	7.02865e-52	2.19612e-49
ENSG00000111731	C2CD5	1.55735	0.639094	5.77148	1.2862e-34	2.19503e-32
ENSG00000132199	ENOSF1	1.55799	0.639685	6.45446	9.1726e-43	2.13358e-40
ENSG00000124224	PPP4R1L	1.55829	0.639962	2.6492	2.97419e-10	1.02687e-08
ENSG00000212993	POU5F1B	1.55912	0.640732	-0.142503	0.00241613	0.0258589
ENSG00000250510	GPR162	1.56024	0.641768	1.29585	0.000603937	0.0076178
ENSG00000100271	TTLL1	1.56047	0.641985	2.49585	9.16735e-06	0.000169934
ENSG00000171236	LRG1	1.56233	0.643701	-0.230057	0.00362513	0.0369833
ENSG00000228223	HCG11	1.56302	0.644334	3.04716	9.65061e-10	3.129e-08
ENSG00000240764	PCDHGC5	1.56308	0.644392	0.843831	0.00494609	0.0482644
ENSG00000277449	CEBPB-AS1	1.5634	0.644692	1.29815	0.000429255	0.00561752
ENSG00000250337	LINC01021	1.5635	0.644781	2.60317	3.63424e-07	8.43775e-06
ENSG00000196154	S100A4	1.56445	0.645656	1.71469	8.27566e-09	2.41513e-07
ENSG00000142046	TMEM91	1.565	0.64616	0.257667	0.000439574	0.00574061
ENSG00000259658	RP11-89K11.1	1.5654	0.646528	2.38151	3.10875e-08	8.44459e-07
ENSG00000116194	ANGPTL1	1.56587	0.646967	1.45673	7.31604e-08	1.8823e-06
ENSG00000154102	C16orf74	1.56654	0.647579	0.890432	0.00510795	0.0497047
ENSG00000117266	CDK18	1.56654	0.647579	5.48253	2.42016e-46	6.35956e-44
ENSG00000205707	ETFRF1	1.56999	0.650754	3.26758	3.05624e-12	1.30218e-10
ENSG00000106536	POU6F2	1.57001	0.650772	3.79454	1.65828e-15	9.48497e-14
ENSG00000204397	CARD16	1.57031	0.651045	2.33799	5.50102e-08	1.44492e-06
ENSG00000125637	PSD4	1.57082	0.651518	1.95589	7.63701e-06	0.000143044
ENSG00000131480	AOC2	1.57104	0.651717	2.83996	7.91365e-12	3.23358e-10
ENSG00000229227	RP11-38L15.2	1.57173	0.652352	0.220216	0.000701096	0.00871382
ENSG00000248027	CTD-2383M3.1	1.57225	0.652832	0.0266454	0.00127357	0.0147763
ENSG00000139178	C1RL	1.57236	0.652935	6.08206	1.23581e-55	4.15042e-53
ENSG00000107485	GATA3	1.57267	0.653216	1.07664	0.00102669	0.0122305
ENSG00000272667	RP11-395A13.2	1.5729	0.653428	1.19241	1.17147e-06	2.52044e-05
ENSG00000137098	SPAG8	1.57306	0.653577	0.677775	0.00263625	0.0279481
ENSG00000163406	SLC15A2	1.57316	0.653665	0.242991	0.00108587	0.0128453
ENSG00000275748	ARL17B	1.57353	0.654006	0.554846	0.00384558	0.0389037
ENSG00000074181	NOTCH3	1.57394	0.654385	0.812205	0.00106609	0.0126423
ENSG00000255036	RP11-23J9.4	1.57413	0.654555	1.30389	8.2682e-05	0.0012749
ENSG00000277036	RP11-846E15.3	1.57455	0.65494	1.00033	0.000631355	0.00793496
ENSG00000154655	L3MBTL4	1.57464	0.655026	0.947341	0.00256608	0.0272871
ENSG00000244300	GATA2-AS1	1.57469	0.65507	0.314371	0.000842063	0.0102807
ENSG00000241713	LY6G5B	1.5747	0.655073	0.837449	4.12135e-05	0.000674571
ENSG00000064102	INTS13	1.57628	0.656522	6.24458	6.33833e-57	2.24141e-54
ENSG00000140876	NUDT7	1.57679	0.656987	0.433232	0.000331789	0.00444198
ENSG00000163596	ICA1L	1.57715	0.657319	0.804643	3.38721e-05	0.000565162
ENSG00000167487	KLHL26	1.57727	0.657426	2.76748	2.36799e-08	6.53126e-07
ENSG00000185231	MC2R	1.57732	0.657471	-0.25042	0.00468686	0.0461145
ENSG00000256594	RP11-705C15.2	1.5778	0.657919	2.71133	1.9693e-11	7.71539e-10
ENSG00000184226	PCDH9	1.57898	0.658989	-0.191074	0.00191403	0.021126
ENSG00000101353	MROH8	1.57911	0.659111	-0.260227	0.00399265	0.0401651
ENSG00000148082	SHC3	1.5805	0.660383	0.628824	7.67314e-05	0.00119117
ENSG00000064393	HIPK2	1.58071	0.660577	5.67555	2.7177e-42	6.22919e-40
ENSG00000004846	ABCB5	1.58144	0.661241	1.91352	1.95311e-06	4.04555e-05
ENSG00000121931	LRIF1	1.58282	0.662493	2.77185	4.72244e-07	1.08282e-05
ENSG00000236809	SNX25P1	1.58288	0.662548	0.0583931	0.000902542	0.0108984
ENSG00000250131	RP11-130F10.1	1.58301	0.662669	-0.0965293	0.00430128	0.04279
ENSG00000176912	TYMSOS	1.58392	0.663497	2.33172	3.09481e-06	6.1919e-05
ENSG00000214770	RP11-544I20.2	1.58397	0.663547	0.621186	0.000177917	0.00254468
ENSG00000231793	DOC2GP	1.58457	0.66409	0.932532	0.00376906	0.0382466
ENSG00000267288	RP13-890H12.2	1.58535	0.664803	-0.161068	0.00293988	0.0307619
ENSG00000158315	RHBDL2	1.58631	0.665673	1.28873	7.30958e-07	1.62788e-05
ENSG00000224687	RASAL2-AS1	1.58728	0.666553	1.27939	0.000472251	0.00612152
ENSG00000052126	PLEKHA5	1.58889	0.668021	6.30589	9.88606e-41	2.10466e-38
ENSG00000129353	SLC44A2	1.58906	0.668172	5.17767	1.95452e-21	1.69543e-19
ENSG00000126878	AIF1L	1.59007	0.669087	6.24166	1.05089e-57	3.83715e-55
ENSG00000151491	EPS8	1.59131	0.670214	7.39382	4.46757e-70	2.09386e-67
ENSG00000261079	RP11-252A24.3	1.59223	0.671047	0.957928	0.00334519	0.0344955
ENSG00000163362	C1orf106	1.59267	0.671444	0.913001	0.000632249	0.00794461
ENSG00000070778	PTPN21	1.59393	0.67259	4.30211	1.51422e-18	1.07314e-16
ENSG00000135424	ITGA7	1.59474	0.673324	2.17963	2.16142e-08	6.00104e-07
ENSG00000164946	FREM1	1.59599	0.674455	1.03813	0.00127772	0.0148169
ENSG00000174721	FGFBP3	1.59622	0.674656	2.99816	1.6608e-11	6.5476e-10
ENSG00000091622	PITPNM3	1.59631	0.674739	1.88424	1.45781e-05	0.000260766
ENSG00000181800	CELF2-AS1	1.59678	0.675168	0.676736	4.89822e-05	0.000789586
ENSG00000258483	AC144835.1	1.59727	0.675611	1.45941	1.7802e-07	4.33678e-06
ENSG00000108381	ASPA	1.59771	0.676003	4.48398	5.31754e-27	6.37323e-25
ENSG00000141526	SLC16A3	1.59789	0.676172	1.83247	1.95332e-05	0.000342092
ENSG00000082196	C1QTNF3	1.59906	0.677225	0.387399	0.000336479	0.0044971
ENSG00000258701	LINC00638	1.5994	0.677534	1.71616	2.45016e-05	0.000419856
ENSG00000213963	AC074286.1	1.59977	0.677864	1.27843	0.000114309	0.00170846
ENSG00000111203	ITFG2	1.60065	0.678658	4.79014	1.69263e-33	2.7611e-31
ENSG00000259408	RP11-3D4.3	1.6007	0.678699	0.162789	0.000343811	0.00458665
ENSG00000196689	TRPV1	1.60231	0.680149	3.06173	2.7581e-13	1.31225e-11
ENSG00000147144	CCDC120	1.60264	0.680452	2.15421	5.84654e-07	1.32413e-05
ENSG00000135605	TEC	1.60444	0.682072	1.40145	1.91937e-05	0.000336616
ENSG00000151746	BICD1	1.60446	0.682092	5.48221	7.23584e-48	1.96724e-45
ENSG00000151023	ENKUR	1.60453	0.682155	0.122342	0.00131645	0.0152036
ENSG00000101004	NINL	1.60515	0.682712	4.05954	1.80317e-23	1.76668e-21
ENSG00000282752	CTDP1	1.6064	0.683828	1.63826	0.00374196	0.0380207
ENSG00000151025	GPR158	1.60788	0.68516	4.42135	4.6074e-26	5.32888e-24
ENSG00000188643	S100A16	1.60812	0.685375	4.85478	1.82343e-19	1.37146e-17
ENSG00000281230	SERTAD4	1.60828	0.68552	5.05573	3.91613e-37	7.31978e-35
ENSG00000132141	CCT6B	1.60869	0.685889	0.406976	0.000116276	0.00173497
ENSG00000107719	PALD1	1.60928	0.68642	0.0748333	0.00105743	0.0125563
ENSG00000139154	AEBP2	1.60951	0.686621	5.45561	6.36314e-46	1.6378e-43
ENSG00000168679	SLC16A4	1.60969	0.686778	3.23338	2.98527e-05	0.000502908
ENSG00000197291	RAMP2-AS1	1.60969	0.686784	0.0746029	0.000662517	0.00827034
ENSG00000174669	SLC29A2	1.61005	0.687104	4.5174	3.9011e-17	2.47475e-15
ENSG00000254813	RP11-252C15.1	1.61108	0.688025	1.68845	1.65033e-06	3.45946e-05
ENSG00000179406	LINC00174	1.6134	0.690105	2.43499	4.83525e-09	1.45644e-07
ENSG00000262155	LINC02175	1.61724	0.693537	0.154716	0.000909994	0.0109841
ENSG00000008394	MGST1	1.61879	0.694915	6.1899	3.43243e-37	6.4541e-35
ENSG00000283903	FGF11	1.61902	0.69512	1.31093	0.000135345	0.0019928
ENSG00000161958	FGF11	1.61902	0.69512	1.31093	0.000135364	0.0019928
ENSG00000239311	RP11-615J4.3	1.61905	0.695149	0.511532	5.12286e-05	0.000822842
ENSG00000229539	RP11-119B16.2	1.61932	0.695389	-0.000197555	0.00103351	0.0123071
ENSG00000104219	ZDHHC2	1.61999	0.695981	3.15955	1.38702e-16	8.52339e-15
ENSG00000173269	MMRN2	1.62096	0.696845	0.101188	0.00130444	0.0150898
ENSG00000188681	TEKT4P2	1.62169	0.6975	0.691612	4.24206e-05	0.000692885
ENSG00000166341	DCHS1	1.62259	0.698299	2.79368	1.97443e-06	4.08432e-05
ENSG00000130208	APOC1	1.62343	0.699045	2.7121	1.27197e-10	4.56478e-09
ENSG00000221821	C6orf226	1.62368	0.699263	1.34597	6.53451e-05	0.00102802
ENSG00000257027	RP11-705C15.3	1.62519	0.700613	1.4609	3.44755e-05	0.000573554
ENSG00000226174	TEX22	1.62645	0.701724	1.27059	0.000688333	0.00856706
ENSG00000234147	RP3-460G2.2	1.62711	0.702314	1.23079	2.83681e-07	6.7281e-06
ENSG00000165028	NIPSNAP3B	1.62727	0.702449	0.271768	0.000163976	0.00236849
ENSG00000224728	IMPDH1P8	1.62738	0.702552	0.0591867	0.000644925	0.00807641
ENSG00000251417	RP11-1348G14.4	1.62759	0.702737	0.72817	2.80859e-05	0.000475567
ENSG00000133243	BTBD2	1.62812	0.703207	5.75127	7.60587e-24	7.64274e-22
ENSG00000103942	HOMER2	1.6286	0.703636	2.45323	7.20124e-09	2.11435e-07
ENSG00000224238	WARS2-IT1	1.62886	0.703864	3.59867	4.5575e-16	2.70278e-14
ENSG00000237940	LINC01238	1.62939	0.704336	1.17932	0.00490608	0.0479484
ENSG00000235109	ZSCAN31	1.62947	0.704407	0.659427	1.94394e-05	0.000340641
ENSG00000133488	SEC14L4	1.63002	0.704888	3.10766	4.7936e-13	2.22179e-11
ENSG00000240053	LY6G5B	1.63174	0.706415	1.65514	6.83398e-06	0.000128965
ENSG00000283922	CRYM	1.63261	0.707182	1.63502	2.25509e-06	4.60724e-05
ENSG00000261324	RP11-174G6.5	1.63358	0.708035	2.43304	4.39434e-07	1.01017e-05
ENSG00000226742	HSBP1L1	1.63358	0.708039	3.06511	2.45119e-14	1.2712e-12
ENSG00000179869	ABCA13	1.63496	0.709254	3.32771	2.04464e-05	0.000356594
ENSG00000215493	XXbac-B562F10.11	1.63538	0.709623	0.559031	5.58968e-05	0.000892119
ENSG00000189120	SP6	1.6355	0.709731	-0.0158428	0.000694411	0.00863415
ENSG00000261728	RP11-307O13.1	1.63661	0.710707	0.748354	0.0016631	0.018688
ENSG00000283649	ZDBF2	1.63666	0.710758	2.90321	1.47808e-12	6.53718e-11
ENSG00000204186	ZDBF2	1.63667	0.710759	2.90321	1.47629e-12	6.53385e-11
ENSG00000133818	RRAS2	1.63769	0.711664	4.5036	2.97357e-33	4.78844e-31
ENSG00000235172	LINC01366	1.63809	0.712014	3.95743	2.2144e-21	1.91558e-19
ENSG00000253320	AZIN1-AS1	1.64018	0.713857	-0.124514	0.00178832	0.0198817
ENSG00000134532	SOX5	1.64123	0.714777	5.10718	5.07118e-33	8.00214e-31
ENSG00000260884	AC009120.5	1.64201	0.715463	-0.422313	0.00270973	0.0286497
ENSG00000205885	C1RL-AS1	1.64225	0.71567	4.77456	8.53628e-33	1.31721e-30
ENSG00000104369	JPH1	1.64227	0.715688	2.31805	7.21104e-10	2.37605e-08
ENSG00000169429	CXCL8	1.64267	0.716045	1.68998	4.87856e-06	9.43894e-05
ENSG00000238062	SPATA3-AS1	1.64329	0.716589	0.718742	0.00111982	0.0132071
ENSG00000263006	ROCK1P1	1.64383	0.717058	0.216025	0.000383131	0.00505712
ENSG00000273748	AL592183.1	1.64407	0.717274	2.11206	5.26026e-06	0.000101213
ENSG00000101577	LPIN2	1.64413	0.717328	5.25458	1.7856e-36	3.25047e-34
ENSG00000123836	PFKFB2	1.64478	0.717897	6.97125	5.60639e-79	3.26017e-76
ENSG00000269896	RP4-740C4.5	1.64709	0.719923	1.18037	0.000241073	0.00334292
ENSG00000204311	DFNB59	1.64732	0.720123	1.00474	0.000390785	0.00515165
ENSG00000170667	RASA4B	1.64768	0.720438	1.48377	0.00010198	0.00154297
ENSG00000159239	C2orf81	1.64932	0.721867	0.623632	0.00332957	0.0343474
ENSG00000238234	HCG22	1.64952	0.722043	-0.344684	0.00213418	0.0232414
ENSG00000229501	HCG22	1.64952	0.722046	-0.344684	0.00213439	0.0232414
ENSG00000228147	HCG22	1.64952	0.722049	-0.344684	0.00213456	0.0232414
ENSG00000123095	BHLHE41	1.6512	0.723513	5.31726	2.04239e-44	4.99098e-42
ENSG00000259462	CPEB1-AS1	1.65254	0.724682	0.0429954	0.000347337	0.00462844
ENSG00000234882	EIF3EP1	1.6526	0.724733	0.511881	0.00223953	0.0242266
ENSG00000105426	PTPRS	1.65264	0.724771	6.07006	3.38616e-57	1.22219e-54
ENSG00000144644	GADL1	1.65332	0.725364	2.12579	6.23833e-08	1.61962e-06
ENSG00000272068	RP11-284F21.9	1.65358	0.725595	3.78245	8.43684e-22	7.55862e-20
ENSG00000282826	FRG1CP	1.65365	0.725651	1.60937	1.75155e-05	0.000308822
ENSG00000261584	RP11-457M11.5	1.65444	0.726341	1.39709	0.000251427	0.00347194
ENSG00000106976	DNM1	1.65447	0.726366	1.43411	2.06228e-08	5.75123e-07
ENSG00000111790	FGFR1OP2	1.65553	0.727292	5.0892	8.08431e-49	2.30781e-46
ENSG00000254602	AP000662.4	1.6561	0.727787	0.58336	1.63507e-05	0.000289179
ENSG00000198106	RP11-231C14.7	1.65621	0.72789	0.59328	0.00418161	0.0417981
ENSG00000081148	IMPG2	1.65659	0.728219	-0.27096	0.00202736	0.0221935
ENSG00000128487	SPECC1	1.65724	0.728784	3.00038	3.47585e-09	1.06433e-07
ENSG00000070018	LRP6	1.65729	0.728822	4.71534	2.13759e-40	4.48988e-38
ENSG00000261319	LINC02152	1.65806	0.729498	0.075653	0.000355375	0.00472652
ENSG00000189195	BTBD8	1.65859	0.729957	0.106029	0.000789664	0.00969755
ENSG00000163430	FSTL1	1.65922	0.730502	1.29	0.00018786	0.00267073
ENSG00000276718	RP1-102E24.10	1.66209	0.732997	0.0838473	0.000920721	0.0111029
ENSG00000114841	DNAH1	1.66352	0.73424	2.94946	6.67837e-15	3.64398e-13
ENSG00000262136	CTD-2033A16.3	1.66413	0.734764	-0.411448	0.00166489	0.0187048
ENSG00000135378	PRRG4	1.66417	0.7348	2.34535	9.8361e-10	3.18749e-08
ENSG00000111335	OAS2	1.66455	0.735129	3.66659	2.03976e-20	1.65081e-18
ENSG00000228573	RP11-279N8.1	1.66456	0.735139	-0.367386	0.00386477	0.0390601
ENSG00000238113	LINC01410	1.66491	0.735442	3.38289	6.4744e-15	3.54192e-13
ENSG00000082497	SERTAD4	1.66499	0.735516	5.05266	1.09106e-39	2.23197e-37
ENSG00000118514	ALDH8A1	1.66568	0.736107	0.293068	9.92513e-05	0.00150562
ENSG00000273604	EPOP	1.66576	0.736177	1.3686	5.67954e-06	0.000108516
ENSG00000237517	DGCR5	1.66716	0.737389	-0.44516	0.00168924	0.018931
ENSG00000103044	HAS3	1.66825	0.738338	2.9154	1.14514e-14	6.10513e-13
ENSG00000148483	TMEM236	1.66862	0.738657	2.53308	1.49625e-09	4.7531e-08
ENSG00000224152	AC009506.1	1.66921	0.739165	0.817759	0.000481573	0.00623207
ENSG00000073754	CD5L	1.67012	0.739953	-0.593767	0.00505883	0.0492726
ENSG00000281324	LRP6	1.67315	0.742565	4.6825	1.6377e-40	3.45143e-38
ENSG00000170961	HAS2	1.67556	0.744647	4.10328	4.6085e-22	4.21292e-20
ENSG00000074416	MGLL	1.67654	0.745487	6.11389	2.34626e-63	9.75842e-61
ENSG00000163016	ALMS1P1	1.67713	0.745991	0.00927816	0.000897702	0.0108503
ENSG00000144115	THNSL2	1.67824	0.746953	3.73223	4.27505e-23	4.08655e-21
ENSG00000260269	CTD-2323K18.1	1.67911	0.747699	0.430595	0.000112582	0.00168506
ENSG00000157782	CABP1	1.68027	0.748694	0.0592014	0.000245641	0.00339951
ENSG00000139133	ALG10	1.68035	0.748759	3.49957	2.77225e-18	1.92382e-16
ENSG00000282269	PRR4	1.68056	0.748944	0.408492	3.84792e-05	0.000632232
ENSG00000163666	HESX1	1.6809	0.749232	0.712352	2.54661e-05	0.000435315
ENSG00000140044	JDP2	1.68248	0.750592	0.530078	2.92794e-05	0.000494177
ENSG00000277400	AC145212.2	1.68287	0.750925	3.61404	1.15622e-16	7.14001e-15
ENSG00000265413	RP11-789C17.1	1.68382	0.751741	-0.133411	0.000566309	0.00719666
ENSG00000205683	DPF3	1.68437	0.752211	0.306498	9.80598e-05	0.00148863
ENSG00000260412	RP11-438B23.2	1.68573	0.753375	0.234255	0.000246535	0.00341015
ENSG00000214401	KANSL1-AS1	1.68585	0.753478	-0.134133	0.000778962	0.00957173
ENSG00000129167	TPH1	1.68623	0.753799	2.34104	1.92402e-09	6.04472e-08
ENSG00000277303	EPOP	1.68639	0.753942	1.34842	4.8212e-06	9.34237e-05
ENSG00000271643	RP11-10C24.3	1.68692	0.754394	-0.29119	0.00132255	0.0152684
ENSG00000197254	AP000445.1	1.68853	0.755768	1.51303	5.40354e-06	0.000103589
ENSG00000115461	IGFBP5	1.68873	0.755938	0.392964	4.8013e-05	0.000774758
ENSG00000259660	DNM1P47	1.68948	0.756579	2.68024	1.4248e-12	6.31932e-11
ENSG00000156042	CFAP70	1.68954	0.756631	0.896688	6.02156e-07	1.35935e-05
ENSG00000231187	RP11-38L15.3	1.68992	0.756953	-0.222166	0.00096165	0.0115433
ENSG00000275582	RP4-681N20.5	1.69133	0.758162	0.0657604	0.000200479	0.00283
ENSG00000228903	RASA4CP	1.69163	0.758417	3.02595	1.36411e-14	7.25406e-13
ENSG00000256537	SMIM10L1	1.6927	0.759327	3.93968	2.33733e-25	2.59349e-23
ENSG00000197558	SSPO	1.69348	0.759995	0.28748	7.90258e-05	0.00122394
ENSG00000275160	RP11-187C18.3	1.69356	0.76006	1.18553	3.43377e-07	8.02272e-06
ENSG00000184792	OSBP2	1.69426	0.760653	0.264595	7.12829e-05	0.00111307
ENSG00000260000	RP3-467N11.1	1.69436	0.76074	-0.251361	0.00124987	0.0145457
ENSG00000139132	FGD4	1.69444	0.760807	4.70816	3.23618e-16	1.93379e-14
ENSG00000203724	C1orf53	1.69522	0.761475	-0.423333	0.00339126	0.0349003
ENSG00000115112	TFCP2L1	1.69553	0.761734	3.41636	6.14958e-19	4.45458e-17
ENSG00000135625	EGR4	1.69612	0.762238	1.03397	8.08584e-07	1.79187e-05
ENSG00000262678	RP5-1050D4.4	1.6971	0.763071	0.192457	8.10496e-05	0.00125188
ENSG00000274392	ABC14-864958H18.2	1.6976	0.763499	1.02901	6.54506e-05	0.0010292
ENSG00000125820	NKX2-2	1.69832	0.764109	1.52688	5.94303e-10	1.97481e-08
ENSG00000185652	NTF3	1.6995	0.765108	0.681671	0.000400808	0.00527161
ENSG00000177694	NAALADL2	1.70044	0.765906	-0.389386	0.00113403	0.0133597
ENSG00000135205	CCDC146	1.70085	0.766255	1.22259	4.50743e-05	0.000731662
ENSG00000158296	SLC13A3	1.70095	0.766343	3.36999	1.54765e-20	1.27055e-18
ENSG00000230445	LRRC37A6P	1.70235	0.767529	2.28617	8.04069e-09	2.34765e-07
ENSG00000267432	DNAH17-AS1	1.7026	0.76774	0.359703	6.00814e-05	0.000953092
ENSG00000248866	USP46-AS1	1.70584	0.770483	1.36174	1.29726e-05	0.000233778
ENSG00000259897	FRG2JP	1.70877	0.772957	0.470476	0.00477345	0.0468504
ENSG00000258754	LINC01579	1.70884	0.773017	1.26036	2.20124e-08	6.10407e-07
ENSG00000146197	SCUBE3	1.70911	0.773245	-0.0595009	0.00062562	0.00787234
ENSG00000139194	RBP5	1.70967	0.773721	3.13447	3.54839e-17	2.26704e-15
ENSG00000164175	SLC45A2	1.7114	0.775176	4.72864	1.07268e-42	2.48588e-40
ENSG00000231443	AC024937.6	1.71143	0.775203	0.599539	0.00109502	0.0129438
ENSG00000175567	UCP2	1.71287	0.776417	4.42912	3.40406e-34	5.70094e-32
ENSG00000265683	RP11-173M1.5	1.7137	0.777111	0.113651	0.00046659	0.00605314
ENSG00000250770	RP5-1063M23.3	1.71427	0.777595	-0.459344	0.00180491	0.0200308
ENSG00000141576	RNF157	1.71497	0.778185	3.95879	3.09491e-28	3.91875e-26
ENSG00000165868	HSPA12A	1.71656	0.779518	4.45355	1.26313e-31	1.84915e-29
ENSG00000271361	HTATSF1P2	1.7169	0.779806	0.207345	0.000326218	0.004373
ENSG00000261997	RP11-212I21.4	1.71773	0.7805	1.41785	1.42506e-06	3.02052e-05
ENSG00000179841	AKAP5	1.71888	0.781468	1.23359	2.5795e-05	0.000440577
ENSG00000196787	HIST1H2AG	1.71966	0.782119	0.876047	1.88024e-06	3.90537e-05
ENSG00000178297	TMPRSS9	1.72168	0.783815	0.208008	6.81171e-05	0.00106656
ENSG00000255753	RP11-22B23.2	1.72283	0.784781	0.701877	1.1624e-05	0.000211601
ENSG00000256043	CTSO	1.72341	0.785266	1.21136	1.18928e-05	0.000215992
ENSG00000233396	LINC01719	1.72398	0.785741	-0.107497	0.000880548	0.0106883
ENSG00000282206	RP11-141C7.5	1.72461	0.786268	-0.105614	0.00102546	0.0122182
ENSG00000054793	ATP9A	1.72747	0.788657	4.71607	5.43572e-45	1.35468e-42
ENSG00000163975	MELTF	1.72761	0.788776	6.4595	2.0748e-103	1.58907e-100
ENSG00000226167	AP4B1-AS1	1.72961	0.79045	-0.262426	0.00222023	0.0240658
ENSG00000259460	RP11-128A17.1	1.73038	0.79109	-0.468708	0.00400473	0.0402479
ENSG00000099840	IZUMO4	1.7307	0.791359	0.394758	0.00167931	0.0188367
ENSG00000197692	CBX3P7	1.7334	0.793605	2.43671	9.97736e-12	4.02187e-10
ENSG00000279094	LINC01670	1.73424	0.794303	1.36411	1.29576e-06	2.77267e-05
ENSG00000130714	POMT1	1.73428	0.794337	3.40349	1.26878e-20	1.04708e-18
ENSG00000188283	ZNF383	1.73471	0.794696	1.31808	7.67066e-09	2.24483e-07
ENSG00000136999	NOV	1.73531	0.795193	9.61505	0	0
ENSG00000104783	KCNN4	1.73568	0.795498	3.64003	2.66973e-21	2.29681e-19
ENSG00000263238	CTSO	1.73639	0.796094	1.21879	7.30187e-06	0.000137299
ENSG00000256861	RP11-512M8.5	1.73709	0.796672	1.61903	0.00337	0.0347302
ENSG00000265018	AGAP12P	1.74119	0.800071	1.01186	0.000100472	0.00152266
ENSG00000163040	CCDC74A	1.7415	0.800327	2.54918	1.02664e-11	4.13309e-10
ENSG00000148604	RGR	1.74335	0.801864	0.168521	6.18557e-05	0.000978519
ENSG00000092295	TGM1	1.7441	0.802481	-0.19065	0.000944446	0.0113541
ENSG00000138380	CARF	1.74445	0.802771	1.68812	4.31269e-08	1.15011e-06
ENSG00000281930	SMIM10L1	1.74536	0.803524	4.16915	2.156e-18	1.50951e-16
ENSG00000276900	RP11-467L13.7	1.74589	0.803964	0.946509	2.64138e-07	6.2955e-06
ENSG00000134955	SLC37A2	1.74826	0.805916	4.2484	9.22208e-35	1.58244e-32
ENSG00000264707	L3MBTL4-AS1	1.74982	0.807211	3.84246	3.64157e-29	4.79458e-27
ENSG00000283284	CYP2D6	1.7503	0.807604	0.604267	0.000612871	0.00772584
ENSG00000145700	ANKRD31	1.75051	0.807773	1.06984	1.82967e-05	0.000321602
ENSG00000240291	RP11-499P20.2	1.75256	0.809461	2.71757	1.01522e-12	4.56727e-11
ENSG00000050555	LAMC3	1.7537	0.810404	1.66084	5.85318e-08	1.52855e-06
ENSG00000053702	NRIP2	1.75438	0.810957	1.32968	9.18366e-09	2.66649e-07
ENSG00000174428	GTF2IRD2B	1.75567	0.812025	3.46624	5.41166e-24	5.52632e-22
ENSG00000095637	SORBS1	1.75573	0.812073	4.07132	4.89807e-22	4.45816e-20
ENSG00000104177	MYEF2	1.75619	0.812446	2.26455	3.0836e-10	1.0629e-08
ENSG00000139182	CLSTN3	1.75774	0.813722	5.54617	3.63236e-42	8.23548e-40
ENSG00000012171	SEMA3B	1.76033	0.815848	1.79701	8.73456e-07	1.92611e-05
ENSG00000169169	CPT1C	1.76048	0.815971	1.96883	1.00882e-08	2.92103e-07
ENSG00000144730	IL17RD	1.76178	0.817036	2.21344	6.11353e-12	2.52597e-10
ENSG00000089356	FXYD3	1.76188	0.817118	6.80592	4.23637e-86	2.71486e-83
ENSG00000224950	RP5-1086K13.1	1.76296	0.818001	3.65992	5.42416e-23	5.16925e-21
ENSG00000203497	PDCD4-AS1	1.76311	0.818124	2.14831	3.22829e-10	1.10669e-08
ENSG00000136147	PHF11	1.76698	0.821286	2.04785	8.78172e-09	2.55569e-07
ENSG00000127328	RAB3IP	1.76902	0.822947	2.08992	6.35499e-06	0.000120325
ENSG00000138080	EMILIN1	1.7692	0.823098	7.16947	1.18629e-69	5.51872e-67
ENSG00000089692	LAG3	1.76967	0.823477	0.237103	7.61885e-05	0.00118379
ENSG00000120549	KIAA1217	1.77053	0.82418	4.42032	1.05371e-38	2.06801e-36
ENSG00000241935	HOGA1	1.77412	0.827104	0.215106	0.00306913	0.0319652
ENSG00000128918	ALDH1A2	1.77445	0.827375	2.78203	4.21534e-10	1.42715e-08
ENSG00000184903	IMMP2L	1.77458	0.827478	3.62149	1.07792e-19	8.27584e-18
ENSG00000278467	RP11-504P24.9	1.77511	0.827908	0.00781401	0.000335998	0.00449187
ENSG00000182253	SYNM	1.77519	0.827977	8.56775	5.27762e-284	2.20967e-280
ENSG00000267272	LINC01140	1.77604	0.828668	-0.784944	0.00447595	0.0443258
ENSG00000188467	SLC24A5	1.7769	0.829359	4.21765	2.257e-38	4.38843e-36
ENSG00000186496	ZNF396	1.77736	0.829738	0.265551	3.79954e-05	0.000624994
ENSG00000259017	RP11-561B11.6	1.77875	0.830861	-0.672537	0.00284966	0.0299656
ENSG00000077498	TYR	1.78238	0.833807	9.00478	1.97853e-150	2.88971e-147
ENSG00000170231	FABP6	1.78293	0.834251	2.07848	1.92397e-08	5.38223e-07
ENSG00000234264	DEPDC1-AS1	1.78304	0.83434	-0.49414	0.00217976	0.023673
ENSG00000171121	KCNMB3	1.78402	0.835136	0.604417	0.000477131	0.0061784
ENSG00000128408	RIBC2	1.78509	0.835994	1.44378	8.76069e-11	3.20069e-09
ENSG00000282941	TCEA3	1.78651	0.837142	1.50175	2.33849e-06	4.76058e-05
ENSG00000021300	PLEKHB1	1.78724	0.837732	5.07256	1.4039e-54	4.59214e-52
ENSG00000162188	GNG3	1.78829	0.838584	-0.378173	0.000787714	0.0096755
ENSG00000197837	HIST4H4	1.78852	0.838766	1.40344	3.55846e-07	8.27405e-06
ENSG00000224578	HNRNPA1P48	1.79004	0.839995	1.5814	8.861e-05	0.00135665
ENSG00000148832	PAOX	1.79006	0.840005	1.63835	2.54597e-06	5.15623e-05
ENSG00000272097	RP11-421M1.8	1.79064	0.840472	-0.491973	0.00237836	0.0255069
ENSG00000183248	PRR36	1.79225	0.841775	-0.377534	0.000560376	0.0071357
ENSG00000130827	PLXNA3	1.79314	0.842486	3.97644	1.04453e-27	1.2888e-25
ENSG00000004468	CD38	1.79326	0.842581	-0.567957	0.0045139	0.0446436
ENSG00000103056	SMPD3	1.79355	0.84282	-0.301713	0.00131314	0.0151756
ENSG00000204219	TCEA3	1.79432	0.84344	1.51651	2.09822e-06	4.31481e-05
ENSG00000255866	RP11-221N13.2	1.79793	0.846339	0.733936	3.04471e-07	7.1778e-06
ENSG00000261159	RP11-723O4.9	1.79849	0.846784	0.0420161	0.000148115	0.00216126
ENSG00000100027	YPEL1	1.79935	0.847477	-0.303249	0.000781098	0.0095961
ENSG00000168685	IL7R	1.79944	0.847549	0.449353	5.33363e-06	0.000102499
ENSG00000276075	CTD-2012K14.8	1.80039	0.848308	-0.658782	0.00307736	0.0320298
ENSG00000241170	RP11-147I3.1	1.80409	0.851271	0.616637	2.62207e-06	5.29497e-05
ENSG00000230606	AC159540.1	1.80487	0.851898	3.39725	1.56036e-22	1.46262e-20
ENSG00000206337	HCP5	1.80502	0.852012	0.870651	3.1611e-07	7.42711e-06
ENSG00000234840	LINC01239	1.80528	0.852221	2.63693	9.95555e-15	5.35307e-13
ENSG00000091536	MYO15A	1.80718	0.853744	0.161497	0.000176373	0.00252663
ENSG00000266821	RP11-6N17.2	1.80808	0.85446	-0.567194	0.00200008	0.021914
ENSG00000280963	SERTAD4-AS1	1.80896	0.855162	1.40157	0.000281638	0.00383682
ENSG00000091592	NLRP1	1.81032	0.856248	3.8515	3.65289e-26	4.24838e-24
ENSG00000263235	RP11-461A8.4	1.81126	0.856995	-0.0687716	0.00010492	0.00158245
ENSG00000111341	MGP	1.81141	0.857116	7.11374	2.34886e-71	1.11754e-68
ENSG00000272323	CTD-2517O10.6	1.8122	0.857745	0.584769	0.000888273	0.0107592
ENSG00000223953	C1QTNF5	1.81251	0.857988	0.638738	0.000240905	0.00334133
ENSG00000152439	ZNF773	1.81681	0.861408	7.76228	9.49214e-152	1.41937e-148
ENSG00000205269	TMEM170B	1.81689	0.861471	2.65338	7.18888e-14	3.56622e-12
ENSG00000135298	ADGRB3	1.81705	0.861601	1.55604	4.8603e-08	1.28469e-06
ENSG00000283060	ID3	1.81852	0.862768	1.83501	6.23526e-09	1.8515e-07
ENSG00000236675	MTX1P1	1.81853	0.862769	-0.517166	0.00259624	0.0275611
ENSG00000263037	MTX1P1	1.81853	0.86277	-0.517166	0.00259598	0.0275611
ENSG00000248975	CTD-2251F13.1	1.81856	0.862796	0.833324	6.9363e-05	0.00108471
ENSG00000226200	SGMS1-AS1	1.82058	0.864395	1.36836	3.60013e-07	8.36165e-06
ENSG00000108932	SLC16A6	1.82179	0.865355	0.969688	1.59144e-08	4.49605e-07
ENSG00000197816	CCDC180	1.82301	0.866326	1.35537	7.22305e-07	1.60976e-05
ENSG00000249715	FER1L5	1.82554	0.868323	-0.182178	0.000403415	0.00530146
ENSG00000023171	GRAMD1B	1.82618	0.868826	0.190068	2.47737e-05	0.000424172
ENSG00000269113	TRABD2B	1.82856	0.870708	0.115062	0.00366368	0.037316
ENSG00000110876	SELPLG	1.83071	0.872402	0.901656	6.48441e-08	1.68073e-06
ENSG00000255142	AP006621.6	1.83134	0.872903	-0.434107	0.00231987	0.024982
ENSG00000247934	RP11-967K21.1	1.83187	0.873319	1.3609	1.6777e-07	4.09979e-06
ENSG00000203666	EFCAB2	1.83281	0.874058	2.52002	1.50928e-12	6.66108e-11
ENSG00000114757	PEX5L	1.83624	0.876754	-0.210721	0.0003649	0.00483988
ENSG00000080166	DCT	1.83628	0.876784	11.3419	6.91214e-83	4.17407e-80
ENSG00000272808	RP11-66B24.7	1.83804	0.878169	1.70021	1.20365e-07	3.00092e-06
ENSG00000099377	HSD3B7	1.83846	0.878501	3.87374	4.56946e-31	6.58202e-29
ENSG00000114631	PODXL2	1.84016	0.879832	5.20849	1.68544e-47	4.52353e-45
ENSG00000271011	RP11-171I2.5	1.84201	0.881282	-0.506985	0.00155733	0.0176225
ENSG00000140488	CELF6	1.84234	0.881536	1.02714	0.00063006	0.00792164
ENSG00000145949	MYLK4	1.84261	0.881751	0.874603	2.89016e-08	7.87806e-07
ENSG00000264575	LINC00526	1.84585	0.884288	0.400038	5.49516e-06	0.000105249
ENSG00000132718	SYT11	1.8471	0.885259	2.55572	1.17071e-14	6.23615e-13
ENSG00000113248	PCDHB15	1.84864	0.886468	0.813333	2.27259e-05	0.000392534
ENSG00000246145	RRS1-AS1	1.84959	0.887207	1.09891	2.66264e-06	5.37517e-05
ENSG00000230699	RP11-54O7.1	1.85003	0.887549	-0.632446	0.00326877	0.0337924
ENSG00000103316	CRYM	1.85216	0.889207	1.78319	6.25525e-10	2.07417e-08
ENSG00000130822	PNCK	1.85292	0.889797	1.19673	2.75584e-09	8.52587e-08
ENSG00000276256	AC011043.1	1.85499	0.891413	2.89364	3.47728e-07	8.10629e-06
ENSG00000274089	PRIMA1	1.85853	0.894161	3.83898	5.45101e-33	8.57994e-31
ENSG00000175785	PRIMA1	1.85991	0.895233	3.83778	4.43786e-33	7.05597e-31
ENSG00000204584	RP11-304F15.3	1.86082	0.89594	-0.632468	0.00250422	0.0266925
ENSG00000145476	CYP4V2	1.86257	0.897293	3.8863	3.6217e-29	4.77843e-27
ENSG00000111110	PPM1H	1.86264	0.897347	3.53646	5.59821e-27	6.69684e-25
ENSG00000282995	FRG1EP	1.86288	0.897533	1.04074	4.39025e-05	0.000714118
ENSG00000231715	COX6CP2	1.8642	0.898558	-0.672456	0.00194891	0.0214507
ENSG00000219410	RP4-761J14.8	1.86495	0.899139	3.81639	6.63743e-08	1.71826e-06
ENSG00000263884	RP11-705O1.8	1.86584	0.899826	-0.0692611	0.000103907	0.00156943
ENSG00000149124	GLYAT	1.86913	0.902364	0.592797	1.37897e-06	2.93273e-05
ENSG00000244731	C4A	1.8693	0.902501	-0.493978	0.00153486	0.0174373
ENSG00000228789	HCG22	1.87058	0.903482	0.252972	0.000768258	0.00945686
ENSG00000008517	IL32	1.87061	0.903508	-0.411835	0.00114015	0.0134242
ENSG00000196275	GTF2IRD2	1.87129	0.90403	2.4831	3.62052e-12	1.53531e-10
ENSG00000163431	LMOD1	1.87331	0.905593	-0.580178	0.00113479	0.0133661
ENSG00000270641	TSIX	1.87448	0.906493	4.59041	3.8408e-55	1.27626e-52
ENSG00000019485	PRDM11	1.87465	0.906623	3.20892	5.45496e-18	3.70365e-16
ENSG00000266258	LINC01909	1.8749	0.906811	-0.8155	0.0039742	0.0400051
ENSG00000267640	CTD-2554C21.2	1.87498	0.906873	0.236632	0.000199795	0.00282162
ENSG00000189058	APOD	1.87512	0.906984	7.94523	6.5485e-189	1.2096e-185
ENSG00000173698	ADGRG2	1.87752	0.908832	-0.714392	0.00219336	0.0238033
ENSG00000074966	TXK	1.87887	0.909862	-0.618954	0.00215553	0.0234454
ENSG00000075618	FSCN1	1.88144	0.911841	0.00032204	6.06605e-05	0.000961307
ENSG00000196993	NPIPB9	1.88585	0.915215	0.980055	2.76953e-08	7.56897e-07
ENSG00000270533	bP-21201H5.1	1.88629	0.915553	0.734306	0.000690974	0.00859516
ENSG00000263753	LINC00667	1.88642	0.915653	3.48803	1.73612e-22	1.62253e-20
ENSG00000178803	ADORA2A-AS1	1.8869	0.91602	-0.367581	0.000356667	0.00473887
ENSG00000249196	RP11-669N7.2	1.88758	0.91654	6.34305	3.31519e-120	3.35813e-117
ENSG00000166664	CHRFAM7A	1.891	0.919151	-0.357607	0.00126392	0.0146834
ENSG00000136960	ENPP2	1.89135	0.919417	5.33458	1.12282e-61	4.4915e-59
ENSG00000198910	L1CAM	1.89595	0.922919	7.60442	4.33506e-114	3.94572e-111
ENSG00000214146	LINC02026	1.89663	0.923439	0.968199	1.17727e-08	3.37579e-07
ENSG00000247853	RP5-940J5.6	1.89907	0.925294	0.0928693	2.30553e-05	0.000398005
ENSG00000226314	ZNF192P1	1.90125	0.926946	1.90266	1.75076e-10	6.19103e-09
ENSG00000241975	ELOCP19	1.90256	0.927945	-0.80005	0.00509211	0.0495715
ENSG00000180777	ANKRD30B	1.90326	0.928476	3.56747	5.26023e-31	7.54243e-29
ENSG00000260337	RP11-386M24.6	1.90369	0.928796	-0.566496	0.00108094	0.0127942
ENSG00000247746	USP51	1.90459	0.92948	1.28278	6.79437e-08	1.75672e-06
ENSG00000228742	RP5-884M6.1	1.90564	0.930274	3.63795	6.60553e-32	9.80726e-30
ENSG00000159899	NPR2	1.90867	0.932569	4.10901	8.22547e-41	1.75709e-38
ENSG00000043462	LCP2	1.9107	0.934098	4.2353	1.55218e-43	3.67854e-41
ENSG00000102996	MMP15	1.91211	0.935162	3.35743	4.82977e-24	4.97252e-22
ENSG00000142611	PRDM16	1.91657	0.93853	3.52291	5.2448e-31	7.53752e-29
ENSG00000170161	RP11-262H14.4	1.91715	0.93896	1.82644	1.17145e-10	4.22092e-09
ENSG00000130768	SMPDL3B	1.91895	0.940314	0.468284	5.05825e-07	1.15392e-05
ENSG00000148735	PLEKHS1	1.91959	0.940798	2.85063	3.81594e-19	2.80953e-17
ENSG00000154263	ABCA10	1.91972	0.940897	-0.554692	0.00137399	0.0157753
ENSG00000272754	AL133245.2	1.92086	0.941751	-1.02546	0.00446361	0.0442298
ENSG00000138642	HERC6	1.92193	0.942553	4.04958	1.35358e-39	2.7511e-37
ENSG00000276600	RAB7B	1.93065	0.949084	1.74658	7.05081e-11	2.60325e-09
ENSG00000185499	MUC1	1.93326	0.951033	3.6292	2.33934e-19	1.74486e-17
ENSG00000272457	RP11-1070A24.2	1.93692	0.953762	-0.593349	0.000600604	0.00758186
ENSG00000250132	RP11-359B12.2	1.93748	0.954179	3.05272	4.60347e-15	2.54276e-13
ENSG00000178764	ZHX2	1.94146	0.95714	2.13	1.09796e-16	6.78696e-15
ENSG00000277701	RP11-734K23.9	1.94301	0.95829	0.722821	2.3492e-08	6.48513e-07
ENSG00000120341	SEC16B	1.94643	0.960832	0.348811	2.32164e-06	4.73088e-05
ENSG00000160801	PTH1R	1.94721	0.961411	-0.892504	0.0048798	0.047751
ENSG00000197496	SLC2A10	1.94901	0.962745	0.885591	3.02639e-05	0.000509289
ENSG00000108691	CCL2	1.95622	0.968067	1.14384	5.10438e-06	9.85159e-05
ENSG00000230389	HCP5	1.95833	0.969624	-0.333763	0.000277072	0.00378282
ENSG00000197859	ADAMTSL2	1.96099	0.971581	2.08199	3.65597e-11	1.39071e-09
ENSG00000168461	RAB31	1.96204	0.972354	5.67644	3.77214e-107	3.20137e-104
ENSG00000064115	TM7SF3	1.96436	0.974062	7.05537	1.75044e-129	2.15555e-126
ENSG00000179397	C1orf101	1.96452	0.974175	-0.457363	0.0011328	0.0133477
ENSG00000137752	CASP1	1.96825	0.976915	4.58714	2.29462e-63	9.60726e-61
ENSG00000163806	SPDYA	1.96826	0.976922	0.0186125	0.00345847	0.035479
ENSG00000177096	FAM109B	1.97114	0.979028	5.06372	1.55788e-76	8.58244e-74
ENSG00000175267	VWA3A	1.97171	0.979451	-0.0785744	5.99179e-05	0.000950978
ENSG00000277342	RP11-843B15.4	1.97285	0.980283	0.314039	0.00019051	0.00270325
ENSG00000227746	C4A	1.97453	0.981512	-0.530313	0.000504462	0.00649615
ENSG00000177455	CD19	1.97467	0.981608	0.407793	3.77476e-07	8.74461e-06
ENSG00000187416	LHFPL3	1.97493	0.981802	-0.324156	0.000278165	0.00379608
ENSG00000177301	KCNA2	1.97643	0.982897	3.97012	1.19701e-39	2.44078e-37
ENSG00000274386	TMEM269	1.9776	0.983754	-0.940679	0.00253627	0.0269792
ENSG00000261905	ABC13-48559800H2.1	1.98212	0.987045	-0.281069	0.000162957	0.00235485
ENSG00000147394	ZNF185	1.98812	0.991408	3.70536	3.57579e-37	6.70359e-35
ENSG00000261766	RP11-22P6.2	1.98898	0.992027	-0.991225	0.00433217	0.04307
ENSG00000069493	CLEC2D	1.98908	0.992099	2.8204	6.27778e-10	2.08055e-08
ENSG00000246705	H2AFJ	1.98946	0.99238	5.81876	2.13509e-85	1.35445e-82
ENSG00000237212	RP11-569G13.2	1.99207	0.99427	-0.876045	0.00253543	0.0269748
ENSG00000243414	TICAM2	1.99291	0.994878	2.21639	0.0035114	0.0359398
ENSG00000282895	RINL	1.99501	0.996397	2.00548	9.46143e-13	4.26872e-11
ENSG00000168453	HR	1.99626	0.9973	0.654427	2.48846e-08	6.8455e-07
ENSG00000184678	HIST2H2BE	1.99713	0.997926	2.11587	1.12786e-14	6.01812e-13
ENSG00000232104	RFX3-AS1	1.99957	0.999691	1.00431	6.53599e-10	2.16042e-08
ENSG00000224260	RP1-272L16.1	2.00393	1.00284	-0.200542	0.00462194	0.0455972
ENSG00000282020	DLGAP2-AS1	2.00508	1.00366	-0.00776573	4.30984e-06	8.419e-05
ENSG00000165923	AGBL2	2.00862	1.0062	0.975297	7.08126e-07	1.58096e-05
ENSG00000186897	C1QL4	2.01003	1.00722	0.177065	0.000575736	0.00729727
ENSG00000261054	RP11-6O2.4	2.01049	1.00755	3.37148	2.34573e-16	1.41653e-14
ENSG00000256967	RP11-273B20.1	2.01343	1.00966	2.79205	2.47426e-21	2.13743e-19
ENSG00000283297	RP4-816N1.8	2.01684	1.0121	0.00779501	2.63464e-05	0.000448776
ENSG00000089847	ANKRD24	2.01819	1.01306	1.65785	2.15743e-07	5.20182e-06
ENSG00000251056	ANKRD20A17P	2.01994	1.01432	-0.860656	0.00211231	0.0230376
ENSG00000077782	FGFR1	2.0233	1.01671	2.77971	2.5255e-22	2.33592e-20
ENSG00000247903	RP11-421F16.3	2.02395	1.01717	3.80118	1.72962e-39	3.48158e-37
ENSG00000230091	TMEM254-AS1	2.02814	1.02016	-0.64513	0.000876635	0.0106469
ENSG00000261670	RP11-1C8.5	2.02863	1.02051	-0.69949	0.000767326	0.00944725
ENSG00000197142	ACSL5	2.02966	1.02124	3.69106	2.63355e-38	5.08907e-36
ENSG00000176485	PLA2G16	2.0297	1.02126	2.7065	1.28214e-21	1.13411e-19
ENSG00000246283	CTD-2036P10.3	2.03072	1.02199	0.136605	8.85122e-06	0.00016422
ENSG00000275383	RP11-615I2.6	2.0308	1.02205	-0.645013	0.000960152	0.0115297
ENSG00000186197	EDARADD	2.03579	1.02559	0.85656	6.07812e-10	2.01757e-08
ENSG00000280164	CH507-254M2.3	2.03719	1.02658	0.81851	8.8903e-10	2.89744e-08
ENSG00000262772	LINC01977	2.03851	1.02751	0.914077	4.42532e-09	1.3381e-07
ENSG00000281320	DYRK1B	2.04085	1.02917	1.40759	4.62655e-08	1.22911e-06
ENSG00000248494	LNX1-AS2	2.04133	1.02951	-0.973462	0.00209457	0.0228735
ENSG00000135114	OASL	2.0421	1.03005	-0.292147	0.000129887	0.00191846
ENSG00000114948	ADAM23	2.04495	1.03207	4.2833	6.35273e-57	2.24141e-54
ENSG00000167601	AXL	2.04801	1.03422	4.29562	3.8622e-57	1.38605e-54
ENSG00000124334	IL9R	2.04829	1.03442	-0.974288	0.00402114	0.0403998
ENSG00000187994	RINL	2.04832	1.03444	2.03956	1.01756e-13	4.97321e-12
ENSG00000229792	LINC00399	2.04842	1.03451	-0.845957	0.00209982	0.0229229
ENSG00000214870	AC004540.5	2.04863	1.03466	0.0506826	5.93055e-06	0.000113048
ENSG00000141738	GRB7	2.05133	1.03656	0.249475	7.03407e-07	1.57098e-05
ENSG00000065717	TLE2	2.05229	1.03723	1.58529	4.62101e-10	1.55861e-08
ENSG00000225393	RP11-218L14.4	2.05245	1.03735	-0.893598	0.00448882	0.0444305
ENSG00000244207	C4A	2.0528	1.03759	-0.49394	0.000241189	0.00334306
ENSG00000143162	CREG1	2.05469	1.03892	3.62304	7.6813e-39	1.51225e-36
ENSG00000206340	C4A	2.06034	1.04289	-0.446529	0.000204324	0.00287846
ENSG00000277199	LINC01632	2.06102	1.04336	0.229855	0.000274046	0.00374638
ENSG00000151687	ANKAR	2.0638	1.0453	0.541845	1.64725e-08	4.64328e-07
ENSG00000265205	AC010761.13	2.07004	1.04966	-0.580346	0.000409537	0.00537628
ENSG00000256209	RP11-897M7.1	2.07032	1.04985	-0.356538	0.000263176	0.00361142
ENSG00000272668	RP11-190A12.8	2.07795	1.05516	0.610811	3.90837e-06	7.68495e-05
ENSG00000225963	AC009950.2	2.07925	1.05607	0.154478	2.70545e-06	5.45275e-05
ENSG00000231177	LINC00852	2.07984	1.05647	-0.52966	0.000261486	0.0035911
ENSG00000205913	SRRM2-AS1	2.08048	1.05691	-0.400031	0.000216354	0.00303026
ENSG00000005187	ACSM3	2.08111	1.05736	3.44545	4.8533e-32	7.30939e-30
ENSG00000259236	GOLGA8VP	2.08552	1.0604	-1.02483	0.00179735	0.0199609
ENSG00000273565	CTD-3075F15.1	2.09431	1.06648	-1.07838	0.00343924	0.0353105
ENSG00000141524	TMC6	2.09569	1.06743	1.33253	5.03069e-09	1.51241e-07
ENSG00000182612	TSPAN10	2.09712	1.06841	1.36648	1.50902e-08	4.2728e-07
ENSG00000105204	DYRK1B	2.10052	1.07075	1.41026	4.72087e-09	1.42404e-07
ENSG00000205634	LINC00898	2.10188	1.07168	0.272949	3.13491e-07	7.3711e-06
ENSG00000104432	IL7	2.10388	1.07306	0.665634	3.67557e-09	1.12329e-07
ENSG00000278878	CH507-145C22.3	2.10861	1.07629	1.27204	5.08428e-09	1.52779e-07
ENSG00000197457	STMN3	2.10917	1.07668	2.85242	6.95815e-24	7.03692e-22
ENSG00000225578	NCBP2-AS1	2.11022	1.07739	-0.261744	0.00357953	0.0365715
ENSG00000184584	TMEM173	2.11794	1.08266	4.69405	1.02104e-66	4.54785e-64
ENSG00000205212	CCDC144NL	2.11923	1.08354	-1.00771	0.00178918	0.0198878
ENSG00000260314	MRC1	2.12397	1.08676	-0.221679	1.88208e-05	0.000330169
ENSG00000260611	RP11-352B15.2	2.13033	1.09107	0.206486	8.51812e-07	1.88102e-05
ENSG00000273768	U1	2.13149	1.09186	0.817894	6.28091e-05	0.000991604
ENSG00000279851	CH507-216K13.2	2.13313	1.09297	0.530847	4.18674e-06	8.19638e-05
ENSG00000215105	TTC3P1	2.13503	1.09426	0.956729	3.32079e-11	1.26847e-09
ENSG00000134470	IL15RA	2.13675	1.09542	0.091882	2.32836e-06	4.74304e-05
ENSG00000161249	DMKN	2.1472	1.10246	1.04277	1.71058e-08	4.80884e-07
ENSG00000203797	DDO	2.15172	1.10549	0.300979	0.000802499	0.00983786
ENSG00000261616	RP11-6O2.3	2.15429	1.10721	1.99553	1.74935e-13	8.43165e-12
ENSG00000189367	KIAA0408	2.16072	1.11151	2.54747	7.41077e-11	2.72653e-09
ENSG00000196730	DAPK1	2.16392	1.11365	1.01728	4.15701e-12	1.7557e-10
ENSG00000243055	GK-AS1	2.16506	1.11441	-1.19095	0.00304398	0.0317244
ENSG00000169715	MT1E	2.16888	1.11695	3.63099	1.84193e-42	4.25289e-40
ENSG00000226057	PHF2P2	2.17667	1.12213	2.46224	5.36642e-18	3.64748e-16
ENSG00000214338	SOGA3	2.1801	1.1244	2.68148	5.37461e-24	5.49742e-22
ENSG00000196639	HRH1	2.18297	1.12629	1.91306	5.45267e-21	4.60894e-19
ENSG00000250519	RP11-680H20.2	2.18475	1.12746	-0.270207	6.7565e-05	0.0010587
ENSG00000253398	RP11-775B15.2	2.18805	1.12965	-0.785191	0.00123116	0.0143558
ENSG00000111319	SCNN1A	2.19425	1.13373	-0.84545	0.000771958	0.00949682
ENSG00000185664	PMEL	2.19746	1.13584	3.86805	4.55991e-45	1.15011e-42
ENSG00000164850	GPER1	2.19778	1.13605	0.603152	1.69252e-09	5.34684e-08
ENSG00000279168	RP11-514P8.10	2.19942	1.13712	-0.220711	2.22767e-05	0.000385306
ENSG00000196329	GIMAP5	2.20104	1.13818	1.99478	5.69321e-16	3.36044e-14
ENSG00000141469	SLC14A1	2.20934	1.14361	-0.89189	0.00287022	0.0301284
ENSG00000013297	CLDN11	2.21098	1.14468	3.67815	8.80052e-44	2.11762e-41
ENSG00000184916	JAG2	2.21364	1.14642	0.739252	3.09935e-10	1.06774e-08
ENSG00000169933	FRMPD4	2.21504	1.14733	1.94502	4.47973e-19	3.27521e-17
ENSG00000137441	FGFBP2	2.21692	1.14856	2.00723	1.09164e-14	5.83475e-13
ENSG00000283156	RP11-646I6.3	2.21715	1.14871	-1.02534	0.00151012	0.0171937
ENSG00000162654	GBP4	2.21774	1.14909	2.33552	4.19669e-21	3.57133e-19
ENSG00000229807	XIST	2.21911	1.14998	1.62617	2.20565e-09	6.87451e-08
ENSG00000273420	CTD-2540B15.13	2.22171	1.15167	-0.671878	0.00128749	0.014913
ENSG00000254934	LINC00678	2.22182	1.15174	-0.957033	0.00139623	0.0160009
ENSG00000159403	C1R	2.22561	1.1542	7.00087	1.27623e-273	5.00942e-270
ENSG00000227908	FLJ31104	2.22749	1.15542	-0.292698	9.96673e-06	0.000183507
ENSG00000154914	USP43	2.2318	1.15821	2.85294	5.94743e-22	5.36661e-20
ENSG00000119681	LTBP2	2.23187	1.15825	-0.908898	0.00162996	0.0183716
ENSG00000283835	VWA3A	2.23238	1.15858	0.00845679	2.37587e-06	4.83043e-05
ENSG00000258171	RP11-511B23.3	2.23775	1.16205	3.24529	2.73463e-33	4.42637e-31
ENSG00000168811	IL12A	2.24583	1.16725	1.1243	1.01191e-08	2.92611e-07
ENSG00000239763	AC009120.3	2.24856	1.169	-0.700801	0.00059942	0.00756843
ENSG00000282614	DND1P1	2.24888	1.1692	-1.15248	0.00406649	0.0407837
ENSG00000264070	DND1P1	2.24888	1.1692	-1.15248	0.00406632	0.0407837
ENSG00000099822	HCN2	2.25324	1.172	-1.07802	0.00234604	0.0252076
ENSG00000238043	RP11-699L21.2	2.25343	1.17212	-1.2307	0.00468299	0.0460909
ENSG00000198156	NPIPB6	2.25649	1.17408	0.235806	2.60552e-07	6.21475e-06
ENSG00000122367	LDB3	2.25968	1.17612	-0.605834	9.76055e-05	0.00148245
ENSG00000157601	MX1	2.26008	1.17637	4.90789	3.45538e-56	1.17939e-53
ENSG00000255346	NOX5	2.26255	1.17795	0.59313	1.08117e-09	3.48744e-08
ENSG00000136425	CIB2	2.26425	1.17903	-1.13432	0.00478104	0.0469041
ENSG00000223834	RP11-472N13.2	2.27056	1.18305	0.11636	1.15308e-07	2.88629e-06
ENSG00000227449	FGF7P6	2.28139	1.18991	0.792352	1.04081e-10	3.78274e-09
ENSG00000255330	SOGA3	2.28273	1.19076	2.90781	1.60681e-28	2.07213e-26
ENSG00000260910	LINC00565	2.28471	1.19201	0.939768	2.35936e-12	1.02049e-10
ENSG00000264635	RP11-769O8.3	2.28493	1.19215	-0.52938	0.000185628	0.00264354
ENSG00000248015	AC005329.7	2.28773	1.19391	1.11358	6.23348e-09	1.8515e-07
ENSG00000275854	RP11-278C7.5	2.29045	1.19563	0.432465	1.97334e-06	4.08341e-05
ENSG00000273124	RP11-236B18.5	2.2907	1.19579	0.415057	2.16108e-08	6.00104e-07
ENSG00000270885	RASL10B	2.29151	1.1963	2.68997	5.6742e-26	6.50286e-24
ENSG00000180712	RP11-290F5.2	2.29859	1.20075	-0.741735	0.000298148	0.00403634
ENSG00000104870	FCGRT	2.30239	1.20313	3.23263	7.1061e-34	1.17443e-31
ENSG00000134160	TRPM1	2.30482	1.20465	-0.742628	0.000143302	0.00209736
ENSG00000261172	RP11-356C4.5	2.30806	1.20668	-1.13322	0.00194347	0.0214057
ENSG00000139985	ADAM21	2.3123	1.20933	0.137948	1.84273e-07	4.47868e-06
ENSG00000267952	CTD-2207O23.12	2.31421	1.21052	-0.103246	0.000296047	0.00401396
ENSG00000079101	CLUL1	2.32355	1.21633	-1.13293	0.00215061	0.0234
ENSG00000140522	RLBP1	2.32487	1.21715	1.0084	7.85927e-10	2.57747e-08
ENSG00000224533	TMLHE-AS1	2.32757	1.21883	-0.0905055	5.18894e-05	0.000832816
ENSG00000207497	Y_RNA	2.32969	1.22014	1.56081	1.71155e-17	1.12438e-15
ENSG00000180422	LINC00304	2.33776	1.22513	-0.12406	0.000360151	0.00478193
ENSG00000276386	CNTNAP3P2	2.3469	1.23076	0.653781	5.40983e-07	1.23188e-05
ENSG00000196739	COL27A1	2.35661	1.23671	4.49073	8.92803e-74	4.45006e-71
ENSG00000117318	ID3	2.35766	1.23736	1.93389	2.5725e-17	1.6673e-15
ENSG00000283423	RP11-26L20.5	2.36343	1.24088	-0.152979	1.61094e-06	3.38593e-05
ENSG00000254486	RP13-631K18.2	2.36436	1.24145	-1.04246	0.000517216	0.00663589
ENSG00000204540	PSORS1C1	2.36473	1.24168	-0.71394	0.000195769	0.00277036
ENSG00000264235	RP13-270P17.1	2.36844	1.24394	-1.11477	0.000870587	0.0105817
ENSG00000168843	FSTL5	2.37148	1.24579	4.80166	3.64983e-61	1.43263e-58
ENSG00000235214	FAM83C-AS1	2.38522	1.25412	-1.44573	0.00412281	0.0412695
ENSG00000050344	NFE2L3	2.38634	1.2548	4.60105	2.13631e-75	1.12745e-72
ENSG00000026751	SLAMF7	2.38858	1.25615	1.87954	5.12561e-17	3.23196e-15
ENSG00000182890	GLUD2	2.389	1.25641	4.68586	3.49991e-85	2.17629e-82
ENSG00000134070	IRAK2	2.39412	1.25949	1.92612	2.58894e-23	2.50528e-21
ENSG00000237918	SAPCD1	2.40283	1.26474	-0.580201	0.00198243	0.0217548
ENSG00000234043	NUDT9P1	2.40455	1.26577	-1.19042	0.00205645	0.0224924
ENSG00000258610	RP11-488C13.7	2.42391	1.27734	-0.505815	0.00479551	0.0470215
ENSG00000258813	RP11-109N23.4	2.42397	1.27737	-0.815914	0.000171267	0.00246303
ENSG00000003096	KLHL13	2.42409	1.27745	2.15614	2.46419e-27	3.00502e-25
ENSG00000129595	EPB41L4A	2.42916	1.28046	-1.25006	0.00323093	0.0334452
ENSG00000175899	A2M	2.43216	1.28224	6.01264	1.3479e-116	1.24489e-113
ENSG00000250343	CTC-255N20.1	2.43526	1.28408	0.936401	2.77239e-09	8.57284e-08
ENSG00000278444	CDC42EP5	2.4378	1.28558	-0.742808	0.000152184	0.00221497
ENSG00000167617	CDC42EP5	2.4378	1.28558	-0.742808	0.000152157	0.00221497
ENSG00000273507	RP11-50D16.4	2.44163	1.28785	-0.940834	0.000318998	0.00428627
ENSG00000057704	TMCC3	2.44461	1.2896	2.89016	5.55873e-31	7.95228e-29
ENSG00000118160	SLC8A2	2.45607	1.29635	-1.15358	0.00100334	0.0119727
ENSG00000189269	DRICH1	2.45896	1.29805	-1.15243	0.00131798	0.0152184
ENSG00000183935	HTR7P1	2.46065	1.29904	2.18456	3.52417e-25	3.86263e-23
ENSG00000243284	VSIG8	2.46096	1.29922	-0.152121	6.16421e-07	1.38757e-05
ENSG00000010610	CD4	2.48584	1.31373	-0.142589	3.73054e-07	8.64855e-06
ENSG00000172738	TMEM217	2.48978	1.31602	-0.400924	1.20068e-05	0.000217937
ENSG00000101307	SIRPB1	2.50361	1.32401	-0.345971	7.04105e-06	0.000132611
ENSG00000229273	RP11-104G3.2	2.50536	1.32502	-0.400491	2.10257e-06	4.32234e-05
ENSG00000183287	CCBE1	2.51147	1.32853	3.42783	2.42463e-49	7.04973e-47
ENSG00000119714	GPR68	2.52087	1.33392	-0.211318	7.02454e-07	1.56941e-05
ENSG00000276825	DRD4	2.52243	1.33481	-0.90932	0.000133013	0.00196186
ENSG00000277753	MUC20	2.52906	1.3386	-1.49361	0.00447613	0.0443258
ENSG00000272425	RP11-363E6.4	2.53114	1.33979	-0.124367	3.9513e-07	9.13001e-06
ENSG00000160838	LRRC71	2.53424	1.34155	-0.973812	0.000462116	0.00600254
ENSG00000263105	RP11-95P2.3	2.5451	1.34772	-0.434769	4.03234e-06	7.91545e-05
ENSG00000179256	SMCO3	2.56161	1.35705	-0.893039	0.000181419	0.00258653
ENSG00000213443	RP11-75L1.2	2.57427	1.36417	-0.0235641	0.000135083	0.00199006
ENSG00000158815	FGF17	2.5768	1.36558	-1.59293	0.00317052	0.0329066
ENSG00000101680	LAMA1	2.57996	1.36735	3.07199	6.03504e-33	9.45184e-31
ENSG00000165509	MAGEC3	2.5829	1.36899	2.70434	3.94694e-31	5.69838e-29
ENSG00000137801	THBS1	2.58593	1.37068	5.27775	3.44163e-138	4.80322e-135
ENSG00000138411	HECW2	2.58736	1.37148	-0.756686	5.63723e-05	0.000899022
ENSG00000123453	SARDH	2.6189	1.38896	1.35797	1.02342e-14	5.48877e-13
ENSG00000257176	RP11-996F15.2	2.63303	1.39672	-0.301874	0.000144618	0.00211466
ENSG00000101333	PLCB4	2.63418	1.39735	2.59754	1.78542e-31	2.58961e-29
ENSG00000210195	MT-TT	2.63776	1.39931	0.559473	3.59885e-08	9.68789e-07
ENSG00000181409	AATK	2.64419	1.40283	0.153642	6.37626e-08	1.65338e-06
ENSG00000114646	CSPG5	2.64711	1.40442	-0.389939	2.48644e-06	5.0438e-05
ENSG00000248608	RP11-206P5.2	2.65338	1.40783	-0.435503	2.43447e-05	0.000417966
ENSG00000173213	TUBB8P12	2.66279	1.41294	-1.17063	0.000597357	0.00754693
ENSG00000106013	ANKRD7	2.67885	1.42161	0.0502702	1.09632e-05	0.000200515
ENSG00000272914	RP11-330O11.3	2.68014	1.42231	-0.379151	2.20559e-06	4.51198e-05
ENSG00000152910	CNTNAP4	2.6918	1.42857	-1.25198	0.00463623	0.0457022
ENSG00000178531	CTXN1	2.70564	1.43597	1.78159	3.39635e-20	2.71375e-18
ENSG00000139767	SRRM4	2.70667	1.43652	-1.44519	0.00310773	0.0323298
ENSG00000184313	MROH7	2.71355	1.44018	-1.15219	0.000389674	0.00513916
ENSG00000023445	BIRC3	2.71514	1.44103	5.24516	1.49067e-126	1.80035e-123
ENSG00000108309	RUNDC3A	2.73051	1.44917	-1.2295	0.00148013	0.0168859
ENSG00000283138	RP3-488M23.3	2.73766	1.45294	-1.21218	0.00153671	0.0174464
ENSG00000143452	HORMAD1	2.73829	1.45328	-0.171369	7.51103e-08	1.92931e-06
ENSG00000259948	RP11-326A19.5	2.74516	1.45689	-0.268503	6.11902e-05	0.000968969
ENSG00000061455	PRDM6	2.75154	1.46024	-1.13326	0.000567801	0.0072127
ENSG00000197614	MFAP5	2.76015	1.46474	-1.42304	0.00116408	0.0136752
ENSG00000224905	AP001347.6	2.76423	1.46688	-0.756317	1.17599e-05	0.000213889
ENSG00000255983	RP11-1038A11.1	2.7656	1.46759	0.885295	1.62673e-16	9.92841e-15
ENSG00000182326	C1S	2.77867	1.47439	6.4891	1.3252e-262	4.38034e-259
ENSG00000257322	RP11-511B23.2	2.7848	1.47757	1.20332	1.87293e-14	9.86793e-13
ENSG00000073350	LLGL2	2.79108	1.48083	-1.42269	0.0015133	0.0172236
ENSG00000281216	KIF26B	2.79432	1.4825	0.998738	1.41319e-12	6.28113e-11
ENSG00000024422	EHD2	2.79479	1.48274	3.59995	2.33478e-65	1.01125e-62
ENSG00000239998	LILRA2	2.80952	1.49033	-1.5174	0.00293863	0.030754
ENSG00000155849	ELMO1	2.8181	1.49472	3.37245	5.87487e-61	2.27753e-58
ENSG00000237894	HCG22	2.83873	1.50525	0.782841	7.39165e-15	4.01572e-13
ENSG00000225629	HCG22	2.83873	1.50525	0.782841	7.3874e-15	4.01572e-13
ENSG00000284056	AC243812.1	2.84423	1.50804	-0.530672	9.91881e-06	0.000182892
ENSG00000101311	FERMT1	2.84677	1.50932	3.32856	4.05322e-50	1.20642e-47
ENSG00000231968	UBD	2.8646	1.51833	1.00768	2.72545e-18	1.89343e-16
ENSG00000128284	APOL3	2.88299	1.52757	2.7481	4.31712e-47	1.144e-44
ENSG00000234318	RP4-771M4.3	2.88328	1.52771	-0.41196	6.34537e-07	1.42501e-05
ENSG00000229375	USP24P1	2.88602	1.52908	0.235996	1.75591e-10	6.20577e-09
ENSG00000099282	TSPAN15	2.90924	1.54064	2.61938	4.2549e-30	5.83451e-28
ENSG00000165617	DACT1	2.92754	1.54969	4.27913	6.23111e-90	4.16311e-87
ENSG00000237606	RP11-203P23.2	2.93285	1.55231	0.953102	4.72878e-13	2.19337e-11
ENSG00000272305	RP11-894J14.5	2.93374	1.55274	-1.17064	0.00025454	0.00350952
ENSG00000110900	TSPAN11	2.93392	1.55283	-1.59322	0.0036298	0.0370189
ENSG00000237575	PYY2	2.93512	1.55342	-1.07836	8.80093e-05	0.00134877
ENSG00000266433	TBC1D3P5	2.95081	1.56111	-1.46947	0.00192785	0.0212449
ENSG00000267157	CTB-54O9.9	2.96045	1.56581	-1.46951	0.00186295	0.0206092
ENSG00000103021	CCDC113	2.99218	1.5812	-0.482628	8.33303e-07	1.8421e-05
ENSG00000141497	ZMYND15	2.99378	1.58197	-0.815254	2.96655e-05	0.000500021
ENSG00000178538	CA8	3.00004	1.58498	3.44268	8.19222e-68	3.70141e-65
ENSG00000167755	KLK6	3.00439	1.58707	0.200368	9.21143e-12	3.73229e-10
ENSG00000137841	PLCB2	3.00592	1.58781	0.530672	4.042e-14	2.05214e-12
ENSG00000109846	CRYAB	3.01509	1.5922	3.21654	8.44002e-56	2.84978e-53
ENSG00000120784	ZFP30	3.05397	1.61069	-1.31344	0.00121292	0.01417
ENSG00000171094	ALK	3.06018	1.61361	1.3929	6.48276e-18	4.37781e-16
ENSG00000101115	SALL4	3.06347	1.61517	2.7133	2.4939e-42	5.73716e-40
ENSG00000170819	BFSP2	3.07114	1.61877	-1.56756	0.00227895	0.0246089
ENSG00000283140	AC255093.1	3.08027	1.62306	-1.84589	0.00374094	0.0380166
ENSG00000162849	KIF26B	3.10672	1.63539	1.5751	1.56228e-20	1.27921e-18
ENSG00000171819	ANGPTL7	3.14142	1.65142	-1.54258	0.00236422	0.0253682
ENSG00000144857	BOC	3.16176	1.66073	-1.67234	0.0021741	0.0236256
ENSG00000255433	AP000479.1	3.19842	1.67736	-0.756038	8.61874e-06	0.00016019
ENSG00000260505	RP11-410C4.5	3.2068	1.68114	-1.1724	0.000188635	0.00267968
ENSG00000100399	CHADL	3.20897	1.68211	-0.990976	5.33105e-05	0.000854096
ENSG00000003249	DBNDD1	3.21566	1.68511	3.56532	1.18956e-75	6.38529e-73
ENSG00000232352	SEMA3B-AS1	3.22916	1.69116	-1.27194	0.000292778	0.00397565
ENSG00000157653	C9orf43	3.23429	1.69345	-1.51765	0.00125095	0.0145515
ENSG00000177106	EPS8L2	3.24557	1.69847	0.175154	8.76532e-12	3.56765e-10
ENSG00000264880	RP11-805F19.1	3.30075	1.72279	-1.49372	0.000728415	0.00901768
ENSG00000254812	RP11-661A12.12	3.31403	1.72859	-1.27151	0.000304986	0.00411737
ENSG00000151322	NPAS3	3.31613	1.7295	-1.61917	0.00346104	0.0354995
ENSG00000196189	SEMA4A	3.38597	1.75957	0.718066	1.01854e-18	7.26076e-17
ENSG00000136378	ADAMTS7	3.41332	1.77118	0.51839	5.4592e-11	2.03354e-09
ENSG00000146950	SHROOM2	3.44854	1.78598	4.11224	4.48979e-108	3.86263e-105
ENSG00000251284	RP13-644M16.1	3.46077	1.79109	-1.56825	0.00398188	0.040076
ENSG00000250620	RP11-91J3.3	3.46114	1.79125	0.360946	8.4984e-10	2.77837e-08
ENSG00000147117	ZNF157	3.48908	1.80285	-1.21072	7.48602e-05	0.00116459
ENSG00000258875	CTD-2547L24.3	3.55705	1.83068	-0.892135	5.33812e-06	0.000102554
ENSG00000167723	TRPV3	3.57627	1.83846	0.279866	7.15953e-10	2.36155e-08
ENSG00000114279	FGF12	3.6387	1.86342	0.257081	1.73261e-14	9.15166e-13
ENSG00000164756	SLC30A8	3.70618	1.88993	-0.941594	2.60879e-06	5.27155e-05
ENSG00000271344	RP11-274B21.9	3.78332	1.91965	-1.84548	0.00238994	0.0256135
ENSG00000187800	PEAR1	3.80802	1.92904	-1.67182	0.000887759	0.010755
ENSG00000226179	LINC00685	3.81846	1.93299	-0.645451	5.47788e-05	0.00087628
ENSG00000267221	CTD-2132N18.2	3.85885	1.94817	-0.422506	1.21136e-09	3.8815e-08
ENSG00000278709	NKILA	3.86631	1.95096	-0.829208	2.17717e-06	4.46098e-05
ENSG00000258183	RP11-753N8.1	3.87469	1.95408	-0.160458	4.23599e-06	8.28505e-05
ENSG00000267119	RPL10P15	3.89245	1.96068	-2.00811	0.00318785	0.0330632
ENSG00000150045	KLRF1	3.90555	1.96553	-1.81583	0.0020782	0.0227026
ENSG00000234911	TEX21P	3.9222	1.97166	-1.81527	0.00233561	0.0251299
ENSG00000084453	SLCO1A2	3.92703	1.97344	1.0259	6.64913e-18	4.48534e-16
ENSG00000278348	Metazoa_SRP	3.94128	1.97867	-2.00791	0.00337261	0.0347458
ENSG00000229222	KRT18P4	4.00295	2.00106	-2.00797	0.00363759	0.0370923
ENSG00000233077	LINC01271	4.0106	2.00382	-1.78595	0.00233384	0.0251152
ENSG00000250420	AACSP1	4.01494	2.00538	0.996934	5.02053e-25	5.44567e-23
ENSG00000182676	PPP1R27	4.03067	2.01102	-1.78558	0.00122877	0.0143333
ENSG00000274769	RP11-493E12.3	4.06216	2.02225	-1.78515	0.00132438	0.0152839
ENSG00000256902	IQSEC3P1	4.07727	2.0276	-1.78559	0.00219222	0.023795
ENSG00000280374	RP11-337N6.3	4.08491	2.0303	-1.75734	0.00237984	0.0255183
ENSG00000226779	NAALADL2-AS2	4.1168	2.04152	-0.153331	1.75357e-12	7.69597e-11
ENSG00000005108	THSD7A	4.16834	2.05947	-0.333901	6.93901e-11	2.56348e-09
ENSG00000280299	RP11-583F2.7	4.25927	2.09061	-1.94132	0.001832	0.0202955
ENSG00000284413	BTBD8	4.29824	2.10375	-1.94051	0.00435282	0.0432274
ENSG00000260193	RP11-83N9.5	4.3508	2.12128	-1.72757	0.000483784	0.00625553
ENSG00000121552	CSTA	4.51248	2.17392	0.927991	2.04564e-19	1.53126e-17
ENSG00000121743	GJA3	4.53306	2.18049	-0.0447199	8.71841e-14	4.29109e-12
ENSG00000137875	BCL2L10	4.57152	2.19268	-1.87697	0.000966289	0.0115873
ENSG00000125730	C3	4.63647	2.21303	5.91441	1.45384e-244	4.15026e-241
ENSG00000154133	ROBO4	5.0927	2.34843	-1.7863	0.000356681	0.00473887
ENSG00000282416	LLNLF-173C4.2	5.19495	2.37711	-2.00832	0.00326495	0.0337584
ENSG00000010379	SLC6A13	5.20257	2.37922	-1.06015	0.000274487	0.00375078
ENSG00000240694	PNMA2	5.28905	2.40301	-1.54293	8.58928e-05	0.00132052
ENSG00000280853	RP11-462G22.2	5.29016	2.40331	-0.618863	0.000208083	0.00292551
ENSG00000103569	AQP9	5.29101	2.40354	-1.75677	0.000196926	0.0027861
ENSG00000147724	FAM135B	5.31228	2.40933	-0.379394	4.35774e-12	1.83677e-10
ENSG00000272942	CTA-246H3.12	5.38881	2.42997	-1.51793	5.09231e-05	0.000818352
ENSG00000235621	LINC00494	5.39477	2.43156	0.622995	2.89616e-25	3.19101e-23
ENSG00000183439	TRIM61	5.42298	2.43909	-1.97447	0.00205974	0.0225244
ENSG00000236875	DDX11L5	5.43344	2.44187	-1.97394	0.00177544	0.0197641
ENSG00000226306	NPY6R	5.44253	2.44428	-1.51753	2.43131e-05	0.000417537
ENSG00000226203	LINC01733	5.47653	2.45326	2.31986	5.35927e-61	2.09055e-58
ENSG00000225255	LINC01297	5.64547	2.49709	-1.94144	0.00245758	0.0262533
ENSG00000277578	Metazoa_SRP	5.87767	2.55524	-1.42384	2.21111e-05	0.000382547
ENSG00000203999	LINC01270	5.88868	2.55795	-0.171988	4.46509e-14	2.25964e-12
ENSG00000101470	TNNC2	6.44051	2.68718	-1.59256	2.18843e-05	0.000378935
ENSG00000141748	ARL5C	6.47998	2.69599	-2.15253	0.0025069	0.0267076
ENSG00000126733	DACH2	6.70327	2.74487	-1.54188	2.96466e-05	0.000499838
ENSG00000176659	C20orf197	6.81518	2.76875	-1.5173	1.37085e-05	0.000246122
ENSG00000122574	WIPF3	6.87441	2.78123	-2.54212	0.00508652	0.049527
ENSG00000232624	LINC01517	7.23646	2.85528	-2.49365	0.00465798	0.0458734
ENSG00000122592	HOXA7	7.46021	2.89922	-1.6732	7.33259e-05	0.00114214
ENSG00000157368	IL34	7.6864	2.94231	-2.04207	0.000377379	0.00498748
ENSG00000154162	CDH12	8.42838	3.07526	2.67316	4.03784e-120	4.02521e-117
ENSG00000128482	RNF112	8.5859	3.10197	-0.123991	1.94283e-18	1.3633e-16
ENSG00000145703	IQGAP2	8.83821	3.14375	-2.35613	0.00118089	0.0138494
ENSG00000257663	RP11-1100L3.7	8.87761	3.15017	-1.78831	0.00022363	0.00312311
ENSG00000234626	RP1-149A16.12	9.38669	3.23062	-2.31301	0.00118638	0.0139034
ENSG00000234715	CTB-107G13.1	11.0476	3.46566	-2.19074	0.00142775	0.0163209
ENSG00000229209	AC073987.1	11.0556	3.4667	-1.67278	7.50257e-06	0.000140778
ENSG00000224795	NTM-AS1	11.338	3.50309	-1.29153	2.9873e-08	8.13227e-07
ENSG00000179083	FAM133A	11.5095	3.52475	4.01517	3.55005e-264	1.31149e-260
ENSG00000279414	bP-2171C21.4	14.3383	3.8418	-1.97384	0.000177058	0.00253529
ENSG00000281847	RP11-371E8.4	14.8999	3.89723	-2.00647	7.93739e-05	0.00122812
ENSG00000242575	AC012501.3	21.2566	4.40984	-1.59299	2.01419e-06	4.157e-05
ENSG00000254894	NAV2-AS1	23.1602	4.53358	-2.59238	0.00285483	0.029992
ENSG00000227159	DDX11L16	25.2836	4.66013	-1.40066	1.61387e-08	4.55328e-07
ENSG00000262986	SMIM10L1	28.0194	4.80835	-2.4012	0.00285483	0.029992
ENSG00000225380	IGKV1OR9-2	28.8645	4.85123	-2.4454	0.000844405	0.0102933
ENSG00000267827	CTC-471J1.8	30.1839	4.91571	-2.39988	0.000844405	0.0102933
ENSG00000280688	CEP72	30.4072	4.92634	-2.35638	0.00154719	0.0175267
ENSG00000283909	AL593848.1	30.9301	4.95094	-2.31403	0.00154719	0.0175267
ENSG00000226188	HNRNPA1P3	31.1978	4.96337	-2.35591	0.000844405	0.0102933
ENSG00000230578	RP13-228J13.5	31.2582	4.96616	-2.31381	0.00154719	0.0175267
ENSG00000227400	AC012501.2	32.6228	5.02781	-2.3131	0.000634272	0.00796684
ENSG00000261523	RP11-82O18.2	37.0476	5.21131	-1.00625	1.48376e-05	0.000265105
ENSG00000263917	RP11-53I6.2	37.312	5.22157	-0.863087	6.33323e-05	0.000999111
ENSG00000232882	PHKA1P1	39.1048	5.28927	-2.11625	0.000256693	0.00353145
ENSG00000224484	RP11-548K12.4	40.1166	5.32613	-2.15228	9.57463e-05	0.00145773
ENSG00000257411	RP11-603J24.9	51.7393	5.69319	-1.94033	4.84902e-06	9.38469e-05
ENSG00000207513	RNU1-3	55.405	5.79194	-1.87616	1.64393e-06	3.4472e-05
ENSG00000270871	AC015849.19	57.7571	5.85193	-1.73	2.81564e-06	5.66219e-05
ENSG00000163520	FBLN2	58.7766	5.87717	-0.422126	9.5749e-21	7.98582e-19
ENSG00000206652	RNU1-1	68.4372	6.09671	-1.72608	7.26381e-08	1.86963e-06
ENSG00000281188	RP11-141C7.4	71.9143	6.16821	-1.61815	7.26381e-08	1.86963e-06
ENSG00000215269	GAGE12G	84.7612	6.40533	-1.44515	6.16135e-09	1.83215e-07
ENSG00000277722	AC012314.7	111.982	6.80712	0.128689	5.96941e-12	2.46968e-10
ENSG00000259185	RP11-56B16.4	129.252	7.01404	-1.02314	1.24697e-10	4.48275e-09
ENSG00000206932	RNU6-4P	129.794	7.02007	-0.667173	1.24697e-10	4.48275e-09
ENSG00000274359	AC012314.2	136.858	7.09654	0.687567	3.41896e-13	1.6084e-11
ENSG00000275616	U2	177.662	7.47299	-0.794015	2.82625e-14	1.45489e-12
ENSG00000206588	RNU1-28P	229.89	7.8448	0.123655	2.28103e-15	1.28711e-13

## Sheet: deSeq FC>1.5
gene_ID	Gene_name	baseMean	baseMeanA	baseMeanB	foldChange	log2FoldChange	pval	padj
ENSG00000100302	RASD2	0.605793	1.21159	0	0	#NAME?	0.00224567	0.0322417
ENSG00000103241	FOXF1	1.11367	2.22733	0	0	#NAME?	1.37747e-05	0.000379437
ENSG00000117114	ADGRL2	9.79629	19.5926	0	0	#NAME?	7.09705e-08	3.09815e-06
ENSG00000124491	F13A1	0.538097	1.07619	0	0	#NAME?	0.00224567	0.0322417
ENSG00000139211	AMIGO2	3.98991	7.97981	0	0	#NAME?	1.08545e-12	1.01688e-10
ENSG00000145681	HAPLN1	1.76622	3.53245	0	0	#NAME?	2.83125e-09	1.62114e-07
ENSG00000148053	NTRK2	0.626852	1.2537	0	0	#NAME?	0.00224567	0.0322417
ENSG00000151962	RBM46	2.43055	4.8611	0	0	#NAME?	1.73666e-11	1.38377e-09
ENSG00000152454	ZNF256	9.37128	18.7426	0	0	#NAME?	2.00814e-15	2.54194e-13
ENSG00000155093	PTPRN2	2.00679	4.01357	0	0	#NAME?	0.00022012	0.00442909
ENSG00000156345	CDK20	21.2152	42.4303	0	0	#NAME?	2.93732e-23	6.69962e-21
ENSG00000158164	TMSB15A	1.94187	3.88374	0	0	#NAME?	5.18272e-10	3.32467e-08
ENSG00000165621	OXGR1	0.748524	1.49705	0	0	#NAME?	0.000960806	0.0158542
ENSG00000167207	NOD2	0.611307	1.22261	0	0	#NAME?	0.00224567	0.0322417
ENSG00000167748	KLK1	1.63904	3.27808	0	0	#NAME?	6.61742e-09	3.51764e-07
ENSG00000168334	XIRP1	0.686342	1.37268	0	0	#NAME?	0.000960806	0.0158542
ENSG00000171813	PWWP2B	8.16335	16.3267	0	0	#NAME?	4.46216e-15	5.43035e-13
ENSG00000187823	ZCCHC16	1.07254	2.14509	0	0	#NAME?	1.37747e-05	0.000379437
ENSG00000199709	RNU4-23P	0.813527	1.62705	0	0	#NAME?	0.000411079	0.00767185
ENSG00000204161	C10orf128	0.894076	1.78815	0	0	#NAME?	0.000175879	0.0036535
ENSG00000213023	SYT3	7.3361	14.6722	0	0	#NAME?	4.15632e-15	5.09089e-13
ENSG00000213424	KRT222	6.07593	12.1519	0	0	#NAME?	2.26281e-07	9.08195e-06
ENSG00000227685	LINC02088	1.10363	2.20727	0	0	#NAME?	1.37747e-05	0.000379437
ENSG00000228160	RP13-57D9.3	0.738492	1.47698	0	0	#NAME?	0.000960806	0.0158542
ENSG00000228708	AL109763.1	2.82409	5.64818	0	0	#NAME?	1.06525e-13	1.11994e-11
ENSG00000228798	AP000473.5	1.0286	2.0572	0	0	#NAME?	3.21954e-05	0.000804311
ENSG00000235111	RP1-29C18.8	0.717433	1.43487	0	0	#NAME?	0.000960806	0.0158542
ENSG00000235669	AC004593.3	0.647911	1.29582	0	0	#NAME?	0.00224567	0.0322417
ENSG00000242615	CTC-359D24.3	0.938019	1.87604	0	0	#NAME?	7.52496e-05	0.00171569
ENSG00000243015	RN7SL737P	0.710094	1.42019	0	0	#NAME?	0.00224567	0.0322417
ENSG00000243410	PSMD6-AS1	0.855645	1.71129	0	0	#NAME?	0.000411079	0.00767185
ENSG00000244459	RP11-1398P2.1	0.709226	1.41845	0	0	#NAME?	0.000411079	0.00767185
ENSG00000248749	RP11-42A4.1	0.940713	1.88143	0	0	#NAME?	0.000175879	0.0036535
ENSG00000250166	RP11-268P4.5	1.70856	3.41712	0	0	#NAME?	2.83125e-09	1.62114e-07
ENSG00000251660	AC007036.5	0.758683	1.51737	0	0	#NAME?	0.000175879	0.0036535
ENSG00000253524	RP11-89M20.2	1.15027	2.30054	0	0	#NAME?	1.37747e-05	0.000379437
ENSG00000254944	ATP5F1P5	0.834586	1.66917	0	0	#NAME?	0.000411079	0.00767185
ENSG00000259352	RP11-109D20.2	2.21287	4.42574	0	0	#NAME?	0.000191913	0.00392411
ENSG00000261717	RP11-77K12.1	0.717433	1.43487	0	0	#NAME?	0.000960806	0.0158542
ENSG00000264175	MIR3189	0.611307	1.22261	0	0	#NAME?	0.00224567	0.0322417
ENSG00000267337	LINC01478	1.16495	2.3299	0	0	#NAME?	2.52152e-06	8.29865e-05
ENSG00000268333	RP4-806M20.3	1.10363	2.20727	0	0	#NAME?	1.37747e-05	0.000379437
ENSG00000268649	RP4-806M20.4	1.73869	3.47739	0	0	#NAME?	3.61501e-08	1.66855e-06
ENSG00000272558	U91328.21	0.896769	1.79354	0	0	#NAME?	0.000411079	0.00767185
ENSG00000280741	LINC00685	2.1872	4.37441	0	0	#NAME?	0.000897029	0.0150424
ENSG00000154646	TMPRSS15	131.351	262.18	0.521747	0.00199003	-8.97299	2.82652e-40	1.59669e-37
ENSG00000182985	CADM1	113.264	225.955	0.572381	0.00253316	-8.62485	1.25552e-125	3.39422e-122
ENSG00000198121	LPAR1	56.2691	112.226	0.312507	0.00278463	-8.4883	1.23334e-58	1.13852e-55
ENSG00000110852	CLEC2B	30.9643	61.7221	0.206536	0.00334622	-8.22325	1.34329e-29	4.45973e-27
ENSG00000262139	ANO4	15.0275	29.8458	0.20924	0.00701068	-7.15623	1.1127e-15	1.44224e-13
ENSG00000102390	PBDC1	145.352	288.595	2.10834	0.00730553	-7.0968	2.40691e-150	1.01219e-146
ENSG00000187815	ZFP69	38.8485	77.0998	0.59724	0.00774632	-7.01227	5.17338e-18	8.2967e-16
ENSG00000231238	LINC00349	13.3281	26.4471	0.20924	0.00791165	-6.98181	2.84085e-09	1.62418e-07
ENSG00000178573	MAF	11.456	22.7027	0.20924	0.00921652	-6.76156	5.72269e-07	2.15945e-05
ENSG00000130513	GDF15	1620.32	3210.99	29.6578	0.00923636	-6.75846	0	0
ENSG00000147145	LPAR4	11.0907	21.9721	0.20924	0.00952299	-6.71437	0.000195334	0.00397901
ENSG00000107249	GLIS3	71.1291	140.907	1.35109	0.00958848	-6.70448	8.96053e-28	2.75722e-25
ENSG00000151572	ANO4	130.215	257.466	2.96366	0.0115109	-6.44086	8.54841e-121	2.15693e-117
ENSG00000151150	ANK3	90.9087	179.714	2.10293	0.0117015	-6.41716	3.03439e-84	4.25353e-81
ENSG00000165495	PKNOX2	99.9399	197.538	2.34173	0.0118546	-6.39841	1.71081e-97	3.40793e-94
ENSG00000274276	CBSL	21.1309	41.7422	0.519535	0.0124463	-6.32814	1.62434e-19	2.99893e-17
ENSG00000116711	PLA2G4A	16.6885	32.9078	0.469113	0.0142554	-6.13235	4.07687e-07	1.5729e-05
ENSG00000108813	DLX4	4.95126	9.74591	0.156606	0.0160689	-5.95959	1.67982e-09	1.00598e-07
ENSG00000224999	VTA1P1	6.25377	12.301	0.206536	0.0167901	-5.89624	2.84745e-08	1.33876e-06
ENSG00000245105	A2M-AS1	3.1182	6.13313	0.103268	0.0168377	-5.89216	8.5262e-14	9.0646e-12
ENSG00000125378	BMP4	5.9504	11.6943	0.206536	0.0176613	-5.82327	0.000146489	0.00310084
ENSG00000134363	FST	19.6417	38.5576	0.725859	0.0188253	-5.73118	2.55239e-17	3.83345e-15
ENSG00000123685	BATF3	17.2637	33.8795	0.647874	0.0191229	-5.70856	3.35724e-14	3.72624e-12
ENSG00000125355	TMEM255A	43.0324	84.375	1.68986	0.020028	-5.64184	1.19065e-36	5.23998e-34
ENSG00000179826	MRGPRX3	342.871	670.406	15.3366	0.0228765	-5.44999	4.32024e-274	5.45042e-270
ENSG00000163485	ADORA1	22.6268	44.215	1.03858	0.0234893	-5.41185	1.38547e-06	4.83292e-05
ENSG00000197472	ZNF695	12.8755	25.1531	0.597944	0.0237722	-5.39458	5.94925e-07	2.23602e-05
ENSG00000181449	SOX2	19.7122	38.4861	0.938227	0.0243783	-5.35826	1.46906e-06	5.09632e-05
ENSG00000156140	ADAMTS3	403.246	784.518	21.9744	0.0280101	-5.15791	1.99214418049963e-310	3.76993e-306
ENSG00000231298	LINC00704	11.4209	22.2154	0.626423	0.0281977	-5.14828	0.00131562	0.0205504
ENSG00000160200	CBS	13.6696	26.5349	0.804267	0.0303098	-5.04407	2.13584e-07	8.63645e-06
ENSG00000263635	RP11-805F19.2	2.65254	5.14847	0.156606	0.0304179	-5.03894	1.19024e-11	9.66699e-10
ENSG00000224189	HAGLR	106.436	206.009	6.86351	0.0333165	-4.90762	3.45118e-85	5.02385e-82
ENSG00000216998	CYP2AC1P	2.42105	4.6855	0.156606	0.0334235	-4.90299	2.7041e-11	2.09294e-09
ENSG00000234424	RP11-213G2.1	6.03063	11.6705	0.390704	0.0334778	-4.90065	6.03362e-05	0.00141361
ENSG00000249481	SPATS1	8.51454	16.4567	0.572381	0.034781	-4.84556	5.58653e-11	4.11804e-09
ENSG00000134769	DTNA	17.2456	33.324	1.1672	0.0350257	-4.83544	5.26708e-15	6.36524e-13
ENSG00000213949	ITGA1	102.342	197.746	6.93922	0.0350916	-4.83273	6.13376e-79	7.73835e-76
ENSG00000091129	NRCAM	38.1018	73.6066	2.5969	0.0352808	-4.82497	1.37033e-24	3.41212e-22
ENSG00000153976	HS3ST3A1	1.5149	2.92653	0.103268	0.0352868	-4.82473	2.3443e-06	7.79677e-05
ENSG00000101276	SLC52A3	13.1516	25.3927	0.910451	0.0358549	-4.80169	1.5071e-05	0.000410364
ENSG00000085276	MECOM	72.0052	138.791	5.21986	0.0376096	-4.73275	1.11594e-51	8.79915e-49
ENSG00000155511	GRIA1	56.16	108.209	4.1105	0.0379865	-4.71837	1.1341e-41	6.92313e-39
ENSG00000215386	MIR99AHG	18.287	35.1974	1.37665	0.0391123	-4.67623	8.13561e-06	0.000238326
ENSG00000169783	LINGO1	1.35749	2.61171	0.103268	0.0395403	-4.66053	2.56046e-05	0.000654785
ENSG00000198626	RYR2	25.0731	48.2187	1.92758	0.0399758	-4.64473	5.44171e-16	7.38199e-14
ENSG00000180921	FAM83H	10.2356	19.6668	0.804479	0.0409055	-4.61156	2.31875e-10	1.57276e-08
ENSG00000273889	FAM83H	10.2356	19.6668	0.804479	0.0409055	-4.61156	2.31875e-10	1.57276e-08
ENSG00000198542	ITGBL1	4.35273	8.34231	0.363141	0.04353	-4.52184	4.1963e-10	2.74778e-08
ENSG00000281566	RP11-485F13.1	3.01899	5.77811	0.259874	0.0449755	-4.47472	1.04344e-12	9.82394e-11
ENSG00000197702	PARVA	32.6268	62.4421	2.81155	0.0450265	-4.47308	6.74968e-23	1.50272e-20
ENSG00000242600	MBL1P	1.18636	2.26945	0.103268	0.0455034	-4.45788	0.000124112	0.00267201
ENSG00000170381	SEMA3E	188.205	359.409	17.0008	0.047302	-4.40195	1.70892e-130	4.97531e-127
ENSG00000166741	NNMT	8.02402	15.322	0.726071	0.0473875	-4.39935	5.59072e-10	3.56826e-08
ENSG00000278608	MAMDC2	1.97767	3.77388	0.181465	0.0480844	-4.37829	2.10152e-07	8.52501e-06
ENSG00000092068	SLC7A8	29.4986	56.288	2.7092	0.048131	-4.37689	1.01873e-17	1.57375e-15
ENSG00000130829	DUSP9	46.9146	89.4854	4.34382	0.0485422	-4.36462	2.9274e-31	1.01648e-28
ENSG00000112562	SMOC2	6.87082	13.0633	0.678353	0.0519282	-4.26734	2.05901e-08	9.93996e-07
ENSG00000183715	OPCML	1.02895	1.95464	0.103268	0.0528322	-4.24244	0.00128281	0.0200959
ENSG00000176024	ZNF613	6.17827	11.7308	0.625719	0.0533398	-4.22864	0.00147532	0.0226339
ENSG00000115290	GRB14	7.42194	14.0902	0.753634	0.0534862	-4.22469	1.07035e-10	7.64349e-09
ENSG00000124191	TOX2	1.01523	1.92719	0.103268	0.0535845	-4.22204	0.0005919	0.0105237
ENSG00000186472	PCLO	258.567	490.21	26.9239	0.0549231	-4.18644	8.0553e-163	5.08128e-159
ENSG00000283515	CTD-3138B18.4	6.04623	11.4419	0.650578	0.0568593	-4.13646	0.00114464	0.0182871
ENSG00000270093	AP000473.8	0.955742	1.80822	0.103268	0.0571103	-4.1301	0.00128281	0.0200959
ENSG00000147588	PMP2	30.4984	57.6737	3.32319	0.0576205	-4.11727	2.55632e-15	3.19313e-13
ENSG00000234965	SHISA8	1.90193	3.59463	0.20924	0.058209	-4.10261	4.1709e-08	1.90422e-06
ENSG00000268516	CTD-3138B18.5	3.03521	5.73234	0.33807	0.058976	-4.08373	2.3248e-12	2.08505e-10
ENSG00000213088	ACKR1	3.71094	7.00611	0.415775	0.0593447	-4.07474	1.42008e-08	7.06269e-07
ENSG00000079156	OSBPL6	117.762	222.052	13.4718	0.0606696	-4.04288	2.75027e-68	2.89145e-65
ENSG00000162706	CADM3	70.4154	132.72	8.11041	0.061109	-4.03247	1.12138e-10	7.96285e-09
ENSG00000152217	SETBP1	18.9283	35.6449	2.21161	0.0620455	-4.01053	3.98429e-13	3.94757e-11
ENSG00000224918	AY269186.2	0.8725	1.64173	0.103268	0.0629017	-3.99076	0.00128281	0.0200959
ENSG00000267216	AC010642.1	7.21692	13.574	0.859818	0.0633429	-3.98067	2.43486e-08	1.15772e-06
ENSG00000233532	LINC00460	31.8021	59.8068	3.79728	0.0634925	-3.97727	9.6232e-20	1.78539e-17
ENSG00000166669	ATF7IP2	39.7752	74.7152	4.8353	0.0647165	-3.94972	1.61815e-08	7.95373e-07
ENSG00000136869	TLR4	37.6696	70.7413	4.59786	0.0649955	-3.94352	2.39857e-10	1.6182e-08
ENSG00000106066	CPVL	21.0846	39.5699	2.5994	0.0656913	-3.92815	1.42636e-12	1.31171e-10
ENSG00000104313	EYA1	3.36443	6.31238	0.416479	0.0659782	-3.92187	3.65833e-10	2.40801e-08
ENSG00000115252	PDE1A	118.181	221.479	14.8842	0.0672038	-3.89531	1.58583e-68	1.71487e-65
ENSG00000128645	HOXD1	1.23409	2.31157	0.156606	0.0677487	-3.88366	0.000124112	0.00267201
ENSG00000255470	RP11-113D6.6	1.56519	2.92114	0.20924	0.0716295	-3.8033	1.05135e-06	3.76456e-05
ENSG00000165072	MAMDC2	26.0717	48.5059	3.63748	0.0749905	-3.73715	7.38519e-16	9.84207e-14
ENSG00000155966	AFF2	4.4795	8.33328	0.625719	0.0750868	-3.7353	6.63697e-07	2.48217e-05
ENSG00000204103	MAFB	6.97462	12.9389	1.01031	0.078083	-3.67885	1.919e-06	6.48485e-05
ENSG00000080573	COL5A3	6.9176	12.8208	1.01442	0.0791234	-3.65975	4.66631e-07	1.79038e-05
ENSG00000249465	RBMXP4	0.693164	1.28306	0.103268	0.0804856	-3.63513	0.00276307	0.0380418
ENSG00000126970	ZC4H2	11.3364	20.98	1.69278	0.0806852	-3.63155	1.03428e-05	0.000295661
ENSG00000249111	RP11-622J8.1	3.29067	6.08736	0.493972	0.0811472	-3.62332	1.89824e-11	1.49989e-09
ENSG00000113211	PCDHB6	24.2027	44.7678	3.63748	0.0812521	-3.62145	1.42788e-12	1.31171e-10
ENSG00000156113	KCNMA1	6.77371	12.5061	1.04128	0.0832617	-3.5862	1.03948e-06	3.72558e-05
ENSG00000120278	PLEKHG1	6.09112	11.2212	0.961085	0.0856494	-3.54541	6.39586e-08	2.80824e-06
ENSG00000206120	EGFEM1P	2.31698	4.26812	0.365846	0.0857159	-3.54429	1.42239e-08	7.0649e-07
ENSG00000121207	LRAT	150.165	275.228	25.1013	0.0912017	-3.4548	1.1225e-71	1.2874e-68
ENSG00000282830	CALB2	4.656	8.53259	0.779409	0.0913449	-3.45253	3.77028e-15	4.63304e-13
ENSG00000106034	CPED1	11.93	21.8548	2.00528	0.0917548	-3.44607	5.64909e-05	0.00133047
ENSG00000198795	ZNF521	30.3579	55.5637	5.1522	0.0927261	-3.43088	1.54905e-13	1.5975e-11
ENSG00000183647	ZNF530	34.5581	63.1104	6.00591	0.0951651	-3.39342	7.07585e-11	5.15013e-09
ENSG00000146648	EGFR	15.3621	28.0493	2.67482	0.0953614	-3.39045	1.85009e-08	9.01187e-07
ENSG00000204262	COL5A2	113.069	206.214	19.9247	0.0966214	-3.37151	1.34975e-52	1.11055e-49
ENSG00000265158	LRRC37A7P	2.76125	5.03123	0.491268	0.0976436	-3.35633	4.58657e-08	2.07398e-06
ENSG00000237187	NR2F1-AS1	36.9545	67.262	6.64703	0.098823	-3.33901	3.89339e-16	5.35844e-14
ENSG00000060982	BCAT1	42.2445	76.8454	7.64351	0.0994661	-3.32965	1.06945e-08	5.4477e-07
ENSG00000233085	XXyac-YX65C7_A.3	13.6972	24.8951	2.49926	0.100391	-3.31629	4.98347e-05	0.00118775
ENSG00000132932	ATP8A2	5.4351	9.85578	1.01442	0.102927	-3.28031	6.0527e-07	2.27265e-05
ENSG00000244230	RN7SL151P	0.829647	1.50269	0.156606	0.104217	-3.26234	0.00276307	0.0380418
ENSG00000166292	TMEM100	3.29472	5.96665	0.622803	0.104381	-3.26007	5.59256e-11	4.11804e-09
ENSG00000197261	C6orf141	17.1455	30.9932	3.29769	0.1064	-3.23243	8.58871e-05	0.00192803
ENSG00000139364	TMEM132B	26.786	48.4199	5.15199	0.106402	-3.2324	9.80618e-14	1.03383e-11
ENSG00000137198	GMPR	126.46	228.258	24.6625	0.108047	-3.21027	4.36634e-56	3.84319e-53
ENSG00000150244	TRIM48	66.6644	120.318	13.0113	0.108141	-3.20901	3.03111e-25	8.19439e-23
ENSG00000079215	SLC1A3	18.2532	32.9423	3.5641	0.108192	-3.20833	0.000221512	0.00445048
ENSG00000258081	RP11-384J4.2	1.06822	1.92719	0.20924	0.108572	-3.20327	0.0005919	0.0105237
ENSG00000197951	ZNF71	16.9239	30.5219	3.32589	0.108967	-3.19803	9.192e-09	4.77228e-07
ENSG00000147481	SNTG1	2.47027	4.44928	0.491268	0.110415	-3.17899	1.97087e-07	8.03811e-06
ENSG00000282075	AC093627.10	2.19732	3.9533	0.441338	0.111638	-3.1631	8.11048e-07	2.96872e-05
ENSG00000172137	CALB2	4.89514	8.80164	0.988648	0.112326	-3.15424	4.96816e-15	6.02676e-13
ENSG00000232835	AC107057.1	1.38786	2.491	0.284732	0.114305	-3.12904	6.5606e-05	0.00152223
ENSG00000100077	GRK3	71.0597	127.503	14.6161	0.114633	-3.1249	7.63269e-33	2.80468e-30
ENSG00000196867	ZFP28	25.9545	46.5281	5.38089	0.115648	-3.11219	1.31224e-10	9.19734e-09
ENSG00000227068	RP11-12A16.3	8.00362	14.3464	1.66089	0.115771	-3.11066	3.24277e-06	0.000104989
ENSG00000248901	LINC01846	1.35677	2.42881	0.284732	0.117231	-3.09257	6.5606e-05	0.00152223
ENSG00000182492	BGN	4.55574	8.14839	0.963085	0.118193	-3.08078	2.74653e-05	0.00069891
ENSG00000228868	MYLKP1	1.47679	2.64107	0.312507	0.118326	-3.07916	3.10533e-05	0.000781972
ENSG00000089472	HEPH	1.43653	2.56055	0.312507	0.122047	-3.03449	0.000137864	0.00293635
ENSG00000239467	AC007405.6	18.7287	33.3269	4.13044	0.123937	-3.01232	1.50324e-07	6.2112e-06
ENSG00000105880	DLX5	35.7293	63.5139	7.94478	0.125087	-2.99899	4.77939e-13	4.68628e-11
ENSG00000198131	ZNF544	16.4716	29.249	3.69423	0.126303	-2.98504	1.55629e-06	5.36941e-05
ENSG00000248872	RP11-344G13.1	4.77834	8.46477	1.09192	0.128995	-2.95461	7.85725e-13	7.49071e-11
ENSG00000163762	TM4SF18	2.02636	3.5836	0.469113	0.130905	-2.9334	1.69851e-06	5.82293e-05
ENSG00000188511	C22orf34	7.53308	13.2986	1.76756	0.132914	-2.91144	1.35104e-05	0.000374609
ENSG00000165548	TMEM63C	5.40683	9.54277	1.27089	0.133178	-2.90857	0.00170881	0.0256749
ENSG00000235064	SLC25A5P2	1.53871	2.71427	0.363141	0.133789	-2.90196	0.000129609	0.00277613
ENSG00000185567	AHNAK2	248.759	438.744	58.7733	0.133958	-2.90015	3.25774e-84	4.40354e-81
ENSG00000226539	AC012512.1	17.6934	31.2019	4.185	0.134127	-2.89833	2.05318e-06	6.90744e-05
ENSG00000176641	RNF152	4.60269	8.11347	1.09192	0.134581	-2.89346	1.01854e-12	9.61336e-11
ENSG00000258910	LINC01956	15.5112	27.3309	3.69152	0.135068	-2.88824	7.54175e-05	0.00171848
ENSG00000007174	DNAH9	23.2095	40.866	5.55306	0.135885	-2.87954	4.75405e-09	2.58894e-07
ENSG00000126259	KIRREL2	2.12501	3.73367	0.516339	0.138292	-2.85421	1.22891e-05	0.000345813
ENSG00000149131	SERPING1	2.19816	3.849	0.54731	0.142195	-2.81405	8.11048e-07	2.96872e-05
ENSG00000187957	DNER	621.783	1086.23	157.336	0.144846	-2.78741	1.90757e-201	1.44395e-197
ENSG00000240859	AC093627.10	1.74342	3.04551	0.441338	0.144915	-2.78673	3.12309e-05	0.000783838
ENSG00000282461	AC093627.10	1.74342	3.04551	0.441338	0.144915	-2.78673	3.12309e-05	0.000783838
ENSG00000038427	VCAN	277.44	483.771	71.1083	0.146987	-2.76623	3.67684e-94	6.62672e-91
ENSG00000229771	RP4-644L1.2	6.47836	11.2888	1.66792	0.14775	-2.75877	0.00100658	0.0164353
ENSG00000166402	TUB	5.51323	9.59967	1.42679	0.148629	-2.75021	1.93088e-05	0.000513563
ENSG00000235615	AJ239322.1	12.0761	20.9809	3.17128	0.151151	-2.72593	3.74014e-06	0.000118656
ENSG00000186654	PRR5	31.4971	54.5136	8.48068	0.15557	-2.68436	5.90487e-11	4.33116e-09
ENSG00000142494	SLC47A1	16.6811	28.7056	4.65661	0.16222	-2.62398	0.000496063	0.00903874
ENSG00000259129	LINC00648	1.6671	2.868	0.466197	0.162552	-2.62103	3.12309e-05	0.000783838
ENSG00000197632	SERPINB2	24.6366	42.3627	6.91036	0.163123	-2.61596	1.5343e-07	6.31885e-06
ENSG00000105088	OLFM2	10.7287	18.4422	3.01517	0.163493	-2.6127	2.12094e-05	0.000557455
ENSG00000225253	AC011225.1	1.64152	2.81684	0.466197	0.165504	-2.59507	3.12309e-05	0.000783838
ENSG00000258580	RP11-320M16.2	4.33552	7.42523	1.24582	0.167782	-2.57534	7.41988e-06	0.000220603
ENSG00000164434	FABP7	235.27	402.924	67.6152	0.167811	-2.57509	6.92271e-76	8.45196e-73
ENSG00000154258	ABCA9	129.862	221.819	37.9052	0.170883	-2.54892	1.68871e-37	7.98929e-35
ENSG00000237928	NFIA-AS2	1.418	2.41952	0.416479	0.172133	-2.53841	0.0010386	0.0168563
ENSG00000171860	C3AR1	12.2236	20.8032	3.64402	0.175167	-2.5132	2.59538e-05	0.00066282
ENSG00000163530	DPPA2	1.82422	3.10404	0.544394	0.175382	-2.51142	6.38219e-05	0.00148831
ENSG00000162614	NEXN	31.2453	53.132	9.35856	0.176138	-2.50522	9.13468e-10	5.69571e-08
ENSG00000172201	ID4	194.531	330.365	58.6959	0.17767	-2.49273	3.25778e-37	1.48555e-34
ENSG00000251372	LINC00499	2.49069	4.22774	0.753634	0.178259	-2.48795	1.70491e-06	5.83958e-05
ENSG00000058091	CDK14	69.4067	117.603	21.21	0.180352	-2.47111	1.39486e-20	2.67982e-18
ENSG00000269826	RP11-158I3.3	1.69943	2.87711	0.521747	0.181344	-2.4632	0.000261405	0.00517992
ENSG00000277268	RP11-445F12.1	2.90256	4.89758	0.907535	0.185303	-2.43204	2.70283e-06	8.84921e-05
ENSG00000259979	VN1R68P	1.56934	2.64472	0.493972	0.186777	-2.42061	6.38219e-05	0.00148831
ENSG00000071242	RPS6KA2	84.6169	142.29	26.9438	0.189358	-2.40081	7.41338e-27	2.12562e-24
ENSG00000007933	FMO3	13.4915	22.664	4.31896	0.190565	-2.39165	0.000487552	0.00890704
ENSG00000196387	ZNF140	8.26774	13.8859	2.64954	0.190807	-2.38981	7.11233e-05	0.0016354
ENSG00000154645	CHODL	1.20888	2.02976	0.388	0.191156	-2.38718	0.00204238	0.0298686
ENSG00000260880	HCCAT5	7.91488	13.2309	2.5989	0.196428	-2.34793	8.44425e-06	0.000245656
ENSG00000070087	PFN2	193.395	323.209	63.5814	0.196719	-2.34579	4.6325e-21	9.37598e-19
ENSG00000105472	CLEC11A	220.233	367.689	72.7776	0.197933	-2.33692	4.57539e-53	3.84821e-50
ENSG00000115423	DNAH6	12.9753	21.6608	4.28989	0.198049	-2.33607	0.000652236	0.0114551
ENSG00000120708	TGFBI	1168.15	1947.81	388.481	0.199445	-2.32594	3.34664e-257	3.16659e-253
ENSG00000138311	ZNF365	71.8651	119.751	23.9796	0.200246	-2.32015	0.00018193	0.00375038
ENSG00000278565	CEACAM21	1.3161	2.19086	0.441338	0.201446	-2.31154	0.0010386	0.0168563
ENSG00000274266	SNORA73A	2.48475	4.13255	0.836959	0.202528	-2.3038	0.00184559	0.0273714
ENSG00000083844	ZNF264	40.0128	66.3914	13.6341	0.205359	-2.28378	1.95392e-10	1.34458e-08
ENSG00000006757	PNPLA4	24.1131	40.0087	8.21751	0.205393	-2.28354	0.00229497	0.03271
ENSG00000213931	HBE1	34.3837	56.9865	11.7809	0.206732	-2.27417	0.000854208	0.0144395
ENSG00000127418	FGFRL1	55.1155	91.2714	18.9595	0.207727	-2.26724	8.93448e-12	7.33519e-10
ENSG00000214558	RP11-74E24.2	2.03128	3.36206	0.700508	0.208357	-2.26287	0.000174122	0.00362696
ENSG00000102409	BEX4	110.74	183.154	38.3265	0.209259	-2.25664	3.66875e-27	1.0848e-24
ENSG00000281998	RP11-445F12.1	9.96574	16.4212	3.51027	0.213764	-2.22591	0.000942462	0.0156449
ENSG00000278823	C16orf45	9.59597	15.7408	3.4511	0.219245	-2.18938	0.00107002	0.0172774
ENSG00000134548	SPX	3.56157	5.8276	1.29554	0.22231	-2.16935	1.09974e-07	4.65063e-06
ENSG00000256050	RP11-982M15.6	1.63335	2.67216	0.594536	0.222493	-2.16817	0.00117092	0.0186441
ENSG00000213762	ZNF134	45.3234	74.0928	16.5539	0.223421	-2.16216	5.12124e-11	3.81552e-09
ENSG00000009694	TENM1	167.861	274.32	61.4022	0.223834	-2.1595	4.39211e-09	2.41266e-07
ENSG00000154928	EPHB1	5.13055	8.3661	1.89499	0.226508	-2.14237	2.80035e-10	1.87257e-08
ENSG00000232977	LINC00327	25.2158	41.0458	9.38584	0.228668	-2.12868	4.86767e-07	1.85905e-05
ENSG00000204460	LINC01854	4.0584	6.60348	1.51331	0.229169	-2.12552	3.47403e-05	0.000861633
ENSG00000166780	C16orf45	13.7474	22.3482	5.14658	0.23029	-2.11847	0.000172916	0.0036058
ENSG00000173175	ADCY5	39.0195	63.3831	14.6558	0.231226	-2.11262	1.61632e-09	9.71026e-08
ENSG00000091428	RAPGEF4	8.13607	13.1842	3.08796	0.234217	-2.09408	0.00181165	0.0269526
ENSG00000224973	LARGE-AS1	1.84509	2.98697	0.703212	0.235426	-2.08665	5.63601e-05	0.00132822
ENSG00000228623	ZNF883	8.27506	13.3838	3.16637	0.236583	-2.07958	0.00286035	0.0390826
ENSG00000116962	NID1	21.4544	34.641	8.26772	0.238669	-2.06692	8.57224e-05	0.00192547
ENSG00000116741	RGS2	2.18	3.50309	0.856901	0.244613	-2.03143	9.07021e-05	0.00202054
ENSG00000164683	HEY1	295.481	474.703	116.259	0.244909	-2.02968	1.72395e-61	1.71705e-58
ENSG00000231738	TSPAN19	32.0724	51.4127	12.7321	0.247645	-2.01365	3.07558e-06	0.000100004
ENSG00000132170	PPARG	3.47827	5.57497	1.38156	0.247816	-2.01266	2.5731e-07	1.0219e-05
ENSG00000226609	RP11-276E15.4	1.9652	3.14807	0.782325	0.248509	-2.00863	9.07021e-05	0.00202054
ENSG00000196586	MYO6	89.1846	142.779	35.5907	0.249272	-2.00421	6.91555e-21	1.35258e-18
ENSG00000076944	STXBP2	56.431	90.3366	22.5253	0.249349	-2.00376	1.6705e-13	1.70879e-11
ENSG00000283100	SIRT2	140.793	225.211	56.3752	0.250322	-1.99815	1.78899e-29	5.88779e-27
ENSG00000142556	ZNF614	19.6684	31.4372	7.8996	0.251282	-1.99262	3.6675e-05	0.000904283
ENSG00000203805	PLPP4	5.48669	8.76689	2.20648	0.251683	-1.99032	4.2343e-06	0.000132119
ENSG00000237611	Metazoa_SRP	1.93362	3.08762	0.779621	0.252499	-1.98565	0.000856541	0.014466
ENSG00000189184	PCDH18	6.34086	10.1048	2.57696	0.255024	-1.97129	2.9592e-08	1.38613e-06
ENSG00000184939	ZFP90	27.9227	44.4906	11.3549	0.255221	-1.97018	5.85945e-07	2.20665e-05
ENSG00000134369	NAV1	186.128	296.39	75.8663	0.255968	-1.96597	2.44128e-33	9.0586e-31
ENSG00000236252	RP11-15J10.8	9.05403	14.4123	3.6958	0.256435	-1.96334	0.00100505	0.0164174
ENSG00000147027	TMEM47	184.643	293.566	75.7193	0.257929	-1.95495	2.77411e-36	1.20684e-33
ENSG00000198754	OXCT2	1.71643	2.72895	0.703916	0.257944	-1.95487	0.000218629	0.00440142
ENSG00000007129	CEACAM21	1.51847	2.41413	0.622803	0.257982	-1.95466	0.00157059	0.0238922
ENSG00000261115	TMEM178B	51.8207	82.306	21.3353	0.259219	-1.94776	2.50562e-12	2.23136e-10
ENSG00000231764	DLX6-AS1	9.22461	14.6502	3.799	0.259314	-1.94723	0.00297745	0.0404698
ENSG00000187210	GCNT1	33.7025	53.4913	13.9137	0.260111	-1.9428	4.31344e-06	0.000134366
ENSG00000071909	MYO3B	36.3982	57.734	15.0623	0.260892	-1.93847	5.91843e-07	2.22665e-05
ENSG00000160181	TFF2	2.18693	3.46271	0.911156	0.263134	-1.92613	0.000856541	0.014466
ENSG00000188321	ZNF559	27.3381	43.2468	11.4294	0.264283	-1.91985	2.41521e-05	0.000625247
ENSG00000111913	FAM65B	39.5264	62.4259	16.6269	0.266346	-1.90863	4.20691e-09	2.32104e-07
ENSG00000112139	MDGA1	3.20214	5.0552	1.34909	0.266871	-1.90579	6.84532e-06	0.000205784
ENSG00000076356	PLXNA2	246.611	388.972	104.25	0.268015	-1.89962	9.13416e-44	6.06508e-41
ENSG00000078596	ITM2A	228.989	360.884	97.0937	0.269044	-1.89408	8.19345e-37	3.6483e-34
ENSG00000041353	RAB27B	18.7068	29.4576	7.95613	0.270088	-1.8885	0.00269891	0.0373486
ENSG00000187546	AGMO	100.573	158.362	42.7835	0.270162	-1.8881	2.48129e-21	5.07631e-19
ENSG00000122862	SRGN	10.3921	16.3623	4.42192	0.270251	-1.88763	0.000513464	0.00930281
ENSG00000068903	SIRT2	145.799	229.027	62.5702	0.2732	-1.87197	2.21432e-28	6.86946e-26
ENSG00000232080	XXbac-BPG254F23.7	1.38889	2.17983	0.597944	0.274308	-1.86613	0.00297119	0.0404218
ENSG00000092969	TGFB2	54.5158	85.5268	23.5048	0.274824	-1.86342	7.51894e-12	6.28205e-10
ENSG00000160145	KALRN	125.186	196.257	54.1144	0.275733	-1.85866	5.48924e-20	1.03362e-17
ENSG00000165512	ZNF22	43.0869	67.4473	18.7264	0.277645	-1.84869	4.37065e-08	1.98584e-06
ENSG00000099937	SERPIND1	33.5545	52.4036	14.7053	0.280617	-1.83332	3.48009e-06	0.000111245
ENSG00000137501	SYTL2	147.964	230.681	65.2466	0.282843	-1.82192	4.11789e-13	4.06929e-11
ENSG00000171951	SCG2	28.3704	44.1893	12.5516	0.284041	-1.81583	5.06705e-05	0.00120463
ENSG00000173868	PHOSPHO1	4.84695	7.53152	2.16238	0.287111	-1.80032	6.64866e-09	3.52929e-07
ENSG00000251536	RP11-572C21.1	2.66578	4.13638	1.19518	0.288945	-1.79114	2.2287e-05	0.000582065
ENSG00000147642	SYBU	2.60442	4.03381	1.17503	0.291295	-1.77945	1.01933e-05	0.000292047
ENSG00000087128	TMPRSS11E	1.88448	2.91185	0.857113	0.294354	-1.76438	0.00280549	0.0385416
ENSG00000165192	ASB11	2.91811	4.50799	1.32823	0.294638	-1.76298	1.79974e-06	6.1201e-05
ENSG00000174292	TNK1	14.5555	22.4764	6.63454	0.295178	-1.76034	0.000937322	0.0155801
ENSG00000115604	IL18R1	2.27939	3.51951	1.03928	0.295292	-1.75979	0.00111044	0.0178159
ENSG00000099250	NRP1	56.0453	86.315	25.7757	0.298624	-1.7436	0.000115891	0.00251939
ENSG00000182749	PAQR7	7.65372	11.7811	3.52638	0.299326	-1.74021	0.001498	0.0229169
ENSG00000188906	LRRK2	16.8597	25.9445	7.77488	0.299673	-1.73854	0.000697393	0.0121133
ENSG00000283781	TNK1	14.2425	21.8504	6.63454	0.303634	-1.71959	0.00149151	0.0228268
ENSG00000167011	NAT16	145.092	222.43	67.755	0.304613	-1.71495	2.20831e-22	4.72204e-20
ENSG00000144821	MYH15	32.5739	49.855	15.2928	0.306745	-1.70489	0.000101978	0.00225184
ENSG00000139946	PELI2	1.6504	2.52209	0.778704	0.308754	-1.69547	0.00216756	0.0313527
ENSG00000141540	TTYH2	292.035	445.54	138.53	0.310927	-1.68535	9.89144e-40	5.42567e-37
ENSG00000214889	RPS9P1	5.33182	8.1318	2.53185	0.311352	-1.68338	6.05168e-08	2.68315e-06
ENSG00000116985	BMP8B	30.663	46.7133	14.6127	0.312817	-1.67661	3.81526e-05	0.000934629
ENSG00000168389	MFSD2A	49.3337	75.0665	23.601	0.314401	-1.66932	0.000104224	0.00229742
ENSG00000223573	TINCR	116.823	177.46	56.1874	0.316621	-1.65917	6.28923e-19	1.12813e-16
ENSG00000197959	DNM3	49.237	74.4624	24.0117	0.322467	-1.63278	3.74502e-05	0.000919205
ENSG00000121653	MAPK8IP1	71.2927	107.68	34.9055	0.324159	-1.62523	3.29089e-11	2.52133e-09
ENSG00000047644	WWC3	24.6618	37.2399	12.0838	0.324485	-1.62377	0.00224078	0.0322417
ENSG00000106537	TSPAN13	149.389	225.551	73.2271	0.324659	-1.623	1.31613e-13	1.36849e-11
ENSG00000169908	TM4SF1	71.1897	107.454	34.9258	0.325032	-1.62135	8.52253e-12	7.04281e-10
ENSG00000150456	EEF1AKMT1	21.2094	31.9239	10.4948	0.328744	-1.60496	0.000693181	0.0120568
ENSG00000204876	AC021218.2	6.82341	10.2676	3.37923	0.329116	-1.60333	8.39919e-06	0.000244721
ENSG00000242611	AC093627.8	4.84301	7.27151	2.41452	0.332053	-1.59052	3.38976e-07	1.32811e-05
ENSG00000152527	PLEKHH2	78.7025	118.057	39.3481	0.333298	-1.58512	1.64644e-13	1.68874e-11
ENSG00000150893	FREM2	3.5707	5.35169	1.78972	0.334421	-1.58026	4.57604e-05	0.00109825
ENSG00000282226	AC093627.9	2.0132	3.01268	1.01372	0.336484	-1.57139	0.000618887	0.0109252
ENSG00000183072	NKX2-5	2.52494	3.77579	1.27408	0.337435	-1.56732	0.000247776	0.00493051
ENSG00000091513	TF	30.3218	45.182	15.4617	0.342209	-1.54705	0.00326233	0.0437071
ENSG00000279877	RP11-420N3.3	7.62565	11.3274	3.92393	0.346412	-1.52944	0.000104517	0.00229851
ENSG00000145687	SSBP2	120.188	178.281	62.0946	0.348296	-1.52161	4.63593e-13	4.55742e-11
ENSG00000253846	PCDHGA10	32.5156	48.155	16.8762	0.350457	-1.51269	0.000581453	0.0103757
ENSG00000130775	THEMIS2	61.993	91.773	32.2131	0.351008	-1.51042	2.17769e-06	7.29391e-05
ENSG00000175745	NR2F1	65.8357	97.4448	34.2265	0.35124	-1.50947	6.76456e-08	2.96325e-06
ENSG00000260253	RP4-676L2.1	4.09531	6.05992	2.13071	0.351606	-1.50797	1.33254e-05	0.000370023
ENSG00000104967	NOVA2	35.5776	52.6222	18.533	0.35219	-1.50557	0.000600457	0.0106445
ENSG00000087258	GNAO1	122.193	180.61	63.7762	0.353115	-1.50179	3.43623e-15	4.25015e-13
ENSG00000170689	HOXB9	62.038	91.5717	32.5043	0.35496	-1.49427	4.48697e-09	2.45409e-07
ENSG00000156011	PSD3	271.146	399.835	142.458	0.356292	-1.48887	2.4645e-34	9.81856e-32
ENSG00000163131	CTSS	44.1809	65.031	23.3307	0.358763	-1.4789	1.53121e-05	0.000415437
ENSG00000067715	SYT1	6.02336	8.85279	3.19393	0.360782	-1.4708	6.67184e-07	2.49275e-05
ENSG00000197852	FAM212B	229.268	336.883	121.653	0.361113	-1.46948	6.73098e-25	1.70976e-22
ENSG00000233296	AC092159.2	31.6724	46.5172	16.8276	0.361751	-1.46693	0.000349628	0.00668167
ENSG00000164949	GEM	20.5505	30.0498	11.0512	0.367764	-1.44315	0.00108298	0.0174346
ENSG00000243978	RGAG1	2.88863	4.22235	1.55492	0.368259	-1.44121	0.00153683	0.0234446
ENSG00000178445	GLDC	98.0784	143.3	52.8571	0.368857	-1.43887	6.22435e-12	5.25846e-10
ENSG00000106278	PTPRZ1	310.088	452.491	167.685	0.370582	-1.43213	1.56323e-35	6.64779e-33
ENSG00000268896	RP11-256I23.1	2.49879	3.64579	1.35179	0.370781	-1.43136	0.000965236	0.0159043
ENSG00000180257	ZNF816	3.49968	5.10097	1.8984	0.372164	-1.42599	2.10981e-05	0.000555299
ENSG00000274454	SLC22A18AS	95.2738	138.731	51.8162	0.373501	-1.42082	1.34398e-09	8.19113e-08
ENSG00000172967	XKR3	37.5625	54.651	20.474	0.374632	-1.41645	1.95832e-05	0.000519764
ENSG00000197372	ZNF675	25.2891	36.7699	13.8084	0.375536	-1.41298	0.00210636	0.0306386
ENSG00000124839	RAB17	3.78311	5.49247	2.07375	0.377562	-1.40521	0.000305481	0.00592612
ENSG00000133665	DYDC2	3.74823	5.44124	2.05521	0.377711	-1.40465	3.23593e-05	0.000806808
ENSG00000171617	ENC1	63.6717	92.0118	35.3315	0.383989	-1.38086	1.86905e-07	7.63928e-06
ENSG00000128564	VGF	1806.47	2607.58	1005.36	0.385551	-1.375	1.43017e-32	5.1065e-30
ENSG00000119630	PGF	4.48793	6.4773	2.49855	0.38574	-1.3743	1.83267e-06	6.22649e-05
ENSG00000151320	AKAP6	168.711	243.383	94.0402	0.386388	-1.37188	1.99644e-13	2.03122e-11
ENSG00000263002	ZNF234	137.8	198.547	77.0519	0.388078	-1.36558	4.65608e-08	2.1029e-06
ENSG00000213799	ZNF845	35.3648	50.8909	19.8386	0.389826	-1.3591	0.00309515	0.0418227
ENSG00000078018	MAP2	446.562	642.433	250.69	0.39022	-1.35764	4.97279e-42	3.19e-39
ENSG00000142627	EPHA2	121.723	174.327	69.12	0.396497	-1.33462	2.34872e-11	1.8291e-09
ENSG00000158560	DYNC1I1	190.267	272.49	108.044	0.396507	-1.33458	1.09572e-17	1.68581e-15
ENSG00000142065	ZFP14	11.3116	16.1958	6.4273	0.396849	-1.33334	0.00242733	0.0343181
ENSG00000182459	TEX19	3.38161	4.83904	1.92417	0.397634	-1.33049	0.000639315	0.0112491
ENSG00000238184	CD81-AS1	2.66873	3.8015	1.53596	0.404041	-1.30743	0.000315883	0.00610912
ENSG00000118785	SPP1	11717.3	16672.1	6762.43	0.405613	-1.30182	1.59683e-135	5.49427e-132
ENSG00000184635	ZNF93	24.9428	35.4546	14.4309	0.407025	-1.29681	0.000866297	0.0146177
ENSG00000115414	FN1	2226.27	3163.97	1288.57	0.407263	-1.29597	1.49414e-149	5.65503e-146
ENSG00000266995	RP11-703I16.3	4.88456	6.93471	2.83441	0.408728	-1.29079	3.74459e-05	0.000919205
ENSG00000231898	AC012594.1	3.94006	5.5933	2.28682	0.40885	-1.29036	0.000146477	0.00310084
ENSG00000163395	IGFN1	4.34358	6.16596	2.5212	0.40889	-1.29022	7.70967e-05	0.00175253
ENSG00000153823	PID1	51.5155	73.0991	29.9318	0.409469	-1.28817	8.97625e-06	0.000259934
ENSG00000120875	DUSP4	2015.41	2856.7	1174.12	0.411005	-1.28277	1.94351e-43	1.26824e-40
ENSG00000181982	CCDC149	7.41756	10.4984	4.33669	0.41308	-1.27551	0.000246344	0.0049046
ENSG00000253731	PCDHGA6	37.7432	53.3871	22.0992	0.413942	-1.2725	0.00226235	0.0324217
ENSG00000249364	RP11-434D9.1	2.43188	3.43718	1.42658	0.415043	-1.26867	0.00195043	0.0286679
ENSG00000129116	PALLD	212.756	300.68	124.832	0.415166	-1.26824	3.00892e-18	4.95137e-16
ENSG00000135362	PRR5L	60.626	85.5619	35.6901	0.417126	-1.26144	1.22209e-07	5.11656e-06
ENSG00000224141	MIR548XHG	36.7826	51.8194	21.7459	0.419648	-1.25275	0.000362865	0.0068979
ENSG00000124126	PREX1	236.001	332.062	139.94	0.421429	-1.24664	2.72634e-18	4.52573e-16
ENSG00000152377	SPOCK1	137.574	193.425	81.7224	0.422501	-1.24297	6.60048e-14	7.15802e-12
ENSG00000181894	ZNF329	9.00272	12.6508	5.35462	0.423263	-1.24037	0.00105824	0.0171456
ENSG00000133619	KRBA1	91.4052	128.389	54.4213	0.423878	-1.23828	7.35941e-08	3.20528e-06
ENSG00000154274	C4orf19	82.2056	115.452	48.9595	0.424069	-1.23763	9.26378e-09	4.80295e-07
ENSG00000105376	ICAM5	150.919	211.734	90.104	0.425554	-1.23259	5.88983e-12	4.98699e-10
ENSG00000182175	RGMA	36.1575	50.7214	21.5937	0.425732	-1.23198	0.00102002	0.0165975
ENSG00000079435	LIPE	56.3339	78.9344	33.7335	0.427361	-1.22647	0.000316851	0.00612396
ENSG00000133433	GSTT2B	225.701	316.18	135.222	0.427673	-1.22542	7.59155e-20	1.41539e-17
ENSG00000102445	RUBCNL	342.794	479.58	206.009	0.429561	-1.21907	5.73204e-25	1.46585e-22
ENSG00000139278	GLIPR1	55.223	77.164	33.282	0.431315	-1.21319	1.40003e-05	0.000385091
ENSG00000255513	AC005363.9	1.73382	2.42144	1.0462	0.432057	-1.21071	0.00117092	0.0186441
ENSG00000127863	TNFRSF19	1384.35	1932.91	835.787	0.432399	-1.20957	1.89889e-91	3.12474e-88
ENSG00000149557	FEZ1	114.802	159.966	69.637	0.435322	-1.19984	2.07638e-08	9.99833e-07
ENSG00000133019	CHRM3	9.21252	12.8337	5.59133	0.435675	-1.19868	0.000905187	0.0151524
ENSG00000156219	ART3	469.581	652.841	286.322	0.438579	-1.18909	1.90554e-37	8.9038e-35
ENSG00000268849	SIGLEC22P	8.8403	12.29	5.39062	0.43862	-1.18896	0.000983436	0.016155
ENSG00000162458	FBLIM1	101.041	140.436	61.6464	0.438966	-1.18782	8.41601e-10	5.27366e-08
ENSG00000145990	GFOD1	204.349	283.764	124.934	0.440273	-1.18353	1.594e-08	7.85541e-07
ENSG00000136153	LMO7	699.802	970.423	429.181	0.442261	-1.17703	9.18364e-18	1.42452e-15
ENSG00000140807	NKD1	43.7779	60.628	26.9278	0.444148	-1.17089	0.00144313	0.0222121
ENSG00000169439	SDC2	498.023	685.873	310.173	0.452231	-1.14487	4.60636e-35	1.89502e-32
ENSG00000249910	TRIM51CP	3.21111	4.41645	2.00578	0.45416	-1.13873	0.000192045	0.00392468
ENSG00000091137	SLC26A4	264.29	363.227	165.353	0.455234	-1.13532	4.68802e-16	6.40549e-14
ENSG00000182389	CACNB4	36.5558	50.1794	22.9322	0.457004	-1.12972	0.00365795	0.0477235
ENSG00000273071	RP11-337C18.10	5.04162	6.91283	3.17041	0.458627	-1.12461	0.000117818	0.00255247
ENSG00000185565	LSAMP	551.008	755.51	346.507	0.45864	-1.12457	1.30757e-32	4.71324e-30
ENSG00000198538	ZNF28	3.66397	5.01847	2.30947	0.460193	-1.11969	0.00157308	0.0239069
ENSG00000236256	DIAPH2-AS1	3.74038	5.11547	2.3653	0.462381	-1.11285	0.00131816	0.0205816
ENSG00000122691	TWIST1	50.4127	68.9131	31.9123	0.463081	-1.11066	0.000507592	0.00920966
ENSG00000237292	LINC01732	3.72678	5.09168	2.36189	0.463872	-1.1082	0.000906055	0.0151535
ENSG00000111490	TBC1D30	4.47337	6.10942	2.83733	0.464419	-1.1065	0.0001655	0.00346259
ENSG00000254827	SLC22A18AS	115.698	157.862	73.5338	0.465811	-1.10218	1.55465e-09	9.36949e-08
ENSG00000168785	TSPAN5	108.655	148.05	69.2606	0.467819	-1.09598	1.04973e-07	4.45904e-06
ENSG00000267052	CTB-30L5.1	3.34082	4.55184	2.12979	0.467896	-1.09574	0.000727517	0.0125673
ENSG00000164256	PRDM9	3.62689	4.94161	2.31217	0.467898	-1.09573	0.00144694	0.0222527
ENSG00000272442	RP11-444E17.6	8.85184	12.0412	5.66243	0.470253	-1.08849	0.00346987	0.0458422
ENSG00000225106	RP11-429E11.2	11.5742	15.7419	7.4065	0.470495	-1.08775	0.00359066	0.0471055
ENSG00000147485	PXDNL	4.55172	6.18993	2.91352	0.470688	-1.08716	0.000114584	0.00249526
ENSG00000102174	PHEX	79.0638	107.437	50.6907	0.471818	-1.0837	8.05857e-07	2.96117e-05
ENSG00000167680	SEMA6B	477.974	648.655	307.294	0.47374	-1.07783	8.13899e-16	1.07492e-13
ENSG00000102524	TNFSF13B	355.144	481.406	228.882	0.475444	-1.07265	4.5214e-25	1.17209e-22
ENSG00000256771	ZNF253	4.02506	5.45252	2.59761	0.476405	-1.06974	0.00165333	0.0249403
ENSG00000249624	AP000295.9	7.61468	10.3134	4.91599	0.476662	-1.06896	0.00136557	0.021182
ENSG00000224294	RP3-326I13.1	5.52193	7.45831	3.58555	0.480746	-1.05665	2.95821e-05	0.000748709
ENSG00000276054	RP11-378E13.3	3.08258	4.16208	2.00307	0.481267	-1.05509	0.000639315	0.0112491
ENSG00000108821	COL1A1	9.75096	13.1613	6.34064	0.481764	-1.0536	0.00260389	0.0362723
ENSG00000127920	GNG11	133.275	179.716	86.8343	0.483175	-1.04938	2.05348e-11	1.6158e-09
ENSG00000228314	CYP4F29P	7.48741	10.0937	4.88109	0.483576	-1.04819	0.00154533	0.0235362
ENSG00000269837	IPO5P1	3.90488	5.26008	2.54968	0.484723	-1.04477	0.000211447	0.00427711
ENSG00000135547	HEY2	141.341	189.944	92.7375	0.488236	-1.03435	4.48028e-11	3.37788e-09
ENSG00000147231	CXorf57	163.067	219.035	107.099	0.488958	-1.03222	2.36552e-08	1.12617e-06
ENSG00000152578	GRIA4	2.76897	3.71726	1.82069	0.489794	-1.02975	0.00134332	0.0208968
ENSG00000283384	RP11-153I24.5	334.563	449.14	219.987	0.489795	-1.02975	2.44565e-22	5.20016e-20
ENSG00000240356	RPL23AP7	428.588	573.895	283.282	0.493612	-1.01855	1.41752e-25	3.85973e-23
ENSG00000204611	ZNF616	81.2855	108.844	53.7273	0.493619	-1.01853	5.92784e-05	0.00139179
ENSG00000278910	BANCR	259.443	346.587	172.299	0.49713	-1.0083	2.05501e-13	2.0852e-11
ENSG00000178878	APOLD1	174.517	232.865	116.169	0.49887	-1.00327	4.13538e-09	2.29118e-07
ENSG00000157240	FZD1	343.281	457.823	228.739	0.499622	-1.00109	2.27132e-15	2.84652e-13
ENSG00000006377	DLX6	8.83289	11.7575	5.90826	0.502509	-0.992779	0.00329468	0.0440781
ENSG00000131435	PDLIM4	537.633	715.628	359.638	0.502548	-0.992667	3.33087e-09	1.87599e-07
ENSG00000179111	HES7	58.8842	78.2523	39.516	0.504982	-0.985695	0.000527978	0.00953838
ENSG00000103811	CTSH	70.0416	92.8738	47.2094	0.508318	-0.976198	0.000178854	0.00370311
ENSG00000128283	CDC42EP1	386.662	510.535	262.789	0.514733	-0.958105	1.44691e-16	2.05875e-14
ENSG00000128656	CHN1	977.906	1290.49	665.323	0.515558	-0.955793	2.55065e-26	7.20424e-24
ENSG00000134202	GSTM3	285.706	376.51	194.903	0.517657	-0.949933	3.04214e-05	0.000767081
ENSG00000101935	AMMECR1	437.682	576.457	298.907	0.518523	-0.947519	5.09155e-21	1.0196e-18
ENSG00000197971	MBP	873.761	1150.62	596.903	0.518766	-0.946843	5.82105e-39	2.89888e-36
ENSG00000125245	GPR18	2.54566	3.34391	1.74741	0.522565	-0.936317	0.00195043	0.0286679
ENSG00000120054	CPN1	95.8717	125.927	65.8164	0.522655	-0.936069	8.30633e-06	0.000242389
ENSG00000231023	LINC00326	189.044	248.258	129.83	0.522962	-0.935223	9.45195e-09	4.89381e-07
ENSG00000164620	RELL2	303.582	398.198	208.965	0.524778	-0.930222	8.61398e-15	1.00936e-12
ENSG00000143845	ETNK2	135.648	177.808	93.4879	0.525779	-0.927472	4.98626e-07	1.90242e-05
ENSG00000134013	LOXL2	890.405	1166.25	614.559	0.526953	-0.924254	7.33637e-09	3.86185e-07
ENSG00000083857	FAT1	871.991	1139.59	604.391	0.530358	-0.914961	7.22616e-41	4.20762e-38
ENSG00000204792	LINC01291	86.4595	112.927	59.9918	0.531243	-0.912556	0.000796861	0.0136407
ENSG00000168615	ADAM9	843.879	1101.23	586.528	0.532612	-0.908843	5.91581e-29	1.89747e-26
ENSG00000257743	MGAM2	52.3416	68.2636	36.4196	0.533515	-0.906399	0.00119448	0.0189396
ENSG00000086205	FOLH1	5.41455	7.06099	3.7681	0.53365	-0.906033	0.000170086	0.00355069
ENSG00000278563	MGAM2	52.3807	68.2636	36.4978	0.534661	-0.903305	0.00123899	0.019547
ENSG00000174028	FAM3C2	182.437	237.312	127.562	0.537527	-0.895591	0.000331983	0.0063846
ENSG00000132185	FCRLA	267.713	347.978	187.449	0.538681	-0.892496	9.05242e-12	7.41593e-10
ENSG00000136114	THSD1	52.4156	68.1289	36.7024	0.53872	-0.892394	0.00039051	0.00736058
ENSG00000283627	RP11-151G14.2	7.16615	9.31056	5.02175	0.539361	-0.890677	0.000924214	0.0154028
ENSG00000123610	TNFAIP6	93.2612	121.016	65.506	0.541299	-0.885503	3.81526e-05	0.000934629
ENSG00000143153	ATP1B1	113.07	146.488	79.6529	0.543752	-0.87898	7.86609e-07	2.89889e-05
ENSG00000284017	PLCL2	7.05145	9.13287	4.97003	0.544192	-0.877813	0.00297533	0.0404637
ENSG00000186312	CA5BP1	187.474	242.218	132.73	0.547978	-0.867811	3.91792e-10	2.5744e-08
ENSG00000154822	PLCL2	7.01485	9.05966	4.97003	0.548589	-0.866201	0.00281007	0.0385906
ENSG00000148680	HTR7	137.124	177.08	97.1682	0.548726	-0.865843	2.67817e-06	8.78366e-05
ENSG00000145794	MEGF10	147.874	190.85	104.897	0.549633	-0.863458	6.04094e-08	2.68315e-06
ENSG00000128000	ZNF780B	131.453	169.559	93.3468	0.550527	-0.861116	1.61427e-05	0.000435784
ENSG00000168539	CHRM1	64.8784	83.6283	46.1286	0.55159	-0.858331	0.000832806	0.0141536
ENSG00000111371	SLC38A1	252.211	325.03	179.392	0.551924	-0.85746	3.79909e-11	2.88512e-09
ENSG00000227258	SMIM2-AS1	7.13623	9.19505	5.07741	0.55219	-0.856764	0.00337092	0.0449551
ENSG00000232957	HLA-DOA	172.697	222.496	122.897	0.552357	-0.856328	6.39522e-08	2.80824e-06
ENSG00000168209	DDIT4	210.761	271.044	150.477	0.555177	-0.84898	8.9242e-11	6.43358e-09
ENSG00000164761	TNFRSF11B	6.26412	8.04947	4.47876	0.556405	-0.845794	0.00188856	0.0279212
ENSG00000136840	ST6GALNAC4	188.497	242.166	134.829	0.556764	-0.844863	1.06304e-07	4.51051e-06
ENSG00000092051	JPH4	4.71594	6.05627	3.37561	0.557374	-0.843282	0.00224007	0.0322417
ENSG00000006210	CX3CL1	160.747	206.165	115.329	0.559401	-0.838046	7.51009e-07	2.78396e-05
ENSG00000145569	FAM105A	4.30828	5.52547	3.09109	0.559425	-0.837984	0.00322314	0.0432433
ENSG00000281601	ZNF780B	120.717	154.816	86.6182	0.55949	-0.837816	0.000232237	0.00464327
ENSG00000135269	TES	360.743	462.238	259.248	0.560853	-0.834306	9.72583e-17	1.41578e-14
ENSG00000180801	ARSJ	188.129	241.047	135.211	0.560932	-0.834103	2.58614e-05	0.000660907
ENSG00000072506	HSD17B10	1177.94	1508.45	847.433	0.56179	-0.831897	5.71488e-37	2.57496e-34
ENSG00000111859	NEDD9	158.936	203.52	114.353	0.561878	-0.83167	8.78932e-07	3.18944e-05
ENSG00000196950	SLC39A10	685.461	877.693	493.229	0.561961	-0.831459	3.96424e-27	1.16309e-24
ENSG00000142156	COL6A1	650.705	833.102	468.308	0.562125	-0.831036	4.23206e-23	9.53423e-21
ENSG00000169884	WNT10B	139.407	178.461	100.353	0.562326	-0.830521	0.00192337	0.0283362
ENSG00000138835	RGS3	104.152	133.303	75.0005	0.562631	-0.82974	0.000676425	0.0118142
ENSG00000168824	NSG1	238.795	305.568	172.023	0.562961	-0.828893	3.78146e-11	2.88171e-09
ENSG00000230836	LINC01293	129.654	165.837	93.4704	0.563628	-0.827186	3.85433e-06	0.000121667
ENSG00000198555	RP11-598D12.4	3.85544	4.92711	2.78378	0.564992	-0.823698	0.000387845	0.00731762
ENSG00000196735	HLA-DQA1	327.418	417.942	236.894	0.56681	-0.819062	1.81317e-12	1.63782e-10
ENSG00000157600	TMEM164	1075.97	1372.46	779.484	0.567946	-0.816174	4.82836e-34	1.88396e-31
ENSG00000183508	FAM46C	65.0733	82.9401	47.2065	0.569164	-0.813084	0.000850477	0.0143829
ENSG00000158467	AHCYL2	1062.46	1353.06	771.869	0.570461	-0.809799	3.67037e-08	1.68998e-06
ENSG00000106330	MOSPD3	447.154	567.426	326.882	0.576078	-0.795663	6.15871e-13	5.96151e-11
ENSG00000165029	ABCA1	332.709	421.905	243.512	0.577173	-0.792924	1.35255e-12	1.25469e-10
ENSG00000128294	TPST2	290.488	367.784	213.192	0.579667	-0.786704	8.02374e-06	0.000235596
ENSG00000172927	MYEOV	92.1744	116.651	67.6978	0.580344	-0.785019	0.000948862	0.0157166
ENSG00000147041	SYTL5	230.738	291.199	170.276	0.584742	-0.774127	4.85733e-10	3.13721e-08
ENSG00000068366	ACSL4	1650.51	2081.75	1219.26	0.58569	-0.77179	9.44453e-48	7.00895e-45
ENSG00000128739	SNRPN	382.436	482.085	282.787	0.586592	-0.76957	7.2285e-14	7.75026e-12
ENSG00000146267	FAXC	156.776	197.586	115.965	0.586908	-0.768794	1.78889e-05	0.000480866
ENSG00000144677	CTDSPL	197.173	248.469	145.876	0.587099	-0.768323	3.64242e-07	1.42122e-05
ENSG00000164897	TMUB1	796.66	1003.35	589.968	0.587996	-0.766121	0.00146697	0.0225332
ENSG00000174130	TLR6	92.638	116.638	68.6382	0.588473	-0.764952	0.00200454	0.029372
ENSG00000229295	HLA-DPB1	116.773	146.889	86.6569	0.589949	-0.761338	2.12701e-05	0.000558662
ENSG00000081479	LRP2	1559.03	1960.78	1157.27	0.590207	-0.760706	1.26821e-39	6.85703e-37
ENSG00000008735	MAPK8IP2	501.382	630.205	372.559	0.591171	-0.758353	1.75572e-17	2.65803e-15
ENSG00000127870	RNF6	728.694	915.647	541.742	0.591649	-0.757186	0.000635673	0.0111954
ENSG00000240476	LINC00973	135.672	170.399	100.945	0.592402	-0.755353	7.30765e-06	0.000217608
ENSG00000113140	SPARC	2969.35	3727.95	2210.75	0.59302	-0.753848	4.96265e-72	5.86957e-69
ENSG00000172594	SMPDL3A	147.984	185.79	110.178	0.593023	-0.753839	3.69282e-06	0.00011745
ENSG00000165233	CARD19	878.324	1102.25	654.402	0.593698	-0.752198	1.4377e-22	3.12725e-20
ENSG00000162772	ATF3	90.8253	113.957	67.6936	0.594028	-0.751397	0.00095165	0.015749
ENSG00000168916	ZNF608	282.638	354.497	210.78	0.594589	-0.750036	1.14416e-09	7.01848e-08
ENSG00000215522	DDR1	83.8015	104.971	62.6321	0.596661	-0.745017	7.95136e-05	0.0017999
ENSG00000234078	DDR1	83.8015	104.971	62.6321	0.596661	-0.745017	7.95136e-05	0.0017999
ENSG00000130956	HABP4	210.818	263.981	157.656	0.597223	-0.743658	8.19243e-07	2.99582e-05
ENSG00000075826	SEC31B	115.143	144.072	86.2136	0.598408	-0.740799	0.00171796	0.0258021
ENSG00000197380	DACT3	81.1719	101.559	60.785	0.598521	-0.740527	0.000132929	0.00284243
ENSG00000107281	NPDC1	231.657	289.816	173.498	0.598649	-0.740218	3.28857e-06	0.000106109
ENSG00000204580	DDR1	98.7294	123.489	73.9698	0.599	-0.739373	1.25788e-05	0.000353177
ENSG00000100258	LMF2	1098.04	1372.24	823.848	0.600368	-0.736082	1.19833e-07	5.0338e-06
ENSG00000169093	ASMTL	366.786	458.15	275.422	0.601161	-0.734176	1.86938e-10	1.2911e-08
ENSG00000273289	RP6-109B7.5	5.35458	6.68399	4.02517	0.602211	-0.73166	0.00250149	0.0351695
ENSG00000185920	PTCH1	346.644	432.602	260.687	0.602602	-0.730723	0.000989798	0.0162454
ENSG00000107331	ABCA2	1313.5	1638.2	988.808	0.603595	-0.728348	3.26315e-13	3.25867e-11
ENSG00000186340	THBS2	54.2763	67.6915	40.8611	0.603638	-0.728244	0.00209866	0.0305501
ENSG00000113448	PDE4D	212.537	264.941	160.133	0.60441	-0.726401	1.64565e-05	0.000443622
ENSG00000224729	PCOLCE-AS1	6.17666	7.698	4.65531	0.604743	-0.725606	0.00227101	0.0325087
ENSG00000076706	MCAM	2192.09	2731.99	1652.18	0.604753	-0.725581	2.09506e-19	3.84921e-17
ENSG00000275895	U2AF1L5	569.702	709.915	429.489	0.604987	-0.725024	0.0015907	0.0241109
ENSG00000225649	AC064875.2	151.456	188.642	114.271	0.605756	-0.72319	0.000282123	0.00553254
ENSG00000130021	PUDP	282.752	351.531	213.973	0.608688	-0.716225	4.1649e-08	1.90378e-06
ENSG00000121310	ECHDC2	158.63	197.148	120.111	0.609242	-0.714912	6.41425e-06	0.000194213
ENSG00000149294	NCAM1	265.542	329.994	201.089	0.609372	-0.714605	0.000213201	0.00430589
ENSG00000265972	TXNIP	489.483	607.94	371.027	0.610302	-0.712406	2.08383e-05	0.000549226
ENSG00000164976	KIAA1161	314.958	391.081	238.835	0.610703	-0.711456	4.77263e-09	2.59532e-07
ENSG00000106400	ZNHIT1	1196.21	1485.12	907.298	0.610926	-0.71093	3.12411e-31	1.07492e-28
ENSG00000019549	SNAI2	1253	1555.04	950.947	0.611524	-0.709519	2.09384e-33	7.92477e-31
ENSG00000162545	CAMK2N1	158.562	196.586	120.538	0.613155	-0.705675	4.88228e-05	0.00116583
ENSG00000137936	BCAR3	119.199	147.615	90.7822	0.614992	-0.70136	0.00102905	0.0167228
ENSG00000182903	ZNF721	107.529	133.162	81.8968	0.615017	-0.701302	0.000386085	0.00728806
ENSG00000282393	CTD-3113P16.11	504.79	623.966	385.614	0.618004	-0.694312	1.46491e-11	1.18218e-09
ENSG00000140564	FURIN	1747.41	2159.41	1335.42	0.618417	-0.693349	1.89666e-09	1.12692e-07
ENSG00000049192	ADAMTS6	6.16169	7.61203	4.71136	0.618936	-0.692139	0.000782392	0.0134295
ENSG00000155265	GOLGA7B	271.626	335.506	207.747	0.619203	-0.691516	8.37303e-08	3.60116e-06
ENSG00000169084	DHRSX	154.513	190.847	118.18	0.619238	-0.691433	7.14016e-05	0.00163981
ENSG00000184381	PLA2G6	685.694	845.543	525.846	0.621903	-0.685238	1.24377e-06	4.37493e-05
ENSG00000270903	HNRNPA3P9	5.83722	7.19638	4.47806	0.622265	-0.684398	0.00180821	0.026912
ENSG00000105974	CAV1	1224.97	1509.95	939.992	0.622532	-0.68378	3.74797e-25	9.91981e-23
ENSG00000196101	HLA-DRB3	2110.45	2600.41	1620.49	0.62317	-0.682303	1.43663e-44	1.02592e-41
ENSG00000082014	SMARCD3	165.292	203.642	126.941	0.623355	-0.681875	0.000116959	0.00253823
ENSG00000106351	AGFG2	315.957	388.967	242.947	0.624594	-0.679008	2.54514e-10	1.70795e-08
ENSG00000143786	CNIH3	61.3013	75.4426	47.16	0.62511	-0.677817	0.00224672	0.0322417
ENSG00000070759	TESK2	87.5578	107.734	67.3819	0.625449	-0.677035	0.000895181	0.0150181
ENSG00000111077	TNS2	602.814	741.306	464.322	0.626357	-0.674942	1.91876e-05	0.000511778
ENSG00000036672	USP2	88.4815	108.792	68.1707	0.626613	-0.674353	0.00368184	0.0480187
ENSG00000100321	SYNGR1	348.056	427.493	268.62	0.628361	-0.670335	3.31572e-10	2.19394e-08
ENSG00000103260	METRN	871.318	1070.14	672.501	0.628426	-0.670185	8.51499e-19	1.49896e-16
ENSG00000148926	ADM	214.342	262.773	165.911	0.631386	-0.663406	0.000118258	0.00256054
ENSG00000224078	SNHG14	335.357	411.106	259.607	0.631486	-0.663178	0.000699098	0.0121292
ENSG00000168067	MAP4K2	482.337	589.858	374.816	0.635435	-0.654184	0.00272361	0.0376191
ENSG00000164970	FAM219A	590.18	721.274	459.086	0.636494	-0.651782	1.67573e-11	1.34087e-09
ENSG00000152137	HSPB8	379.621	463.751	295.491	0.637177	-0.650234	8.84279e-12	7.27569e-10
ENSG00000196937	FAM3C	1202.35	1468.2	936.499	0.637854	-0.648703	3.91862e-24	9.3278e-22
ENSG00000068438	FTSJ1	774.983	945.978	603.988	0.63848	-0.647287	8.30603e-14	8.8554e-12
ENSG00000229401	MIR5689HG	5.733	6.99707	4.46893	0.638686	-0.646821	0.00191141	0.0282149
ENSG00000197747	S100A10	709.98	866.266	553.693	0.639171	-0.645725	6.87381e-16	9.25836e-14
ENSG00000169297	NR0B1	556.514	678.808	434.22	0.639681	-0.644576	5.70605e-12	4.84221e-10
ENSG00000127990	SGCE	297.416	362.032	232.8	0.643037	-0.637027	6.26551e-09	3.36364e-07
ENSG00000171466	ZNF562	310.847	378.04	243.654	0.644518	-0.633708	1.43818e-06	4.99846e-05
ENSG00000100028	SNRPD3	1628.86	1980.86	1276.86	0.644598	-0.633527	1.25688e-29	4.20977e-27
ENSG00000100417	PMM1	450.947	547.988	353.907	0.645831	-0.630771	6.94162e-08	3.03379e-06
ENSG00000114541	FRMD4B	415.96	505.299	326.621	0.646391	-0.62952	8.05351e-08	3.47559e-06
ENSG00000232126	HLA-B	2418.34	2937.74	1898.95	0.646396	-0.629509	2.44443e-39	1.30306e-36
ENSG00000156299	TIAM1	662.102	804.147	520.056	0.646718	-0.628792	1.76709e-14	2.02669e-12
ENSG00000101665	SMAD7	112.651	136.818	88.4837	0.646725	-0.628776	0.00192733	0.0283724
ENSG00000102034	ELF4	381.825	463.696	299.954	0.646878	-0.628435	1.22717e-06	4.32458e-05
ENSG00000240972	MIF	2409.18	2924.63	1893.73	0.64751	-0.627025	1.87292e-18	3.19307e-16
ENSG00000159069	FBXW5	1393.53	1690.26	1096.81	0.648897	-0.623939	2.41395e-24	5.8944e-22
ENSG00000103449	SALL1	373.398	452.729	294.067	0.649543	-0.622502	8.60745e-08	3.68941e-06
ENSG00000135318	NT5E	362.899	439.939	285.86	0.649771	-0.621996	1.71595e-08	8.41261e-07
ENSG00000112902	SEMA5A	112.248	136.059	88.437	0.64999	-0.621512	0.000645196	0.011342
ENSG00000135709	KIAA0513	88.6181	107.386	69.8503	0.650462	-0.620464	0.00222518	0.0320955
ENSG00000092621	PHGDH	1039.22	1256.74	821.703	0.653838	-0.612995	1.37861e-06	4.81342e-05
ENSG00000180448	ARHGAP45	523.4	632.913	413.888	0.653941	-0.612768	6.39141e-11	4.66093e-09
ENSG00000101846	STS	300.656	363.534	237.777	0.654072	-0.61248	1.72371e-06	5.89865e-05
ENSG00000129355	CDKN2D	140.947	170.288	111.607	0.655399	-0.609554	5.32485e-05	0.00126038
ENSG00000114019	AMOTL2	401.278	484.333	318.223	0.657034	-0.60596	2.12375e-09	1.25007e-07
ENSG00000113657	DPYSL3	131.792	158.994	104.59	0.657821	-0.604234	0.00147337	0.0226131
ENSG00000276701	MIF	2411.64	2909.32	1913.97	0.657875	-0.604114	1.31423e-37	6.29632e-35
ENSG00000171365	CLCN5	925.283	1115.71	734.858	0.658647	-0.602423	2.47425e-13	2.47739e-11
ENSG00000104419	NDRG1	15506.4	18683	12329.8	0.659948	-0.599576	1.4998e-60	1.4555e-57
ENSG00000163171	CDC42EP3	2718.7	3272.65	2164.76	0.661469	-0.596255	7.38414e-40	4.10993e-37
ENSG00000275003	DDT	725.818	873.474	578.163	0.661912	-0.595288	9.33311e-14	9.86703e-12
ENSG00000151012	SLC7A11	354.265	426.25	282.28	0.662241	-0.594573	1.41392e-08	7.05059e-07
ENSG00000090097	PCBP4	791.517	952.297	630.738	0.662333	-0.594372	2.47251e-18	4.14069e-16
ENSG00000123243	ITIH5	4688.37	5640.68	3736.06	0.662341	-0.594353	3.24405e-51	2.50573e-48
ENSG00000170385	SLC30A1	645.362	776.329	514.396	0.6626	-0.59379	8.16941e-16	1.07492e-13
ENSG00000160685	ZBTB7B	416.336	500.751	331.922	0.662848	-0.593251	1.03886e-05	0.000296747
ENSG00000145040	UCN2	2357.35	2834.96	1879.74	0.663059	-0.592791	6.67607e-38	3.23944e-35
ENSG00000226869	LHFPL3-AS1	1640.08	1972.23	1307.93	0.663175	-0.592538	7.3209e-25	1.84721e-22
ENSG00000184319	RPL23AP82	388.249	466.794	309.703	0.663468	-0.591901	6.94825e-09	3.66775e-07
ENSG00000109265	KIAA1211	167.751	201.618	133.884	0.66405	-0.590636	0.000221536	0.00445048
ENSG00000102780	DGKH	421.883	507.041	336.724	0.664095	-0.590539	6.32259e-09	3.38468e-07
ENSG00000006432	MAP3K9	122.856	147.649	98.0635	0.664166	-0.590384	9.48723e-05	0.00210971
ENSG00000283658	RPL23AP82	376.004	451.783	300.226	0.664536	-0.589581	1.26761e-07	5.29542e-06
ENSG00000085231	AK6	150.212	180.458	119.966	0.664786	-0.589038	0.0012101	0.0191552
ENSG00000182541	LIMK2	369.084	443.348	294.82	0.664986	-0.588605	6.06959e-08	2.68455e-06
ENSG00000102471	NDFIP2	762.704	916.15	609.258	0.66502	-0.588531	1.24242e-14	1.44243e-12
ENSG00000019582	CD74	14458.7	17367.5	11549.9	0.66503	-0.588509	2.18166e-109	5.16072e-106
ENSG00000176463	SLCO3A1	337.052	404.808	269.296	0.665244	-0.588045	8.21571e-07	3.00143e-05
ENSG00000005249	PRKAR2B	217.019	260.527	173.511	0.665999	-0.586407	2.34257e-05	0.000608522
ENSG00000284096	PRKAR2B	217.085	260.558	173.611	0.666306	-0.585744	2.52623e-05	0.000647344
ENSG00000143479	DYRK3	300.193	360.308	240.079	0.666315	-0.585724	0.00369715	0.0481686
ENSG00000145979	TBC1D7	914.414	1097.24	731.59	0.666755	-0.584771	3.43081e-19	6.24275e-17
ENSG00000115657	ABCB6	506.975	608.221	405.729	0.667074	-0.58408	2.3222e-09	1.35634e-07
ENSG00000174032	SLC25A30	304.591	365.34	243.843	0.667441	-0.583288	4.19502e-07	1.61683e-05
ENSG00000116016	EPAS1	123.563	148.186	98.9392	0.667668	-0.582797	0.000604615	0.0107082
ENSG00000105971	CAV2	231.696	277.814	185.578	0.667993	-0.582094	4.78277e-07	1.82847e-05
ENSG00000137460	FHDC1	239.581	287.248	191.914	0.668112	-0.581838	0.000166325	0.00347793
ENSG00000136167	LCP1	10407.9	12476.8	8339.01	0.668362	-0.581299	6.47047e-62	6.61877e-59
ENSG00000142192	APP	9639.41	11555.4	7723.42	0.668382	-0.581255	1.39227e-25	3.81844e-23
ENSG00000102547	CAB39L	229.719	275.325	184.114	0.668718	-0.580531	0.000105591	0.00231811
ENSG00000197976	AKAP17A	547.155	655.51	438.8	0.669403	-0.579054	4.11082e-10	2.69647e-08
ENSG00000150938	CRIM1	721.646	864.541	578.751	0.669431	-0.578993	1.742e-11	1.38511e-09
ENSG00000135919	SERPINE2	43761	34917.9	52604	1.50651	0.591206	3.56972e-36	1.53531e-33
ENSG00000125812	GZF1	410.918	327.583	494.252	1.50879	0.593388	2.25087e-05	0.000586214
ENSG00000151657	KIN	282.535	225.219	339.851	1.50898	0.593572	3.62229e-05	0.00089547
ENSG00000114796	KLHL24	1304.27	1037.77	1570.76	1.51359	0.597975	3.69275e-05	0.000908734
ENSG00000148700	ADD3	1033.58	822.155	1245.01	1.51432	0.598674	5.54418e-15	6.66147e-13
ENSG00000203666	EFCAB2	85.5773	68.0371	103.117	1.5156	0.599894	0.000234868	0.00468811
ENSG00000105426	PTPRS	977.128	776.502	1177.75	1.51674	0.600977	3.34381e-23	7.57824e-21
ENSG00000117266	CDK18	637.366	506.188	768.544	1.5183	0.602453	3.5988e-13	3.5844e-11
ENSG00000111731	C2CD5	777.067	616.828	937.307	1.51956	0.603653	7.61314e-15	8.94852e-13
ENSG00000204186	ZDBF2	106.302	84.3723	128.232	1.51984	0.603917	0.000834762	0.0141614
ENSG00000283649	ZDBF2	106.302	84.3723	128.232	1.51984	0.603917	0.000834762	0.0141614
ENSG00000164627	KIF6	543.005	430.935	655.075	1.52012	0.60419	4.54376e-10	2.9397e-08
ENSG00000095637	SORBS1	246.835	195.807	297.863	1.52121	0.605218	6.68238e-09	3.54222e-07
ENSG00000183054	RGPD6	422.084	334.762	509.406	1.52169	0.605677	9.7434e-08	4.16217e-06
ENSG00000100479	POLE2	360.653	286.025	435.28	1.52182	0.605799	4.15826e-05	0.0010121
ENSG00000123106	CCDC91	494.8	392.219	597.382	1.52308	0.606996	1.46504e-08	7.25771e-07
ENSG00000123094	RASSF8	1219.62	966.311	1472.94	1.52429	0.608137	7.8306e-07	2.88862e-05
ENSG00000171681	ATF7IP	1405.18	1112.68	1697.67	1.52575	0.609522	4.4158e-10	2.88154e-08
ENSG00000154188	ANGPT1	184.206	145.672	222.74	1.52906	0.612642	0.000346177	0.00662058
ENSG00000197415	VEPH1	1768.1	1397.61	2138.6	1.53018	0.613704	4.78934e-25	1.23311e-22
ENSG00000110841	PPFIBP1	4126.02	3260.76	4991.28	1.53071	0.614203	3.94893e-52	3.17998e-49
ENSG00000023697	DERA	728.605	575.734	881.475	1.53105	0.614517	7.59292e-11	5.49478e-09
ENSG00000210196	MT-TP	501.918	396.523	607.314	1.5316	0.615038	0.000662019	0.0116001
ENSG00000151746	BICD1	640.894	505.611	776.178	1.53513	0.618358	1.95299e-14	2.23313e-12
ENSG00000133704	IPO8	1736.39	1369.61	2103.17	1.5356	0.618798	3.25873e-27	9.78862e-25
ENSG00000139154	AEBP2	627.428	494.041	760.814	1.53998	0.622913	2.61376e-14	2.95301e-12
ENSG00000004700	RECQL	2154.74	1694.69	2614.78	1.54292	0.625665	1.24286e-15	1.60546e-13
ENSG00000213782	DDX47	1238.38	973.938	1502.83	1.54304	0.625775	1.05133e-20	2.04054e-18
ENSG00000130208	APOC1	92.2432	72.5276	111.959	1.54367	0.626367	0.00214928	0.0311312
ENSG00000183889	AC138969.4	527.413	414.589	640.237	1.54427	0.626923	5.55153e-06	0.000169632
ENSG00000162437	RAVER2	223.097	174.781	271.412	1.55287	0.634933	0.00035834	0.00682769
ENSG00000064393	HIPK2	726.225	568.539	883.91	1.5547	0.63664	4.21897e-15	5.15095e-13
ENSG00000004399	PLXND1	286.523	224.06	348.985	1.55755	0.639277	1.52623e-05	0.000414381
ENSG00000160796	NBEAL2	319.225	249.599	388.851	1.5579	0.639607	0.00186115	0.0275698
ENSG00000178409	BEND3	212.891	166.428	259.354	1.55836	0.640029	0.00118116	0.0187808
ENSG00000144847	IGSF11	883.814	690.142	1077.49	1.56125	0.642703	2.8799e-16	3.99262e-14
ENSG00000148483	TMEM236	83.1232	64.8696	101.377	1.56278	0.64411	0.00227293	0.0325239
ENSG00000197859	ADAMTSL2	63.1358	49.205	77.0666	1.56623	0.6473	0.000578739	0.0103419
ENSG00000087470	DNM1L	1919.77	1494.82	2344.72	1.56856	0.64944	4.43407e-10	2.88848e-08
ENSG00000111711	GOLT1B	997.614	776.753	1218.48	1.56868	0.64955	4.13253e-18	6.68411e-16
ENSG00000133488	SEC14L4	121.504	94.5962	148.412	1.5689	0.649752	0.000402263	0.00754078
ENSG00000172171	TEFM	261.309	202.997	319.62	1.57451	0.654899	0.00283825	0.0388263
ENSG00000214425	LRRC37A4P	340.071	264.166	415.976	1.57467	0.655052	1.27678e-05	0.000357953
ENSG00000205707	ETFRF1	135.187	104.953	165.42	1.57613	0.656389	0.000664461	0.0116374
ENSG00000175354	PTPN2	615.121	477.433	752.809	1.57678	0.656985	2.97208e-11	2.28633e-09
ENSG00000123836	PFKFB2	1796.79	1393.73	2199.85	1.57838	0.658449	3.00863e-37	1.38867e-34
ENSG00000161955	TNFSF13	183.86	142.489	225.231	1.58069	0.660558	0.000193457	0.00394859
ENSG00000147804	SLC39A4	322.124	249.614	394.634	1.58098	0.660817	2.41508e-06	7.99005e-05
ENSG00000139192	TAPBPL	320.061	247.466	392.657	1.58671	0.666039	0.000546942	0.00983405
ENSG00000219410	RP4-761J14.8	212.54	164.239	260.842	1.58819	0.667381	0.00084313	0.0142659
ENSG00000133243	BTBD2	766.411	592.095	940.727	1.58881	0.667947	8.07252e-19	1.42771e-16
ENSG00000108381	ASPA	317.59	245.344	389.836	1.58894	0.668062	9.9742e-08	4.25117e-06
ENSG00000254416	RP11-347E10.1	206.764	159.725	253.803	1.589	0.668122	0.00108613	0.0174704
ENSG00000101577	LPIN2	541.346	418.169	664.524	1.58913	0.668235	8.85564e-14	9.38846e-12
ENSG00000132199	ENOSF1	1230.01	949.882	1510.14	1.58982	0.668863	2.46517e-22	5.21239e-20
ENSG00000111203	ITFG2	390.257	301.34	479.174	1.59015	0.669159	2.29352e-09	1.34166e-07
ENSG00000165406	MARCH8	226.176	174.303	278.049	1.5952	0.673741	2.86207e-05	0.00072603
ENSG00000130827	PLXNA3	227.726	175.36	280.093	1.59725	0.675588	7.19814e-09	3.79436e-07
ENSG00000164124	TMEM144	148.55	114.323	182.777	1.59878	0.676968	0.00119577	0.0189521
ENSG00000002016	RAD52	189.638	145.853	233.423	1.6004	0.678433	8.95828e-05	0.00200031
ENSG00000085415	SEH1L	1573.57	1208.3	1938.83	1.6046	0.682213	2.21436e-10	1.51007e-08
ENSG00000106536	POU6F2	191.79	147.143	236.437	1.60685	0.684237	4.24271e-05	0.00102937
ENSG00000196440	ARMCX4	362.06	277.653	446.468	1.60801	0.685275	4.48199e-05	0.00107979
ENSG00000165102	HGSNAT	403.49	308.361	498.618	1.61699	0.693314	3.07237e-08	1.43382e-06
ENSG00000281230	SERTAD4	468.131	357.35	578.913	1.62002	0.696008	7.42556e-11	5.39429e-09
ENSG00000179935	LINC00652	155.629	118.611	192.647	1.6242	0.699725	0.0003548	0.00676498
ENSG00000139133	ALG10	157.851	120.264	195.439	1.62508	0.700509	1.66091e-05	0.0004471
ENSG00000151491	EPS8	2359.82	1796.55	2923.08	1.62705	0.702257	5.27426e-39	2.6616e-36
ENSG00000211455	STK38L	321.165	244.326	398.004	1.62898	0.703973	3.67509e-07	1.43209e-05
ENSG00000111790	FGFR1OP2	481.743	366.221	597.266	1.63089	0.705658	1.21846e-12	1.13307e-10
ENSG00000115112	TFCP2L1	151.328	115.025	187.631	1.63122	0.705953	2.14675e-05	0.000563065
ENSG00000126878	AIF1L	1059.47	805.263	1313.69	1.63137	0.706088	6.41129e-21	1.27044e-18
ENSG00000139132	FGD4	368.31	279.751	456.87	1.63313	0.707641	2.29845e-11	1.79365e-09
ENSG00000064102	INTS13	1056.25	801.072	1311.43	1.6371	0.711141	7.09608e-20	1.32957e-17
ENSG00000139182	CLSTN3	671.879	508.984	834.775	1.64008	0.713768	6.65519e-21	1.3119e-18
ENSG00000144115	THNSL2	187.346	141.652	233.04	1.64516	0.71823	4.00082e-06	0.000125767
ENSG00000089050	RBBP9	648.941	490.495	807.386	1.64606	0.71902	8.07338e-06	0.000236686
ENSG00000091592	NLRP1	208.681	157.249	260.113	1.65415	0.726092	2.63862e-08	1.25146e-06
ENSG00000120549	KIAA1217	306.188	230.202	382.175	1.66017	0.731332	9.73584e-11	6.97883e-09
ENSG00000101004	NINL	231.908	174.122	289.693	1.66373	0.734426	3.27322e-06	0.000105865
ENSG00000223812	RP11-197K6.1	161.719	121.364	202.073	1.66502	0.735535	0.00129262	0.0202329
ENSG00000052126	PLEKHA5	1094.36	821.142	1367.57	1.66545	0.735915	3.10701e-14	3.47912e-12
ENSG00000154265	ABCA5	177.419	133.114	221.724	1.66567	0.736102	0.000464749	0.00855076
ENSG00000082497	SERTAD4	466.991	350.278	583.703	1.6664	0.736734	2.57553e-12	2.28288e-10
ENSG00000205269	TMEM170B	88.0494	65.8565	110.242	1.67398	0.74328	0.000206482	0.00419481
ENSG00000145476	CYP4V2	211.859	158.44	265.279	1.67432	0.743576	2.49859e-09	1.45487e-07
ENSG00000165868	HSPA12A	309.578	231.456	387.699	1.67504	0.744198	9.67076e-10	6.00031e-08
ENSG00000163689	C3orf67	315.202	235.333	395.071	1.67878	0.74741	0.00144045	0.0221798
ENSG00000263917	RP11-53I6.2	8.18353	6.10661	10.2604	1.68022	0.748651	0.00320027	0.0429974
ENSG00000175567	UCP2	302.855	225.018	380.693	1.69184	0.75859	1.10351e-09	6.78012e-08
ENSG00000234840	LINC01239	88.1956	65.5233	110.868	1.69204	0.758762	0.000270102	0.00532223
ENSG00000261616	RP11-6O2.3	59.5184	44.1628	74.8741	1.69541	0.761633	0.000173705	0.00362025
ENSG00000163975	MELTF	1243.56	922.705	1564.42	1.69547	0.761686	2.13323e-33	7.99393e-31
ENSG00000148735	PLEKHS1	103.107	76.3431	129.87	1.70114	0.766503	1.27577e-05	0.000357933
ENSG00000054793	ATP9A	369.149	273.258	465.04	1.70184	0.767092	9.20428e-12	7.52405e-10
ENSG00000136999	NOV	11225.9	8303.97	14147.8	1.70374	0.768702	6.15451e-154	3.32766e-150
ENSG00000074416	MGLL	969.894	717.296	1222.49	1.70431	0.769186	8.41956e-24	1.97928e-21
ENSG00000104177	MYEF2	66.0635	48.8128	83.3143	1.70681	0.771306	0.00307381	0.041564
ENSG00000272068	RP11-284F21.9	189.608	140.093	239.122	1.70687	0.771355	6.82304e-06	0.000205277
ENSG00000123095	BHLHE41	555.151	409.66	700.643	1.7103	0.774252	7.03075e-14	7.55965e-12
ENSG00000256537	SMIM10L1	214.732	158.424	271.041	1.71086	0.774724	5.72884e-07	2.15961e-05
ENSG00000134532	SOX5	476.459	351.51	601.408	1.71093	0.774777	8.74505e-12	7.21095e-10
ENSG00000132718	SYT11	82.6393	60.9187	104.36	1.7131	0.776611	0.000257715	0.00511215
ENSG00000065717	TLE2	44.1744	32.5161	55.8327	1.71708	0.779958	0.00314748	0.0424087
ENSG00000008394	MGST1	1006.46	739.8	1273.12	1.7209	0.783166	4.49559e-10	2.91994e-08
ENSG00000182253	SYNM	5415.2	3978.83	6851.58	1.72201	0.784093	3.23034e-109	7.19188e-106
ENSG00000130881	LRP3	235.639	173.02	298.259	1.72384	0.785626	2.35491e-05	0.000610888
ENSG00000111110	PPM1H	166.765	122.24	211.289	1.72848	0.789503	1.66396e-07	6.81573e-06
ENSG00000077498	TYR	7339.92	5368.18	9311.67	1.7346	0.794606	1.36369e-132	4.30109e-129
ENSG00000128833	MYO5C	146.406	106.981	185.832	1.73705	0.79664	0.00292328	0.0398417
ENSG00000224950	RP5-1086K13.1	177.775	129.517	226.033	1.7452	0.80339	7.28706e-07	2.70924e-05
ENSG00000089356	FXYD3	1579.87	1150.13	2009.62	1.7473	0.80513	1.45861e-41	8.76275e-39
ENSG00000228903	RASA4CP	113.294	82.4094	144.179	1.74955	0.806984	0.00029045	0.00567231
ENSG00000163040	CCDC74A	81.1628	58.9845	103.341	1.752	0.809006	0.00100879	0.0164572
ENSG00000196689	TRPV1	112.94	82.062	143.818	1.75256	0.809462	0.00101048	0.0164707
ENSG00000137441	FGFBP2	59.961	43.5478	76.3742	1.7538	0.810484	9.78364e-05	0.00216671
ENSG00000281930	SMIM10L1	252.579	183.113	322.045	1.75872	0.81453	1.61207e-08	7.93415e-07
ENSG00000188015	S100A3	158.261	114.703	201.819	1.7595	0.815162	0.00262965	0.0365236
ENSG00000070018	LRP6	360.255	260.605	459.905	1.76476	0.81947	6.21509e-10	3.94679e-08
ENSG00000249196	RP11-669N7.2	1160.48	838.75	1482.22	1.76717	0.821445	7.54021e-42	4.75637e-39
ENSG00000152439	ZNF773	3077.12	2219.67	3934.57	1.77259	0.825858	9.10419e-81	1.18819e-77
ENSG00000281324	LRP6	352.469	254.159	450.779	1.77361	0.82669	4.4978e-10	2.91994e-08
ENSG00000138080	EMILIN1	2019.25	1454.94	2583.55	1.77571	0.828394	2.60971e-54	2.24482e-51
ENSG00000141576	RNF157	214.381	154.44	274.323	1.77624	0.828828	2.42377e-07	9.66646e-06
ENSG00000099377	HSD3B7	205.485	147.971	263	1.77737	0.829747	9.84056e-09	5.06728e-07
ENSG00000259660	DNM1P47	87.3099	62.7679	111.852	1.78199	0.83349	0.0013305	0.0207229
ENSG00000070778	PTPN21	263.265	188.326	338.205	1.79585	0.844669	7.755e-05	0.00176072
ENSG00000103044	HAS3	102.083	72.9443	131.221	1.79893	0.847137	0.000673834	0.0117798
ENSG00000159899	NPR2	245.544	175.416	315.673	1.79957	0.847652	4.30978e-11	3.25582e-09
ENSG00000104783	KCNN4	169.799	121.272	218.327	1.80031	0.848249	2.24751e-06	7.49461e-05
ENSG00000164175	SLC45A2	364.004	259.561	468.448	1.80477	0.851816	2.86806e-11	2.21531e-09
ENSG00000138642	HERC6	236.378	168.294	304.461	1.8091	0.85527	7.464e-11	5.41183e-09
ENSG00000282895	RINL	56.7961	40.4026	73.1895	1.8115	0.857187	0.000927384	0.0154445
ENSG00000114631	PODXL2	518.675	368.771	668.578	1.81299	0.858369	4.82234e-19	8.69123e-17
ENSG00000080166	DCT	37405.2	26588.2	48222.2	1.81367	0.858911	1.0194e-57	9.18624e-55
ENSG00000111335	OAS2	170.619	121.188	220.051	1.81578	0.860587	1.16153e-05	0.000328563
ENSG00000130714	POMT1	143.412	101.683	185.141	1.82076	0.864542	1.33007e-05	0.000369608
ENSG00000274089	PRIMA1	200.833	142.265	259.401	1.82337	0.866609	1.06173e-08	5.41569e-07
ENSG00000175785	PRIMA1	200.683	142.146	259.22	1.82362	0.866806	1.02675e-08	5.25851e-07
ENSG00000198910	L1CAM	2763.21	1955.38	3571.04	1.82627	0.868899	1.21249e-86	1.83562e-83
ENSG00000114841	DNAH1	104.531	73.7386	135.324	1.83518	0.875921	0.000691412	0.0120374
ENSG00000133818	RRAS2	305.182	215.067	395.296	1.83801	0.878144	6.2305e-08	2.74688e-06
ENSG00000187994	RINL	57.5187	40.3551	74.6824	1.85063	0.888016	0.000521397	0.00942849
ENSG00000021300	PLEKHB1	464.858	325.374	604.342	1.85738	0.893267	8.20278e-16	1.07492e-13
ENSG00000104870	FCGRT	136.66	95.5314	177.789	1.86106	0.896121	1.96967e-10	1.35296e-08
ENSG00000189058	APOD	3471.92	2423.21	4520.63	1.86556	0.899607	2.21229e-94	4.18653e-91
ENSG00000064115	TM7SF3	1890.99	1319.58	2462.4	1.86605	0.899989	1.6987e-69	1.89096e-66
ENSG00000263753	LINC00667	154.604	107.852	201.356	1.86696	0.900692	1.50922e-07	6.22233e-06
ENSG00000128918	ALDH1A2	95.1421	66.0346	124.25	1.88158	0.911947	0.000279096	0.00548319
ENSG00000139194	RBP5	117.735	81.6634	153.807	1.88342	0.913356	0.000134695	0.00287531
ENSG00000205885	C1RL-AS1	365.214	253.156	477.271	1.88528	0.91478	7.47127e-05	0.00170748
ENSG00000111341	MGP	1914.19	1322.51	2505.88	1.89479	0.922037	3.92286e-25	1.03106e-22
ENSG00000177096	FAM109B	471.381	325.675	617.087	1.8948	0.922044	1.62435e-21	3.35947e-19
ENSG00000246705	H2AFJ	798.057	550.083	1046.03	1.90159	0.927204	3.1334e-35	1.3177e-32
ENSG00000005187	ACSM3	152.926	105.265	200.586	1.90553	0.930192	2.35776e-09	1.37498e-07
ENSG00000188467	SLC24A5	253.012	173.967	332.058	1.90874	0.932621	2.54034e-09	1.47465e-07
ENSG00000243414	TICAM2	61.9439	42.5539	81.3339	1.91132	0.934566	0.00176715	0.0264464
ENSG00000226742	HSBP1L1	110.491	75.9007	145.082	1.91147	0.93468	0.000689353	0.0120123
ENSG00000057704	TMCC3	108.678	74.4936	142.862	1.91778	0.939437	1.23803e-09	7.56007e-08
ENSG00000197692	CBX3P7	71.5259	48.7453	94.3065	1.93468	0.952095	0.00236655	0.0335465
ENSG00000177301	KCNA2	217.99	148.548	287.433	1.93495	0.952297	4.67893e-11	3.52064e-09
ENSG00000134955	SLC37A2	255.323	172.257	338.389	1.96444	0.974117	7.68301e-09	4.0387e-07
ENSG00000104219	ZDHHC2	116.154	78.3556	153.951	1.96478	0.974366	0.000699271	0.0121292
ENSG00000228742	RP5-884M6.1	170.129	114.74	225.518	1.96547	0.974878	3.52248e-08	1.62782e-06
ENSG00000250132	RP11-359B12.2	115.398	77.7812	153.016	1.96726	0.976186	5.59999e-06	0.000170926
ENSG00000197457	STMN3	101.26	67.9299	134.59	1.9813	0.98645	7.46285e-07	2.76915e-05
ENSG00000185664	PMEL	207.357	138.164	276.55	2.00161	1.00116	1.62437e-13	1.67062e-11
ENSG00000168461	RAB31	708.37	470.899	945.841	2.00859	1.00618	5.55589e-30	1.87749e-27
ENSG00000270641	TSIX	327.135	216.761	437.509	2.01839	1.01321	1.44859e-13	1.49799e-11
ENSG00000013297	CLDN11	182.108	120.589	243.627	2.02031	1.01458	3.13442e-12	2.73976e-10
ENSG00000019485	PRDM11	123.235	81.4767	164.994	2.02504	1.01795	3.27697e-06	0.000105865
ENSG00000158296	SLC13A3	134.808	89.0842	180.533	2.02654	1.01902	0.000330331	0.00636576
ENSG00000230606	AC159540.1	138.813	91.1863	186.439	2.04459	1.03181	4.64176e-06	0.000143883
ENSG00000043462	LCP2	256.762	168.342	345.183	2.05049	1.03597	1.77024e-11	1.40461e-09
ENSG00000137752	CASP1	328.641	214.721	442.561	2.06109	1.04341	1.63814e-15	2.10886e-13
ENSG00000185499	MUC1	169.658	110.67	228.646	2.06602	1.04686	1.85409e-08	9.01975e-07
ENSG00000264707	L3MBTL4-AS1	189.074	123.305	254.843	2.06677	1.04738	4.21577e-06	0.000131975
ENSG00000184584	TMEM173	359.201	232.783	485.618	2.08614	1.06084	1.70572e-20	3.2279e-18
ENSG00000197142	ACSL5	176.923	114.597	239.25	2.08776	1.06195	7.16209e-10	4.51033e-08
ENSG00000256967	RP11-273B20.1	93.928	60.7546	127.101	2.09205	1.06491	7.95566e-06	0.000234506
ENSG00000114948	ADAM23	266.678	172.163	361.192	2.09796	1.06899	2.62207e-14	2.95358e-12
ENSG00000026751	SLAMF7	52.4901	33.7957	71.1845	2.10632	1.07472	8.22412e-05	0.00185278
ENSG00000176485	PLA2G16	88.0017	56.1321	119.871	2.13552	1.09459	1.36885e-05	0.000378438
ENSG00000196275	GTF2IRD2	73.553	46.9084	100.198	2.13603	1.09493	0.000500364	0.0091047
ENSG00000136960	ENPP2	539.07	343.255	734.884	2.14093	1.09823	1.05381e-08	5.38982e-07
ENSG00000174428	GTF2IRD2B	143.937	91.6287	196.244	2.14173	1.09878	0.000125485	0.00269697
ENSG00000147394	ZNF185	175.237	111.301	239.173	2.14888	1.10359	2.25465e-09	1.32301e-07
ENSG00000077782	FGFR1	93.7341	59.483	127.985	2.15163	1.10543	8.21493e-06	0.000240277
ENSG00000258171	RP11-511B23.3	133.209	84.5298	181.889	2.15177	1.10553	1.86352e-09	1.11072e-07
ENSG00000157601	MX1	421.958	267.699	576.218	2.15248	1.106	5.68071e-27	1.65387e-24
ENSG00000102996	MMP15	135.93	85.7676	186.092	2.16972	1.11751	9.79709e-07	3.52807e-05
ENSG00000250620	RP11-91J3.3	18.2924	11.5405	25.0443	2.17011	1.11777	0.00101092	0.0164707
ENSG00000180777	ANKRD30B	156.714	98.6939	214.734	2.17576	1.12152	1.21222e-07	5.08085e-06
ENSG00000167723	TRPV3	17.5376	11.0372	24.038	2.17791	1.12294	0.000927966	0.0154449
ENSG00000159403	C1R	1788.56	1123.29	2453.82	2.18448	1.12729	3.81791e-92	6.5682e-89
ENSG00000214338	SOGA3	86.567	53.9976	119.136	2.20633	1.14165	1.88794e-06	6.3913e-05
ENSG00000247903	RP11-421F16.3	188.584	116.534	260.635	2.23656	1.16128	3.18085e-10	2.1158e-08
ENSG00000101333	PLCB4	84.9802	52.1573	117.803	2.25861	1.17544	6.49106e-09	3.45533e-07
ENSG00000261054	RP11-6O2.4	137.085	84.125	190.045	2.25908	1.17574	1.23666e-07	5.17184e-06
ENSG00000167601	AXL	263.893	161.901	365.885	2.25993	1.17628	3.30156e-14	3.67522e-12
ENSG00000184678	HIST2H2BE	57.7628	35.4311	80.0945	2.26057	1.17669	0.000908906	0.0151811
ENSG00000136378	ADAMTS7	20.2291	12.3751	28.083	2.26931	1.18225	0.000753059	0.0129671
ENSG00000196739	COL27A1	313.293	191.476	435.11	2.27241	1.18422	9.15517e-23	2.01456e-20
ENSG00000165509	MAGEC3	92.3801	56.4289	128.331	2.27421	1.18537	2.9928e-09	1.70077e-07
ENSG00000196329	GIMAP5	52.8392	32.1345	73.544	2.28863	1.19448	0.000274562	0.00540106
ENSG00000162849	KIF26B	43.2659	26.2585	60.2732	2.29538	1.19873	5.76318e-06	0.000175624
ENSG00000169715	MT1E	167.377	101.56	233.193	2.2961	1.19918	5.02721e-11	3.75286e-09
ENSG00000142611	PRDM16	149.666	90.1993	209.132	2.31856	1.21323	1.03124e-06	3.69955e-05
ENSG00000168843	FSTL5	385.882	232.154	539.609	2.32436	1.21683	3.3404e-27	9.95493e-25
ENSG00000143162	CREG1	164	98.6368	229.363	2.32533	1.21744	1.44639e-09	8.77289e-08
ENSG00000270885	RASL10B	88.7326	52.9656	124.5	2.35058	1.23302	3.8785e-07	1.50403e-05
ENSG00000237606	RP11-203P23.2	26.7363	15.7665	37.706	2.39152	1.25793	0.000783833	0.0134481
ENSG00000189367	KIAA0408	75.1494	44.2065	106.092	2.39992	1.26299	7.98298e-06	0.000234643
ENSG00000137801	THBS1	541.502	317.43	765.573	2.41178	1.2701	2.63086e-45	1.91486e-42
ENSG00000255330	SOGA3	100.069	58.4837	141.655	2.42213	1.27627	6.07159e-08	2.68455e-06
ENSG00000257322	RP11-511B23.2	31.4538	18.3692	44.5384	2.42462	1.27776	0.000500759	0.00910751
ENSG00000281216	KIF26B	28.1973	16.4657	39.9289	2.42497	1.27797	0.00105576	0.0171129
ENSG00000109846	CRYAB	132.889	77.5742	188.204	2.42611	1.27865	3.05955e-16	4.2262e-14
ENSG00000162654	GBP4	67.251	39.2156	95.2864	2.42981	1.28084	2.50475e-05	0.000642274
ENSG00000123453	SARDH	34.7625	20.2014	49.3237	2.4416	1.28783	0.000548179	0.00984693
ENSG00000178764	ZHX2	55.7452	32.0291	79.4614	2.48091	1.31087	0.00161311	0.0244212
ENSG00000117318	ID3	50.7519	29.0852	72.4186	2.48988	1.31608	0.000122412	0.0026384
ENSG00000182890	GLUD2	349.362	198.292	500.432	2.52372	1.33555	8.03918e-26	2.23726e-23
ENSG00000069493	CLEC2D	90.0976	51.1294	129.066	2.5243	1.33588	0.000183832	0.00378135
ENSG00000175899	A2M	882.157	499.789	1264.52	2.53012	1.3392	5.30701e-60	5.02149e-57
ENSG00000154914	USP43	95.1123	53.5701	136.655	2.55095	1.35103	2.72024e-07	1.07694e-05
ENSG00000141469	SLC14A1	5.96262	3.32367	8.60158	2.58798	1.37183	0.00381479	0.0495138
ENSG00000101680	LAMA1	112.628	62.433	162.822	2.60795	1.38292	2.96452e-11	2.28515e-09
ENSG00000182326	C1S	1248.41	685.439	1811.39	2.64267	1.402	1.49917e-108	3.15226e-105
ENSG00000178531	CTXN1	46.8013	25.5419	68.0607	2.66467	1.41396	2.42999e-05	0.000628642
ENSG00000171094	ALK	36.2713	19.7564	52.7862	2.67185	1.41784	4.55585e-05	0.00109479
ENSG00000101311	FERMT1	135.792	72.7581	198.825	2.73269	1.45032	1.9542e-15	2.48196e-13
ENSG00000178538	CA8	150.979	80.6477	221.31	2.74416	1.45636	3.41718e-18	5.59886e-16
ENSG00000226057	PHF2P2	70.0951	37.3879	102.802	2.74961	1.45923	1.94135e-05	0.000515984
ENSG00000050344	NFE2L3	320.429	169.589	471.269	2.77889	1.47451	1.04837e-18	1.83697e-16
ENSG00000183287	CCBE1	141.508	74.5973	208.419	2.79392	1.48229	8.45182e-13	7.99711e-11
ENSG00000084453	SLCO1A2	28.0425	14.6172	41.4678	2.83692	1.50432	1.76682e-05	0.00047527
ENSG00000196639	HRH1	46.8965	24.1099	69.6831	2.89022	1.53118	0.00081861	0.0139374
ENSG00000169933	FRMPD4	48.0657	24.5214	71.61	2.9203	1.54612	0.000555522	0.00996464
ENSG00000003249	DBNDD1	162.55	82.6756	242.424	2.93223	1.552	1.04188e-21	2.16665e-19
ENSG00000146950	SHROOM2	242.04	122.589	361.492	2.94882	1.56014	2.29826e-34	9.25366e-32
ENSG00000254934	LINC00678	5.53212	2.79652	8.26772	2.95643	1.56386	0.00350255	0.0462058
ENSG00000167617	CDC42EP5	6.35416	3.19193	9.51639	2.98139	1.57599	0.0024432	0.0344909
ENSG00000278444	CDC42EP5	6.35416	3.19193	9.51639	2.98139	1.57599	0.0024432	0.0344909
ENSG00000189269	DRICH1	4.61155	2.28048	6.94263	3.04437	1.60614	0.00269286	0.0372921
ENSG00000024422	EHD2	160.399	79.0149	241.782	3.05996	1.61351	2.91285e-17	4.35753e-15
ENSG00000003096	KLHL13	56.4083	27.77	85.0466	3.06253	1.61472	2.23133e-05	0.000582065
ENSG00000160838	LRRC71	5.49161	2.66486	8.31836	3.1215	1.64224	0.000801487	0.0137137
ENSG00000183935	HTR7P1	58.0276	27.9659	88.0894	3.14989	1.6553	1.32441e-05	0.000368539
ENSG00000207497	Y_RNA	37.1628	17.8779	56.4477	3.1574	1.65874	0.00176659	0.0264464
ENSG00000023445	BIRC3	499.26	239.405	759.116	3.17085	1.66487	2.73893e-24	6.64506e-22
ENSG00000108309	RUNDC3A	4.61691	2.20901	7.02482	3.18008	1.66906	0.00136111	0.0211214
ENSG00000134070	IRAK2	47.8466	22.7994	72.8939	3.19718	1.6768	0.000172062	0.00358997
ENSG00000121552	CSTA	26.889	12.7632	41.0148	3.21353	1.68416	5.31155e-06	0.000163175
ENSG00000165617	DACT1	259.384	122.261	396.508	3.24313	1.69739	1.9594e-28	6.12888e-26
ENSG00000061455	PRDM6	4.81018	2.2658	7.35457	3.2459	1.69862	0.000733333	0.0126563
ENSG00000101115	SALL4	85.9578	40.3337	131.582	3.26233	1.7059	1.62169e-11	1.30038e-09
ENSG00000155849	ELMO1	135.772	63.6015	207.943	3.26947	1.70906	5.28082e-15	6.36524e-13
ENSG00000120784	ZFP30	3.86379	1.80457	5.92301	3.28223	1.71468	0.000604327	0.0107081
ENSG00000119681	LTBP2	5.59202	2.59356	8.59049	3.31224	1.72781	0.00342843	0.0454339
ENSG00000254486	RP13-631K18.2	5.18142	2.37202	7.99082	3.36879	1.75223	0.00269528	0.037312
ENSG00000273507	RP11-50D16.4	5.57843	2.55318	8.60368	3.36979	1.75266	0.00110066	0.0176665
ENSG00000179256	SMCO3	5.5787	2.55318	8.60422	3.37	1.75275	0.00043796	0.00812544
ENSG00000166405	RIC3	4.00377	1.83218	6.17536	3.37049	1.75296	0.00269286	0.0372921
ENSG00000264235	RP13-270P17.1	4.78866	2.19086	7.38646	3.37149	1.75339	0.00364321	0.047564
ENSG00000118160	SLC8A2	4.26014	1.92546	6.59482	3.42507	1.77613	0.00269286	0.0372921
ENSG00000258813	RP11-109N23.4	5.97438	2.68683	9.26192	3.44715	1.7854	0.00107378	0.0173085
ENSG00000276825	DRD4	5.38938	2.38669	8.39206	3.51619	1.81401	0.000597596	0.0105988
ENSG00000173213	TUBB8P12	4.79302	2.11938	7.46665	3.52303	1.81682	0.00140931	0.0217609
ENSG00000138411	HECW2	6.4151	2.80216	10.028	3.57868	1.83943	0.00175756	0.0263342
ENSG00000283138	RP3-488M23.3	3.8805	1.6875	6.0735	3.59911	1.84764	0.000976311	0.0160589
ENSG00000266433	TBC1D3P5	3.49928	1.50808	5.49048	3.64072	1.86422	0.00229166	0.032693
ENSG00000284056	AC243812.1	7.58547	3.25776	11.9132	3.65686	1.87061	0.00255806	0.0357524
ENSG00000128284	APOL3	85.6478	36.6084	134.687	3.67913	1.87937	1.89824e-10	1.30864e-08
ENSG00000141497	ZMYND15	6.18436	2.6428	9.72591	3.68015	1.87976	0.000191239	0.00391243
ENSG00000184313	MROH7	4.6571	1.98399	7.3302	3.69468	1.88545	0.00101866	0.0165825
ENSG00000267157	CTB-54O9.9	3.51265	1.48801	5.53729	3.72127	1.89579	0.00229166	0.032693
ENSG00000103021	CCDC113	7.7226	3.26879	12.1764	3.72506	1.89726	0.00177903	0.0265613
ENSG00000099282	TSPAN15	77.8566	32.7539	122.959	3.75403	1.90844	1.23844e-09	7.56007e-08
ENSG00000225629	HCG22	20.6218	8.66989	32.5737	3.7571	1.90962	0.00319345	0.0429364
ENSG00000237894	HCG22	20.6218	8.66989	32.5737	3.7571	1.90962	0.00319345	0.0429364
ENSG00000255983	RP11-1038A11.1	22.6932	9.49909	35.8874	3.77798	1.91762	0.00297904	0.0404705
ENSG00000272305	RP11-894J14.5	4.79905	2.0004	7.5977	3.79808	1.92527	0.000496261	0.00903874
ENSG00000197614	MFAP5	3.59313	1.49166	5.6946	3.81762	1.93267	0.00339967	0.0451803
ENSG00000224905	AP001347.6	6.47112	2.67216	10.2701	3.84337	1.94237	0.000991879	0.0162584
ENSG00000231968	UBD	24.4389	10.0573	38.8205	3.85995	1.94858	0.00148666	0.0227709
ENSG00000073350	LLGL2	3.67314	1.49166	5.85461	3.92489	1.97265	0.00339966	0.0451803
ENSG00000237575	PYY2	4.93196	1.98399	7.87994	3.97176	1.98978	0.000267395	0.00527377
ENSG00000137841	PLCB2	17.4861	7.01349	27.9587	3.98642	1.99509	0.00339274	0.0451665
ENSG00000100399	CHADL	5.28485	2.11938	8.45032	3.98716	1.99536	4.64218e-05	0.00111083
ENSG00000152910	CNTNAP4	3.79413	1.52102	6.06724	3.98894	1.99601	0.00188953	0.0279246
ENSG00000251284	RP13-644M16.1	2.9399	1.17684	4.70296	3.99625	1.99865	0.000899971	0.0150784
ENSG00000232352	SEMA3B-AS1	3.93859	1.56487	6.3123	4.03375	2.01212	0.0002941	0.00572881
ENSG00000260505	RP11-410C4.5	4.30673	1.70391	6.90954	4.0551	2.01974	0.000158539	0.00333169
ENSG00000151322	NPAS3	2.97257	1.16582	4.77933	4.09955	2.03547	0.00191735	0.0282806
ENSG00000177106	EPS8L2	12.7739	4.86301	20.6848	4.2535	2.08865	0.0028281	0.0387819
ENSG00000255433	AP000479.1	6.55956	2.49638	10.6227	4.25526	2.08925	0.000270514	0.00532697
ENSG00000264880	RP11-805F19.1	3.32938	1.2537	5.40505	4.31126	2.10811	0.0010221	0.0166192
ENSG00000258875	CTD-2547L24.3	5.88706	2.20362	9.5705	4.34308	2.11872	6.70004e-06	0.000202058
ENSG00000171819	ANGPTL7	3.12057	1.1494	5.09173	4.42989	2.14727	0.00212165	0.0308018
ENSG00000196189	SEMA4A	19.869	7.11605	32.6219	4.58427	2.19669	0.00077834	0.013372
ENSG00000157653	C9orf43	3.31017	1.18049	5.43985	4.60811	2.20418	0.00147597	0.0226347
ENSG00000164756	SLC30A8	5.35107	1.86501	8.83712	4.73837	2.24439	4.37855e-06	0.000136282
ENSG00000125730	C3	808.392	281.684	1335.1	4.7397	2.2448	1.99084e-151	9.41868e-148
ENSG00000170819	BFSP2	3.08934	1.07619	5.10248	4.74123	2.24526	0.00303521	0.0411307
ENSG00000278733	RP11-425D17.1	2.53193	0.880355	4.1835	4.75206	2.24855	0.00361619	0.0473952
ENSG00000258183	RP11-753N8.1	10.651	3.61643	17.6856	4.89035	2.28994	0.000761038	0.0130986
ENSG00000147117	ZNF157	4.27001	1.44954	7.09048	4.89153	2.29029	9.71302e-05	0.00215233
ENSG00000114279	FGF12	14.0137	4.74403	23.2835	4.90795	2.29512	0.00111708	0.0179149
ENSG00000166582	CENPV	2.03563	0.673489	3.39776	5.04501	2.33486	0.00259859	0.0362252
ENSG00000250420	AACSP1	24.7535	8.13892	41.3682	5.08276	2.34561	3.59052e-05	0.000888777
ENSG00000226179	LINC00685	6.92239	2.25105	11.5937	5.15037	2.36468	6.56314e-05	0.00152223
ENSG00000254812	RP11-661A12.12	3.95986	1.28306	6.63665	5.17252	2.37087	0.0002941	0.00572881
ENSG00000226203	LINC01733	65.3219	21.0634	109.581	5.20242	2.37918	7.46812e-17	1.09133e-14
ENSG00000187800	PEAR1	3.01392	0.953565	5.07428	5.32138	2.4118	0.00113618	0.0181598
ENSG00000005108	THSD7A	9.20762	2.89179	15.5234	5.36812	2.42442	0.000289093	0.00564873
ENSG00000278709	NKILA	6.4254	2.00405	10.8468	5.4124	2.43627	3.68582e-05	0.000907618
ENSG00000280374	RP11-337N6.3	2.37553	0.730285	4.02078	5.50576	2.46094	0.000938385	0.0155909
ENSG00000271344	RP11-274B21.9	2.4777	0.761377	4.19403	5.50849	2.46166	0.00314516	0.0423925
ENSG00000267221	CTD-2132N18.2	8.57177	2.60997	14.5336	5.56847	2.47728	0.00043594	0.00809591
ENSG00000233077	LINC01271	2.43349	0.730285	4.13669	5.66449	2.50195	0.00141094	0.0217609
ENSG00000182676	PPP1R27	2.55028	0.761377	4.33919	5.69913	2.51074	0.00141094	0.0217609
ENSG00000274769	RP11-493E12.3	2.66118	0.792468	4.52989	5.71618	2.51505	0.00141094	0.0217609
ENSG00000226779	NAALADL2-AS2	10.1561	2.998	17.3143	5.77528	2.52989	0.000383431	0.00724518
ENSG00000269106	CTD-2619J13.23	2.04395	0.60028	3.48762	5.81	2.53854	0.00259859	0.0362252
ENSG00000234911	TEX21P	2.49553	0.730285	4.26078	5.8344	2.54458	0.00211172	0.0306929
ENSG00000256902	IQSEC3P1	2.50912	0.730285	4.28796	5.87162	2.55376	0.00141094	0.0217609
ENSG00000284413	BTBD8	2.28828	0.642398	3.93416	6.12418	2.61452	0.00259859	0.0362252
ENSG00000236875	DDX11L5	2.13165	0.596629	3.66666	6.14563	2.61956	0.000817278	0.0139209
ENSG00000121743	GJA3	10.7278	2.92479	18.5308	6.33576	2.66352	0.000174641	0.00363576
ENSG00000260193	RP11-83N9.5	2.80299	0.761377	4.84461	6.36296	2.6697	0.000621397	0.0109593
ENSG00000137875	BCL2L10	2.26857	0.611307	3.92583	6.42204	2.68303	0.00111931	0.0179355
ENSG00000275430	MUC20	2.31364	0.611307	4.01598	6.5695	2.71578	0.00259859	0.0362252
ENSG00000203999	LINC01270	10.1988	2.67024	17.7274	6.63886	2.73094	1.83518e-05	0.00049226
ENSG00000272942	CTA-246H3.12	3.24719	0.834586	5.65979	6.78155	2.76162	2.01542e-05	0.000533797
ENSG00000150045	KLRF1	2.32478	0.594893	4.05466	6.81579	2.76888	0.00211172	0.0306929
ENSG00000282416	LLNLF-173C4.2	1.93688	0.492328	3.38144	6.86827	2.77995	0.00127851	0.0200536
ENSG00000235621	LINC00494	18.9552	4.59935	33.311	7.24255	2.8565	1.09515e-05	0.000310946
ENSG00000178631	ACTG1P1	1.55235	0.37335	2.73135	7.31581	2.87102	0.00345409	0.0456939
ENSG00000144035	NAT8	1.78202	0.419118	3.14492	7.50365	2.90759	0.00308847	0.0417473
ENSG00000280299	RP11-583F2.7	2.03219	0.475914	3.58847	7.54016	2.9146	0.00259859	0.0362252
ENSG00000183439	TRIM61	1.99929	0.461237	3.53734	7.66926	2.93909	0.000817278	0.0139209
ENSG00000176659	C20orf197	3.45059	0.788818	6.11237	7.74878	2.95397	3.31361e-06	0.000106826
ENSG00000226306	NPY6R	3.33261	0.761377	5.90384	7.75416	2.95497	2.01542e-05	0.000533797
ENSG00000122592	HOXA7	2.64799	0.596629	4.69934	7.87649	2.97755	7.78504e-06	0.000229835
ENSG00000147724	FAM135B	8.2705	1.85225	14.6887	7.93023	2.98736	1.44004e-05	0.000394376
ENSG00000277578	Metazoa_SRP	3.37251	0.75035	5.99467	7.98916	2.99804	3.38253e-06	0.000108585
ENSG00000240694	PNMA2	3.05216	0.625984	5.47833	8.75155	3.12954	3.1283e-05	0.000784626
ENSG00000154133	ROBO4	2.32981	0.475914	4.18371	8.79089	3.13601	0.00030645	0.00594187
ENSG00000103569	AQP9	2.50186	0.507005	4.49671	8.86915	3.1488	0.000197496	0.00402088
ENSG00000225255	LINC01297	1.97482	0.388027	3.56161	9.17877	3.1983	0.000520393	0.00941483
ENSG00000126733	DACH2	3.33888	0.642398	6.03537	9.39506	3.2319	5.27182e-06	0.00016235
ENSG00000101470	TNNC2	3.16907	0.569188	5.76896	10.1354	3.34133	1.32525e-05	0.000368539
ENSG00000128482	RNF112	10.7613	1.81924	19.7033	10.8305	3.43703	8.92151e-07	3.2343e-05
ENSG00000154162	CDH12	80.6747	13.198	148.151	11.2253	3.48868	1.80701e-29	5.89584e-27
ENSG00000141748	ARL5C	1.67034	0.269048	3.07164	11.4167	3.51307	0.0013567	0.0210703
ENSG00000157368	IL34	2.13554	0.342258	3.92882	11.4791	3.52094	0.000324864	0.0062668
ENSG00000179083	FAM133A	208.351	31.1427	385.558	12.3804	3.62999	2.31095e-88	3.64437e-85
ENSG00000256705	CTD-2017C7.1	1.15282	0.15007	2.15557	14.3637	3.84436	0.00341957	0.0453324
ENSG00000229209	AC073987.1	2.7171	0.342258	5.09195	14.8775	3.89506	8.55441e-07	3.11315e-05
ENSG00000226496	LINC00323	1.23393	0.15007	2.31779	15.4447	3.94904	0.00341957	0.0453324
ENSG00000273566	Metazoa_SRP	1.24536	0.15007	2.34065	15.5971	3.9632	0.00206937	0.0301933
ENSG00000243801	RN7SL461P	1.15262	0.118979	2.18626	18.3752	4.19969	0.00341957	0.0453324
ENSG00000224795	NTM-AS1	4.16004	0.419118	7.90096	18.8514	4.2366	2.98347e-09	1.69802e-07
ENSG00000145703	IQGAP2	1.26856	0.118979	2.41814	20.3242	4.34513	0.00206937	0.0301933
ENSG00000234715	CTB-107G13.1	1.64885	0.15007	3.14762	20.9744	4.39056	0.000270133	0.00532223
ENSG00000234626	RP1-149A16.12	1.35929	0.118979	2.59961	21.8494	4.44952	0.00124856	0.0196575
ENSG00000247131	RP11-588G21.2	1.42581	0.118979	2.73265	22.9676	4.52153	0.00124856	0.0196575
ENSG00000279414	bP-2171C21.4	2.11685	0.15007	4.08364	27.2116	4.76615	1.20219e-05	0.000339304
ENSG00000227159	DDX11L16	3.60825	0.15007	7.06643	47.0876	5.55727	1.69251e-10	1.17538e-08
ENSG00000242575	AC012501.3	3.02319	0.118979	5.9274	49.8191	5.63863	1.23483e-08	6.20662e-07
ENSG00000163520	FBLN2	8.65476	0.15007	17.1594	114.343	6.83722	2.873e-12	2.52878e-10
ENSG00000116701	NCF2	0.818367	0	1.63673	Inf	Inf	0.00246131	0.0346691
ENSG00000224484	RP11-548K12.4	1.75603	0	3.51206	Inf	Inf	9.25298e-06	0.000267129
ENSG00000226188	HNRNPA1P3	1.30051	0	2.60102	Inf	Inf	0.000150912	0.00318379
ENSG00000227400	AC012501.2	1.32512	0	2.65024	Inf	Inf	8.63447e-05	0.00193143
ENSG00000230578	RP13-228J13.5	1.11609	0	2.23219	Inf	Inf	8.63447e-05	0.00193143
ENSG00000231464	AC024937.4	0.751141	0	1.50228	Inf	Inf	0.00246131	0.0346691
ENSG00000232882	PHKA1P1	1.42217	0	2.84434	Inf	Inf	0.00123763	0.0195337
ENSG00000249936	RAC1P2	0.881832	0	1.76366	Inf	Inf	0.000805731	0.0137738
ENSG00000256029	RP11-190A12.7	0.93531	0	1.87062	Inf	Inf	0.00246131	0.0346691
ENSG00000259185	RP11-56B16.4	5.8525	0	11.705	Inf	Inf	4.28691e-05	0.00103815
ENSG00000262986	SMIM10L1	1.03809	0	2.07617	Inf	Inf	0.000263762	0.00521844
ENSG00000264041	RN7SL670P	0.816909	0	1.63382	Inf	Inf	0.00246131	0.0346691
ENSG00000267827	CTC-471J1.8	1.36547	0	2.73093	Inf	Inf	0.000263762	0.00521844
ENSG00000280688	CEP72	1.19675	0	2.3935	Inf	Inf	0.000150912	0.00318379
ENSG00000282964	RP11-438H24.2	0.882676	0	1.76535	Inf	Inf	0.00246131	0.0346691
ENSG00000283909	AL593848.1	1.0858	0	2.17161	Inf	Inf	8.63447e-05	0.00193143

## Sheet: DeSeq2 FC>1.5
GeneID	Gene name	baseMean	FoldChange	log2FoldChange	lfcSE	stat	pvalue	padj
ENSG00000130513	GDF15	1620.32	0.0137175	-6.18783	0.0910511	-67.96	0	0
ENSG00000154646	TMPRSS15	131.351	0.0385798	-4.69601	0.143476	-32.7302	5.81126e-235	6.87609e-232
ENSG00000179826	MRGPRX3	342.871	0.0402525	-4.63478	0.107647	-43.0551	0	0
ENSG00000156140	ADAMTS3	403.246	0.0423972	-4.55989	0.100145	-45.5328	0	0
ENSG00000102390	PBDC1	145.352	0.0436359	-4.51834	0.140705	-32.1122	2.97728e-226	2.9944e-223
ENSG00000182985	CADM1	113.264	0.0490317	-4.35014	0.146924	-29.6082	1.17313e-192	9.07597e-190
ENSG00000151572	ANO4	130.215	0.055753	-4.16481	0.140412	-29.6612	2.42955e-193	1.95481e-190
ENSG00000165495	PKNOX2	99.9399	0.0616019	-4.02088	0.144332	-27.8585	8.49298e-171	5.89091e-168
ENSG00000170381	SEMA3E	188.205	0.072153	-3.7928	0.113556	-33.4003	1.35803e-244	1.7073e-241
ENSG00000107249	GLIS3	71.1291	0.0725434	-3.78501	0.150355	-25.1738	7.76589e-140	3.90527e-137
ENSG00000151150	ANK3	90.9087	0.0735178	-3.76576	0.148082	-25.4302	1.16906e-142	6.18834e-140
ENSG00000186472	PCLO	258.567	0.0740602	-3.75516	0.100874	-37.2262	2.57035e-303	4.70023e-300
ENSG00000224189	HAGLR	106.436	0.0787898	-3.66585	0.135945	-26.9656	3.74256e-160	2.27843e-157
ENSG00000213949	ITGA1	102.342	0.0814979	-3.61709	0.134143	-26.9646	3.85118e-160	2.27843e-157
ENSG00000198121	LPAR1	56.2691	0.0898078	-3.47702	0.156434	-22.2267	1.89727e-109	5.69606e-107
ENSG00000085276	MECOM	72.0052	0.108185	-3.20843	0.144327	-22.2303	1.74798e-109	5.32736e-107
ENSG00000079156	OSBPL6	117.762	0.109042	-3.19705	0.124153	-25.7509	3.15188e-146	1.71352e-143
ENSG00000115252	PDE1A	118.181	0.114177	-3.13065	0.125448	-24.9558	1.8477e-137	8.44691e-135
ENSG00000162706	CADM3	70.4154	0.115702	-3.11152	0.14146	-21.9957	3.16614e-107	9.23e-105
ENSG00000155511	GRIA1	56.16	0.119515	-3.06474	0.150608	-20.3491	4.72664e-92	1.06827e-89
ENSG00000125355	TMEM255A	43.0324	0.125669	-2.9923	0.157843	-18.9574	3.83778e-80	6.89258e-78
ENSG00000121207	LRAT	150.165	0.12906	-2.95389	0.109594	-26.9531	5.24141e-160	3.01231e-157
ENSG00000204262	COL5A2	113.069	0.143729	-2.79858	0.118726	-23.5717	7.52976e-123	2.75384e-120
ENSG00000137198	GMPR	126.46	0.145744	-2.77849	0.111198	-24.9868	8.50373e-138	4.07268e-135
ENSG00000187815	ZFP69	38.8485	0.145997	-2.77599	0.162171	-17.1177	1.09558e-65	1.51984e-63
ENSG00000130829	DUSP9	46.9146	0.149293	-2.74378	0.154223	-17.791	8.29866e-71	1.2551e-68
ENSG00000187957	DNER	621.783	0.155653	-2.6836	0.0576846	-46.5219	0	0
ENSG00000110852	CLEC2B	30.9643	0.155727	-2.68291	0.163862	-16.373	2.98125e-60	3.70172e-58
ENSG00000150244	TRIM48	66.6644	0.162352	-2.62281	0.135915	-19.2974	5.64293e-83	1.06082e-80
ENSG00000185567	AHNAK2	248.759	0.163904	-2.60908	0.0829331	-31.46	3.06217e-217	2.93313e-214
ENSG00000038427	VCAN	277.44	0.164583	-2.60311	0.0800703	-32.5103	7.62925e-232	8.07696e-229
ENSG00000136869	TLR4	37.6696	0.166665	-2.58498	0.155113	-16.6652	2.34824e-62	3.0672e-60
ENSG00000091129	NRCAM	38.1018	0.172192	-2.53791	0.159336	-15.928	4.05145e-57	4.71069e-55
ENSG00000092068	SLC7A8	29.4986	0.177272	-2.49596	0.160726	-15.5293	2.19623e-54	2.40094e-52
ENSG00000197702	PARVA	32.6268	0.178123	-2.48905	0.160962	-15.4636	6.10727e-54	6.43182e-52
ENSG00000163485	ADORA1	22.6268	0.178755	-2.48394	0.164266	-15.1215	1.16913e-51	1.16421e-49
ENSG00000164434	FABP7	235.27	0.17906	-2.48149	0.0816629	-30.387	8.16795e-203	6.84576e-200
ENSG00000100077	GRK3	71.0597	0.180659	-2.46866	0.137988	-17.8904	1.40054e-71	2.16706e-69
ENSG00000147588	PMP2	30.4984	0.184257	-2.44021	0.158949	-15.3522	3.4246e-53	3.5326e-51
ENSG00000172201	ID4	194.531	0.188426	-2.40793	0.0884687	-27.2179	3.99124e-163	2.50887e-160
ENSG00000233532	LINC00460	31.8021	0.197818	-2.33775	0.160315	-14.5823	3.64294e-48	3.286e-46
ENSG00000181449	SOX2	19.7122	0.204892	-2.28706	0.165647	-13.8069	2.3173e-43	1.7791e-41
ENSG00000120708	TGFBI	1168.15	0.208705	-2.26046	0.0425566	-53.1165	0	0
ENSG00000070087	PFN2	193.395	0.214312	-2.22221	0.0973135	-22.8356	2.03084e-115	7.04315e-113
ENSG00000156345	CDK20	21.2152	0.216926	-2.20473	0.166298	-13.2577	4.0727e-40	2.76765e-38
ENSG00000154258	ABCA9	129.862	0.220027	-2.18425	0.106805	-20.4509	5.90154e-93	1.34897e-90
ENSG00000274276	CBSL	21.1309	0.220506	-2.18111	0.166123	-13.1295	2.23035e-39	1.46612e-37
ENSG00000071242	RPS6KA2	84.6169	0.224691	-2.15398	0.117244	-18.3717	2.21254e-75	3.73994e-73
ENSG00000166669	ATF7IP2	39.7752	0.229036	-2.12636	0.159413	-13.3387	1.37929e-40	9.46909e-39
ENSG00000116711	PLA2G4A	16.6885	0.230619	-2.11642	0.166296	-12.7268	4.19878e-37	2.46234e-35
ENSG00000105472	CLEC11A	220.233	0.231934	-2.10821	0.0842911	-25.0111	4.62749e-138	2.27029e-135
ENSG00000009694	TENM1	167.861	0.232965	-2.10182	0.0997182	-21.0776	1.27782e-98	3.17326e-96
ENSG00000215386	MIR99AHG	18.287	0.235607	-2.08554	0.166074	-12.5579	3.59627e-36	2.01501e-34
ENSG00000237187	NR2F1-AS1	36.9545	0.239301	-2.0631	0.157194	-13.1246	2.38052e-39	1.55974e-37
ENSG00000139364	TMEM132B	26.786	0.239639	-2.06106	0.159872	-12.892	4.99484e-38	3.06315e-36
ENSG00000198626	RYR2	25.0731	0.240797	-2.05411	0.165141	-12.4385	1.61459e-35	8.84947e-34
ENSG00000165072	MAMDC2	26.0717	0.241353	-2.05078	0.164093	-12.4977	7.68448e-36	4.24652e-34
ENSG00000060982	BCAT1	42.2445	0.244536	-2.03188	0.153307	-13.2536	4.29844e-40	2.91121e-38
ENSG00000134363	FST	19.6417	0.253827	-1.97809	0.166283	-11.8959	1.2434e-32	5.98348e-31
ENSG00000164683	HEY1	295.481	0.255464	-1.96881	0.0715833	-27.5037	1.58393e-166	1.02777e-163
ENSG00000058091	CDK14	69.4067	0.255977	-1.96591	0.130879	-15.0209	5.3576e-51	5.23146e-49
ENSG00000102409	BEX4	110.74	0.257138	-1.95938	0.107127	-18.2903	9.88662e-75	1.59095e-72
ENSG00000183647	ZNF530	34.5581	0.261491	-1.93517	0.15751	-12.286	1.07756e-34	5.74939e-33
ENSG00000152217	SETBP1	18.9283	0.261641	-1.93434	0.16557	-11.6829	1.55877e-31	7.14229e-30
ENSG00000198795	ZNF521	30.3579	0.263568	-1.92375	0.161135	-11.9388	7.43277e-33	3.62889e-31
ENSG00000113211	PCDHB6	24.2027	0.264367	-1.91938	0.163442	-11.7435	7.62325e-32	3.54138e-30
ENSG00000134769	DTNA	17.2456	0.267074	-1.90469	0.166295	-11.4537	2.25404e-30	9.943e-29
ENSG00000105880	DLX5	35.7293	0.273978	-1.86787	0.156653	-11.9236	8.91682e-33	4.33241e-31
ENSG00000147027	TMEM47	184.643	0.279391	-1.83964	0.0846887	-21.7224	1.25984e-104	3.47146e-102
ENSG00000283100	SIRT2	140.793	0.279557	-1.83879	0.0982138	-18.7223	3.25897e-78	5.80126e-76
ENSG00000106066	CPVL	21.0846	0.281233	-1.83016	0.165718	-11.0438	2.34801e-28	9.44606e-27
ENSG00000197472	ZNF695	12.8755	0.281545	-1.82856	0.165795	-11.029	2.76802e-28	1.10693e-26
ENSG00000123685	BATF3	17.2637	0.286592	-1.80293	0.16608	-10.8558	1.87157e-27	7.10315e-26
ENSG00000137501	SYTL2	147.964	0.288675	-1.79248	0.0927813	-19.3194	3.68688e-83	7.13092e-81
ENSG00000068903	SIRT2	145.799	0.291195	-1.77994	0.0922265	-19.2997	5.40388e-83	1.02546e-80
ENSG00000196586	MYO6	89.1846	0.291708	-1.7774	0.117685	-15.103	1.54778e-51	1.52616e-49
ENSG00000076356	PLXNA2	246.611	0.292044	-1.77574	0.0798793	-22.2304	1.74762e-109	5.32736e-107
ENSG00000196867	ZFP28	25.9545	0.292091	-1.77551	0.161702	-10.9801	4.76223e-28	1.88197e-26
ENSG00000134369	NAV1	186.128	0.294297	-1.76466	0.0872067	-20.2353	4.78484e-91	1.04616e-88
ENSG00000186654	PRR5	31.4971	0.296178	-1.75546	0.157478	-11.1474	7.37517e-29	3.0525e-27
ENSG00000187546	AGMO	100.573	0.297658	-1.74827	0.108145	-16.166	8.76748e-59	1.0624e-56
ENSG00000079215	SLC1A3	18.2532	0.301203	-1.73119	0.165852	-10.4382	1.6597e-25	5.69941e-24
ENSG00000078596	ITM2A	228.989	0.306081	-1.70801	0.0763232	-22.3787	6.34482e-111	2.05848e-108
ENSG00000197261	C6orf141	17.1455	0.306089	-1.70798	0.166075	-10.2844	8.28797e-25	2.74198e-23
ENSG00000262139	ANO4	15.0275	0.307149	-1.70299	0.164682	-10.3411	4.59424e-25	1.54796e-23
ENSG00000162614	NEXN	31.2453	0.310439	-1.68762	0.154727	-10.9071	1.06658e-27	4.11001e-26
ENSG00000261115	TMEM178B	51.8207	0.316095	-1.66157	0.136119	-12.2067	2.86244e-34	1.49943e-32
ENSG00000076944	STXBP2	56.431	0.318228	-1.65187	0.136987	-12.0586	1.74751e-33	8.76586e-32
ENSG00000099250	NRP1	56.0453	0.31858	-1.65027	0.131277	-12.5709	3.05163e-36	1.71943e-34
ENSG00000138311	ZNF365	71.8651	0.327068	-1.61234	0.132198	-12.1964	3.24967e-34	1.69345e-32
ENSG00000092969	TGFB2	54.5158	0.327776	-1.60922	0.133361	-12.0666	1.58514e-33	7.99127e-32
ENSG00000213762	ZNF134	45.3234	0.328236	-1.60719	0.145083	-11.0778	1.60831e-28	6.57545e-27
ENSG00000127418	FGFRL1	55.1155	0.328525	-1.60593	0.137391	-11.6887	1.45624e-31	6.68773e-30
ENSG00000233085	XXyac-YX65C7_A.3	13.6972	0.329569	-1.60135	0.166281	-9.63037	5.95157e-22	1.68614e-20
ENSG00000083844	ZNF264	40.0128	0.330586	-1.5969	0.150719	-10.5952	3.13633e-26	1.12656e-24
ENSG00000006757	PNPLA4	24.1131	0.3306	-1.59684	0.161096	-9.91235	3.67895e-23	1.12636e-21
ENSG00000173175	ADCY5	39.0195	0.331039	-1.59493	0.145791	-10.9398	7.43748e-28	2.89371e-26
ENSG00000197951	ZNF71	16.9239	0.33608	-1.57312	0.165868	-9.48421	2.44237e-21	6.65695e-20
ENSG00000141540	TTYH2	292.035	0.336761	-1.5702	0.070081	-22.4055	3.47624e-111	1.14631e-108
ENSG00000160145	KALRN	125.186	0.337013	-1.56912	0.100695	-15.5829	9.51985e-55	1.05797e-52
ENSG00000167011	NAT16	145.092	0.337288	-1.56795	0.0915141	-17.1334	8.36715e-66	1.16879e-63
ENSG00000178573	MAF	11.456	0.340291	-1.55516	0.16145	-9.63246	5.83175e-22	1.65452e-20
ENSG00000223573	TINCR	116.823	0.342264	-1.54682	0.103301	-14.974	1.08642e-50	1.05571e-48
ENSG00000231238	LINC00349	13.3281	0.348948	-1.51892	0.162715	-9.33482	1.01166e-20	2.68819e-19
ENSG00000197959	DNM3	49.237	0.350645	-1.51192	0.137002	-11.0357	2.56984e-28	1.02973e-26
ENSG00000126970	ZC4H2	11.3364	0.352511	-1.50426	0.165453	-9.09175	9.74563e-20	2.45042e-18
ENSG00000152527	PLEKHH2	78.7025	0.353758	-1.49917	0.114503	-13.0928	3.62137e-39	2.3498e-37
ENSG00000111913	FAM65B	39.5264	0.355956	-1.49023	0.147705	-10.0892	6.16418e-24	1.96814e-22
ENSG00000117114	ADGRL2	9.79629	0.359276	-1.47683	0.159721	-9.24631	2.32368e-20	6.04667e-19
ENSG00000156011	PSD3	271.146	0.359517	-1.47587	0.074548	-19.7975	3.1262e-87	6.61932e-85
ENSG00000142494	SLC47A1	16.6811	0.360229	-1.47301	0.166212	-8.86225	7.8418e-19	1.81517e-17
ENSG00000232977	LINC00327	25.2158	0.361769	-1.46686	0.157628	-9.30581	1.3297e-20	3.50091e-19
ENSG00000106034	CPED1	11.93	0.364141	-1.45743	0.165379	-8.8127	1.22171e-18	2.79895e-17
ENSG00000168389	MFSD2A	49.3337	0.368495	-1.44028	0.144589	-9.96126	2.25181e-23	6.9471e-22
ENSG00000106278	PTPRZ1	310.088	0.371752	-1.42759	0.0666062	-21.4333	6.53987e-102	1.73091e-99
ENSG00000184939	ZFP90	27.9227	0.372848	-1.42334	0.15545	-9.15624	5.37375e-20	1.37e-18
ENSG00000169908	TM4SF1	71.1897	0.374071	-1.41862	0.123094	-11.5247	9.90567e-31	4.40824e-29
ENSG00000197632	SERPINB2	24.6366	0.374622	-1.41649	0.163524	-8.66228	4.62429e-18	1.01659e-16
ENSG00000160200	CBS	13.6696	0.374787	-1.41586	0.163426	-8.66362	4.57031e-18	1.00582e-16
ENSG00000235590	GNAS-AS1	18.2509	0.378172	-1.40289	0.166007	-8.45076	2.89415e-17	6.00782e-16
ENSG00000146648	EGFR	15.3621	0.379588	-1.39749	0.165993	-8.41897	3.7981e-17	7.7958e-16
ENSG00000165512	ZNF22	43.0869	0.381596	-1.38988	0.142588	-9.74752	1.89029e-22	5.55895e-21
ENSG00000121653	MAPK8IP1	71.2927	0.383946	-1.38103	0.12623	-10.9406	7.37509e-28	2.875e-26
ENSG00000128564	VGF	1806.47	0.384864	-1.37758	0.0533043	-25.8437	2.86391e-147	1.60021e-144
ENSG00000151320	AKAP6	168.711	0.387577	-1.36745	0.0930563	-14.6948	6.95781e-49	6.36165e-47
ENSG00000197852	FAM212B	229.268	0.389263	-1.36118	0.0743296	-18.3128	6.539e-75	1.07813e-72
ENSG00000087258	GNAO1	122.193	0.390205	-1.3577	0.0992336	-13.6818	1.30368e-42	9.71238e-41
ENSG00000106537	TSPAN13	149.389	0.392328	-1.34987	0.0955594	-14.126	2.62829e-45	2.11472e-43
ENSG00000239467	AC007405.6	18.7287	0.394903	-1.34043	0.166272	-8.06168	7.52541e-16	1.40161e-14
ENSG00000152454	ZNF256	9.37128	0.39511	-1.33968	0.158253	-8.46538	2.55318e-17	5.322e-16
ENSG00000120875	DUSP4	2015.41	0.399314	-1.32441	0.0327696	-40.4157	0	0
ENSG00000101276	SLC52A3	13.1516	0.400215	-1.32115	0.16281	-8.11472	4.86908e-16	9.29238e-15
ENSG00000129116	PALLD	212.756	0.401826	-1.31536	0.0794908	-16.5473	1.67476e-61	2.13896e-59
ENSG00000078018	MAP2	446.562	0.402089	-1.31441	0.0614207	-21.4002	1.33135e-101	3.47793e-99
ENSG00000118785	SPP1	11717.3	0.404188	-1.3069	0.0308692	-42.3368	0	0
ENSG00000124126	PREX1	236.001	0.406321	-1.29931	0.07271	-17.8697	2.03077e-71	3.11824e-69
ENSG00000071909	MYO3B	36.3982	0.407795	-1.29408	0.152094	-8.50845	1.76272e-17	3.72059e-16
ENSG00000213931	HBE1	34.3837	0.409783	-1.28707	0.154823	-8.31318	9.31693e-17	1.8685e-15
ENSG00000170689	HOXB9	62.038	0.412223	-1.2785	0.130625	-9.78761	1.27274e-22	3.77597e-21
ENSG00000226539	AC012512.1	17.6934	0.412771	-1.27659	0.166168	-7.68248	1.56035e-14	2.60901e-13
ENSG00000115414	FN1	2226.27	0.413996	-1.27231	0.0316827	-40.1579	0	0
ENSG00000145687	SSBP2	120.188	0.415767	-1.26615	0.0980131	-12.9182	3.55372e-38	2.18603e-36
ENSG00000178445	GLDC	98.0784	0.415972	-1.26544	0.115137	-10.9907	4.23544e-28	1.68371e-26
ENSG00000082482	KCNK2	30.4889	0.421025	-1.24802	0.160752	-7.76366	8.25139e-15	1.42103e-13
ENSG00000136153	LMO7	699.802	0.421231	-1.24731	0.0499787	-24.9569	1.79561e-137	8.39968e-135
ENSG00000180921	FAM83H	10.2356	0.423342	-1.24011	0.160648	-7.71939	1.16887e-14	1.98245e-13
ENSG00000273889	FAM83H	10.2356	0.423342	-1.24011	0.160648	-7.71939	1.16887e-14	1.98245e-13
ENSG00000173918	C1QTNF1	67.557	0.424789	-1.23518	0.140096	-8.81669	1.17897e-18	2.70719e-17
ENSG00000007933	FMO3	13.4915	0.425762	-1.23188	0.16605	-7.41875	1.18232e-13	1.8609e-12
ENSG00000099937	SERPIND1	33.5545	0.426124	-1.23066	0.155272	-7.92581	2.26665e-15	4.08545e-14
ENSG00000158560	DYNC1I1	190.267	0.427849	-1.22483	0.080963	-15.1282	1.05484e-51	1.05562e-49
ENSG00000198131	ZNF544	16.4716	0.42956	-1.21907	0.166218	-7.33415	2.23136e-13	3.42102e-12
ENSG00000152377	SPOCK1	137.574	0.429796	-1.21828	0.0925691	-13.1607	1.47682e-39	9.80404e-38
ENSG00000142556	ZNF614	19.6684	0.430903	-1.21457	0.162636	-7.468	8.14216e-14	1.29573e-12
ENSG00000156219	ART3	469.581	0.430932	-1.21447	0.05367	-22.6285	2.27365e-113	7.62241e-111
ENSG00000187210	GCNT1	33.7025	0.430996	-1.21426	0.155035	-7.83212	4.79698e-15	8.41249e-14
ENSG00000188321	ZNF559	27.3381	0.431081	-1.21397	0.156566	-7.75371	8.92488e-15	1.53308e-13
ENSG00000150636	CCDC102B	19.335	0.431191	-1.2136	0.163934	-7.40301	1.3313e-13	2.07912e-12
ENSG00000115423	DNAH6	12.9753	0.431788	-1.21161	0.166176	-7.2911	3.07444e-13	4.64981e-12
ENSG00000135362	PRR5L	60.626	0.431971	-1.21099	0.120944	-10.0129	1.33813e-23	4.19259e-22
ENSG00000147145	LPAR4	11.0907	0.432799	-1.20823	0.156765	-7.70727	1.28539e-14	2.1764e-13
ENSG00000127863	TNFRSF19	1384.35	0.436153	-1.19709	0.0337512	-35.4682	1.52052e-275	2.35271e-272
ENSG00000133433	GSTT2B	225.701	0.438324	-1.18993	0.0802002	-14.837	8.44646e-50	7.97655e-48
ENSG00000171813	PWWP2B	8.16335	0.440301	-1.18344	0.154233	-7.67306	1.67946e-14	2.80119e-13
ENSG00000231738	TSPAN19	32.0724	0.444975	-1.1682	0.159817	-7.30961	2.67915e-13	4.07341e-12
ENSG00000175745	NR2F1	65.8357	0.446067	-1.16467	0.126527	-9.20487	3.4208e-20	8.84439e-19
ENSG00000142627	EPHA2	121.723	0.448735	-1.15606	0.0970563	-11.9113	1.03379e-32	5.01075e-31
ENSG00000007174	DNAH9	23.2095	0.449814	-1.1526	0.164792	-6.99426	2.66655e-12	3.72484e-11
ENSG00000179930	ZNF648	16.5511	0.450678	-1.14983	0.166247	-6.91641	4.63228e-12	6.30863e-11
ENSG00000169439	SDC2	498.023	0.452482	-1.14407	0.0521107	-21.9546	7.83524e-107	2.25151e-104
ENSG00000102445	RUBCNL	342.794	0.453145	-1.14196	0.0621772	-18.3661	2.45209e-75	4.07635e-73
ENSG00000154274	C4orf19	82.2056	0.454812	-1.13666	0.112433	-10.1097	5.0045e-24	1.61065e-22
ENSG00000171617	ENC1	63.6717	0.455294	-1.13513	0.126962	-8.94069	3.86749e-19	9.16308e-18
ENSG00000274454	SLC22A18AS	95.2738	0.457031	-1.12964	0.113419	-9.95984	2.28426e-23	7.03643e-22
ENSG00000162458	FBLIM1	101.041	0.457575	-1.12792	0.100435	-11.2303	2.89479e-29	1.23105e-27
ENSG00000116962	NID1	21.4544	0.457708	-1.1275	0.162678	-6.93088	4.18224e-12	5.71506e-11
ENSG00000258910	LINC01956	15.5112	0.460195	-1.11968	0.166182	-6.73768	1.6093e-11	2.08577e-10
ENSG00000116985	BMP8B	30.663	0.460875	-1.11755	0.155877	-7.16945	7.52977e-13	1.09994e-11
ENSG00000102524	TNFSF13B	355.144	0.463816	-1.10837	0.0659029	-16.8183	1.79235e-63	2.40354e-61
ENSG00000263002	ZNF234	137.8	0.464208	-1.10716	0.093864	-11.7953	4.12559e-32	1.93441e-30
ENSG00000171951	SCG2	28.3704	0.465802	-1.10221	0.159982	-6.88959	5.59545e-12	7.57419e-11
ENSG00000163131	CTSS	44.1809	0.465892	-1.10193	0.1399	-7.8766	3.36413e-15	5.99907e-14
ENSG00000127920	GNG11	133.275	0.467021	-1.09844	0.0903631	-12.1559	5.34024e-34	2.76141e-32
ENSG00000224999	VTA1P1	6.25377	0.469184	-1.09178	0.152012	-7.18216	6.86203e-13	1.00825e-11
ENSG00000249481	SPATS1	8.51454	0.470046	-1.08913	0.155898	-6.98614	2.82551e-12	3.93051e-11
ENSG00000172967	XKR3	37.5625	0.471541	-1.08455	0.149057	-7.27607	3.43693e-13	5.16695e-12
ENSG00000105376	ICAM5	150.919	0.473354	-1.07901	0.0983896	-10.9667	5.52575e-28	2.16668e-26
ENSG00000135547	HEY2	141.341	0.480438	-1.05758	0.0864268	-12.2367	1.97933e-34	1.04774e-32
ENSG00000134202	GSTM3	285.706	0.480923	-1.05612	0.0799267	-13.2136	7.32062e-40	4.89217e-38
ENSG00000185565	LSAMP	551.008	0.481402	-1.05469	0.0503834	-20.9332	2.66863e-97	6.46741e-95
ENSG00000144821	MYH15	32.5739	0.482699	-1.0508	0.153246	-6.85698	7.03298e-12	9.46911e-11
ENSG00000153823	PID1	51.5155	0.483246	-1.04917	0.133906	-7.8351	4.68479e-15	8.2229e-14
ENSG00000235615	AJ239322.1	12.0761	0.483542	-1.04829	0.164361	-6.37796	1.7946e-10	2.09752e-09
ENSG00000130775	THEMIS2	61.993	0.483833	-1.04742	0.136059	-7.69828	1.37913e-14	2.32144e-13
ENSG00000080573	COL5A3	6.9176	0.484242	-1.0462	0.156019	-6.70558	2.00603e-11	2.58e-10
ENSG00000188511	C22orf34	7.53308	0.487274	-1.03719	0.159729	-6.49346	8.38864e-11	1.01833e-09
ENSG00000240356	RPL23AP7	428.588	0.487957	-1.03517	0.0537724	-19.251	1.38404e-82	2.55413e-80
ENSG00000133619	KRBA1	91.4052	0.488191	-1.03448	0.109072	-9.4844	2.43775e-21	6.65336e-20
ENSG00000213023	SYT3	7.3361	0.488928	-1.03231	0.148847	-6.93535	4.05221e-12	5.54491e-11
ENSG00000254827	SLC22A18AS	115.698	0.489843	-1.02961	0.102343	-10.0604	8.26516e-24	2.61817e-22
ENSG00000156113	KCNMA1	6.77371	0.490868	-1.02659	0.154722	-6.63509	3.24313e-11	4.09772e-10
ENSG00000139278	GLIPR1	55.223	0.490957	-1.02633	0.126738	-8.09806	5.58414e-16	1.05569e-14
ENSG00000283384	RP11-153I24.5	334.563	0.494244	-1.0167	0.082628	-12.3046	8.55713e-35	4.59004e-33
ENSG00000231298	LINC00704	11.4209	0.496023	-1.01152	0.153032	-6.60989	3.84605e-11	4.83823e-10
ENSG00000134013	LOXL2	890.405	0.499556	-1.00128	0.0510711	-19.6056	1.38431e-85	2.84137e-83
ENSG00000233296	AC092159.2	31.6724	0.499832	-1.00048	0.152461	-6.56222	5.30122e-11	6.55001e-10
ENSG00000166780	C16orf45	13.7474	0.501913	-0.994491	0.166297	-5.98021	2.22856e-09	2.30239e-08
ENSG00000149557	FEZ1	114.802	0.503639	-0.989537	0.0992934	-9.96578	2.15168e-23	6.65862e-22
ENSG00000184635	ZNF93	24.9428	0.506184	-0.982265	0.155043	-6.33542	2.36689e-10	2.72719e-09
ENSG00000281998	RP11-445F12.1	9.96574	0.506292	-0.981958	0.163041	-6.02276	1.71464e-09	1.79449e-08
ENSG00000091137	SLC26A4	264.29	0.506445	-0.981522	0.0801394	-12.2477	1.72881e-34	9.17545e-33
ENSG00000196387	ZNF140	8.26774	0.506513	-0.981329	0.162004	-6.05745	1.38296e-09	1.46027e-08
ENSG00000082126	MPP4	16.8165	0.507377	-0.97887	0.164999	-5.93258	2.9822e-09	3.04039e-08
ENSG00000106772	PRUNE2	39.1635	0.510371	-0.970381	0.150752	-6.43694	1.21902e-10	1.45178e-09
ENSG00000188906	LRRK2	16.8597	0.510492	-0.970041	0.165002	-5.87896	4.12857e-09	4.15439e-08
ENSG00000260880	HCCAT5	7.91488	0.511101	-0.96832	0.161819	-5.98397	2.17763e-09	2.25209e-08
ENSG00000145990	GFOD1	204.349	0.511334	-0.967663	0.0873416	-11.0791	1.58521e-28	6.4942e-27
ENSG00000166741	NNMT	8.02402	0.511627	-0.966837	0.153301	-6.3068	2.84866e-10	3.24283e-09
ENSG00000102174	PHEX	79.0638	0.511799	-0.966351	0.118945	-8.12439	4.4963e-16	8.58908e-15
ENSG00000168615	ADAM9	843.879	0.5123	-0.964939	0.0395693	-24.3861	2.40327e-131	1.02855e-128
ENSG00000120278	PLEKHG1	6.09112	0.512563	-0.964198	0.153939	-6.26351	3.76403e-10	4.21332e-09
ENSG00000168785	TSPAN5	108.655	0.514492	-0.95878	0.102435	-9.35986	7.98387e-21	2.12992e-19
ENSG00000150456	EEF1AKMT1	21.2094	0.514663	-0.958299	0.163891	-5.84719	4.9996e-09	4.99587e-08
ENSG00000104967	NOVA2	35.5776	0.514784	-0.957961	0.146193	-6.55273	5.64965e-11	6.95062e-10
ENSG00000083857	FAT1	871.991	0.515613	-0.955639	0.0399623	-23.9135	2.21592e-126	8.73985e-124
ENSG00000164949	GEM	20.5505	0.516365	-0.953536	0.161415	-5.90734	3.4767e-09	3.52844e-08
ENSG00000224141	MIR548XHG	36.7826	0.517352	-0.950783	0.14681	-6.47627	9.40178e-11	1.13515e-09
ENSG00000167680	SEMA6B	477.974	0.518341	-0.948025	0.0762445	-12.434	1.70824e-35	9.33729e-34
ENSG00000257743	MGAM2	52.3416	0.518448	-0.947728	0.133892	-7.07831	1.45924e-12	2.07147e-11
ENSG00000278563	MGAM2	52.3807	0.52091	-0.940893	0.134855	-6.97707	3.01394e-12	4.17819e-11
ENSG00000264058	RP5-1028K7.3	11.029	0.524312	-0.931503	0.157071	-5.93045	3.021e-09	3.07683e-08
ENSG00000197971	MBP	873.761	0.524897	-0.929893	0.0478745	-19.4236	4.8796e-84	9.62286e-82
ENSG00000180801	ARSJ	188.129	0.52525	-0.928923	0.0870781	-10.6677	1.44158e-26	5.25316e-25
ENSG00000101935	AMMECR1	437.682	0.527936	-0.921564	0.0576851	-15.9758	1.88533e-57	2.21775e-55
ENSG00000169436	COL22A1	13.6387	0.528632	-0.919664	0.147467	-6.2364	4.47758e-10	4.96781e-09
ENSG00000122862	SRGN	10.3921	0.529669	-0.916836	0.164238	-5.58235	2.37284e-08	2.19144e-07
ENSG00000278910	BANCR	259.443	0.530601	-0.914301	0.0691859	-13.2151	7.17494e-40	4.81079e-38
ENSG00000171860	C3AR1	12.2236	0.531957	-0.91062	0.162768	-5.59458	2.21162e-08	2.05386e-07
ENSG00000182175	RGMA	36.1575	0.532548	-0.909017	0.145081	-6.26557	3.7146e-10	4.16263e-09
ENSG00000164620	RELL2	303.582	0.534127	-0.904746	0.0696031	-12.9986	1.24531e-38	7.87719e-37
ENSG00000158467	AHCYL2	1062.46	0.537247	-0.896344	0.0481291	-18.6237	2.06261e-77	3.63942e-75
ENSG00000108813	DLX4	4.95126	0.539403	-0.890565	0.143217	-6.21828	5.02642e-10	5.5492e-09
ENSG00000128656	CHN1	977.906	0.54188	-0.883956	0.0429539	-20.5792	4.21717e-94	9.97982e-92
ENSG00000135269	TES	360.743	0.542551	-0.88217	0.0575673	-15.3242	5.27266e-53	5.38374e-51
ENSG00000128294	TPST2	290.488	0.542893	-0.881261	0.0691895	-12.7369	3.6867e-37	2.16836e-35
ENSG00000047644	WWC3	24.6618	0.542895	-0.881256	0.161293	-5.46371	4.66292e-08	4.14654e-07
ENSG00000157240	FZD1	343.281	0.543264	-0.880276	0.0609469	-14.4433	2.76145e-47	2.40461e-45
ENSG00000167355	AC104389.28	14.0045	0.543475	-0.879715	0.166205	-5.29296	1.20351e-07	1.01291e-06
ENSG00000178878	APOLD1	174.517	0.546071	-0.87284	0.0810327	-10.7715	4.695e-27	1.74566e-25
ENSG00000143153	ATP1B1	113.07	0.547681	-0.868591	0.095714	-9.07486	1.13826e-19	2.84777e-18
ENSG00000128283	CDC42EP1	386.662	0.548506	-0.86642	0.0666606	-12.9975	1.26454e-38	7.97371e-37
ENSG00000186312	CA5BP1	187.474	0.548813	-0.865613	0.0948344	-9.12763	7.00133e-20	1.76702e-18
ENSG00000145794	MEGF10	147.874	0.54973	-0.863204	0.0895966	-9.63434	5.72593e-22	1.6314e-20
ENSG00000168209	DDIT4	210.761	0.549883	-0.862803	0.0857373	-10.0633	8.02368e-24	2.5497e-22
ENSG00000181666	HKR1	60.0032	0.551072	-0.859688	0.121672	-7.06563	1.59886e-12	2.26009e-11
ENSG00000122691	TWIST1	50.4127	0.551103	-0.859607	0.131902	-6.51702	7.17177e-11	8.76428e-10
ENSG00000147231	CXorf57	163.067	0.551173	-0.859422	0.0831638	-10.3341	4.94075e-25	1.65639e-23
ENSG00000131435	PDLIM4	537.633	0.552048	-0.857134	0.0574748	-14.9132	2.70351e-50	2.60197e-48
ENSG00000174292	TNK1	14.5555	0.553223	-0.854067	0.166297	-5.13578	2.80976e-07	2.26254e-06
ENSG00000253846	PCDHGA10	32.5156	0.553232	-0.854043	0.158461	-5.38961	7.06112e-08	6.14867e-07
ENSG00000168824	NSG1	238.795	0.553829	-0.852487	0.0736299	-11.578	5.32793e-31	2.39222e-29
ENSG00000144026	ZNF514	46.2429	0.55431	-0.851236	0.147059	-5.78838	7.10665e-09	6.94946e-08
ENSG00000105088	OLFM2	10.7287	0.554966	-0.849528	0.160292	-5.2999	1.15869e-07	9.76412e-07
ENSG00000149294	NCAM1	265.542	0.555044	-0.849325	0.0663529	-12.8001	1.63691e-37	9.77048e-36
ENSG00000196950	SLC39A10	685.461	0.555263	-0.848757	0.0497769	-17.0512	3.42181e-65	4.68229e-63
ENSG00000278129	ZNF8	18.0214	0.55698	-0.844303	0.166168	-5.08101	3.75429e-07	2.95683e-06
ENSG00000079435	LIPE	56.3339	0.557342	-0.843365	0.137895	-6.11601	9.59453e-10	1.02985e-08
ENSG00000041353	RAB27B	18.7068	0.558657	-0.839964	0.165564	-5.07335	3.90871e-07	3.06884e-06
ENSG00000132185	FCRLA	267.713	0.559458	-0.837898	0.0646314	-12.9643	1.95121e-38	1.21513e-36
ENSG00000136114	THSD1	52.4156	0.559693	-0.837292	0.12945	-6.46806	9.92721e-11	1.19429e-09
ENSG00000235597	LINC01102	29.682	0.560221	-0.835931	0.147662	-5.6611	1.50409e-08	1.41708e-07
ENSG00000120054	CPN1	95.8717	0.560251	-0.835856	0.106602	-7.84092	4.47266e-15	7.88498e-14
ENSG00000185862	EVI2B	27.2717	0.561646	-0.832267	0.15216	-5.46967	4.50882e-08	4.02017e-07
ENSG00000173253	DMRT2	96.0783	0.561679	-0.832183	0.108045	-7.70221	1.33732e-14	2.25294e-13
ENSG00000283781	TNK1	14.2425	0.562658	-0.829669	0.166298	-4.98905	6.06762e-07	4.64953e-06
ENSG00000111371	SLC38A1	252.211	0.564665	-0.824532	0.0711858	-11.5828	5.03645e-31	2.2664e-29
ENSG00000143845	ETNK2	135.648	0.565295	-0.822923	0.0894089	-9.20405	3.44721e-20	8.90124e-19
ENSG00000213424	KRT222	6.07593	0.5657	-0.821891	0.139534	-5.89024	3.8563e-09	3.89015e-08
ENSG00000142156	COL6A1	650.705	0.569461	-0.812332	0.0451943	-17.9742	3.10276e-72	4.83814e-70
ENSG00000204580	DDR1	98.7294	0.569481	-0.812279	0.0990941	-8.19705	2.46363e-16	4.79263e-15
ENSG00000112562	SMOC2	6.87082	0.570272	-0.810278	0.147022	-5.51128	3.56232e-08	3.22339e-07
ENSG00000147041	SYTL5	230.738	0.570326	-0.810142	0.0682624	-11.868	1.73481e-32	8.30848e-31
ENSG00000231023	LINC00326	189.044	0.570925	-0.808628	0.0953882	-8.47723	2.30613e-17	4.81701e-16
ENSG00000103811	CTSH	70.0416	0.571262	-0.807775	0.117456	-6.87724	6.10239e-12	8.2327e-11
ENSG00000072506	HSD17B10	1177.94	0.571629	-0.806849	0.0386456	-20.8782	8.45655e-97	2.02504e-94
ENSG00000213799	ZNF845	35.3648	0.571904	-0.806156	0.150484	-5.35707	8.4582e-08	7.26149e-07
ENSG00000204611	ZNF616	81.2855	0.572105	-0.805649	0.117601	-6.8507	7.34875e-12	9.88102e-11
ENSG00000102466	FGF14	19.8874	0.573571	-0.801955	0.164201	-4.88397	1.0397e-06	7.76877e-06
ENSG00000157600	TMEM164	1075.97	0.573578	-0.801938	0.0370699	-21.6331	8.76099e-104	2.38145e-101
ENSG00000140807	NKD1	43.7779	0.574622	-0.799315	0.143514	-5.56959	2.55342e-08	2.35066e-07
ENSG00000172137	CALB2	4.89514	0.574798	-0.798874	0.147746	-5.40707	6.40639e-08	5.60768e-07
ENSG00000197372	ZNF675	25.2891	0.575451	-0.797234	0.162257	-4.91342	8.95017e-07	6.74027e-06
ENSG00000091513	TF	30.3218	0.57644	-0.794758	0.159122	-4.99465	5.89427e-07	4.52704e-06
ENSG00000225813	AC009299.4	17.1556	0.576784	-0.793896	0.163812	-4.84639	1.25728e-06	9.28082e-06
ENSG00000082014	SMARCD3	165.292	0.577515	-0.79207	0.0808377	-9.79828	1.14517e-22	3.40757e-21
ENSG00000196735	HLA-DQA1	327.418	0.577784	-0.791397	0.0611252	-12.9472	2.43825e-38	1.50909e-36
ENSG00000165029	ABCA1	332.709	0.578369	-0.789937	0.0589538	-13.3993	6.10701e-41	4.2506e-39
ENSG00000224078	SNHG14	335.357	0.579258	-0.787723	0.0695572	-11.3248	9.88723e-30	4.24961e-28
ENSG00000232957	HLA-DOA	172.697	0.58007	-0.785701	0.0921468	-8.52663	1.50671e-17	3.19699e-16
ENSG00000091656	ZFHX4	27.3404	0.580527	-0.784565	0.153576	-5.10865	3.24467e-07	2.58481e-06
ENSG00000142065	ZFP14	11.3116	0.580641	-0.784282	0.16588	-4.728	2.26741e-06	1.59639e-05
ENSG00000068366	ACSL4	1650.51	0.58078	-0.783936	0.0402301	-19.4863	1.43539e-84	2.85871e-82
ENSG00000132932	ATP8A2	5.4351	0.581177	-0.782951	0.146205	-5.35515	8.5487e-08	7.33292e-07
ENSG00000128739	SNRPN	382.436	0.582469	-0.779747	0.0568619	-13.713	8.48719e-43	6.394e-41
ENSG00000215522	DDR1	83.8015	0.582746	-0.779061	0.105599	-7.37756	1.61211e-13	2.50213e-12
ENSG00000234078	DDR1	83.8015	0.582746	-0.779061	0.105599	-7.37756	1.61211e-13	2.50213e-12
ENSG00000113140	SPARC	2969.35	0.583191	-0.777961	0.0237708	-32.7276	6.33625e-235	7.08075e-232
ENSG00000188290	HES4	21.6254	0.584233	-0.775384	0.159609	-4.85803	1.1856e-06	8.7904e-06
ENSG00000105383	CD33	36.595	0.584323	-0.775163	0.144864	-5.35096	8.74868e-08	7.48531e-07
ENSG00000008735	MAPK8IP2	501.382	0.584468	-0.774804	0.0610858	-12.6839	7.26614e-37	4.21206e-35
ENSG00000227068	RP11-12A16.3	8.00362	0.584976	-0.77355	0.154719	-4.99973	5.7412e-07	4.42299e-06
ENSG00000282830	CALB2	4.656	0.585451	-0.772381	0.144577	-5.34233	9.17577e-08	7.82743e-07
ENSG00000123610	TNFAIP6	93.2612	0.585603	-0.772005	0.109272	-7.06497	1.60655e-12	2.26936e-11
ENSG00000249590	RP4-539M6.19	24.883	0.586317	-0.770248	0.159553	-4.82754	1.38228e-06	1.01181e-05
ENSG00000177283	FZD8	23.9115	0.586752	-0.769178	0.161467	-4.7637	1.90078e-06	1.35678e-05
ENSG00000139211	AMIGO2	3.98991	0.586761	-0.769155	0.135085	-5.69385	1.24208e-08	1.18241e-07
ENSG00000156510	HKDC1	23.2394	0.587112	-0.768291	0.162893	-4.71653	2.39898e-06	1.68021e-05
ENSG00000115290	GRB14	7.42194	0.588174	-0.765684	0.142861	-5.35966	8.33803e-08	7.16671e-07
ENSG00000180773	SLC36A4	170.474	0.588773	-0.764217	0.0986944	-7.74326	9.68984e-15	1.66165e-13
ENSG00000182389	CACNB4	36.5558	0.588776	-0.764208	0.153692	-4.97233	6.61523e-07	5.04417e-06
ENSG00000267216	AC010642.1	7.21692	0.588959	-0.763761	0.14566	-5.24345	1.57601e-07	1.30944e-06
ENSG00000230836	LINC01293	129.654	0.590098	-0.760974	0.0931747	-8.16718	3.15693e-16	6.09422e-15
ENSG00000198542	ITGBL1	4.35273	0.590353	-0.760351	0.13936	-5.45601	4.86963e-08	4.31699e-07
ENSG00000006210	CX3CL1	160.747	0.591663	-0.757152	0.0823527	-9.19403	3.78409e-20	9.73362e-19
ENSG00000148680	HTR7	137.124	0.591759	-0.756919	0.0926067	-8.17348	2.99614e-16	5.79494e-15
ENSG00000197380	DACT3	81.1719	0.592945	-0.75403	0.112354	-6.71121	1.93015e-11	2.48878e-10
ENSG00000239482	RP11-90K6.1	12.5408	0.593165	-0.753494	0.166117	-4.53593	5.73509e-06	3.79978e-05
ENSG00000136840	ST6GALNAC4	188.497	0.593218	-0.753365	0.0806594	-9.34008	9.62609e-21	2.56123e-19
ENSG00000248872	RP11-344G13.1	4.77834	0.59545	-0.747947	0.146696	-5.09861	3.42154e-07	2.71389e-06
ENSG00000111859	NEDD9	158.936	0.595456	-0.747933	0.0864823	-8.64839	5.22304e-18	1.14197e-16
ENSG00000168539	CHRM1	64.8784	0.595555	-0.747694	0.121151	-6.17158	6.76091e-10	7.37104e-09
ENSG00000253731	PCDHGA6	37.7432	0.596665	-0.745006	0.15637	-4.76439	1.89428e-06	1.35263e-05
ENSG00000112902	SEMA5A	112.248	0.599307	-0.738632	0.0981349	-7.52669	5.20408e-14	8.36102e-13
ENSG00000081479	LRP2	1559.03	0.599311	-0.738624	0.0302241	-24.4382	6.71015e-132	2.93423e-129
ENSG00000231185	AC005592.2	27.5025	0.600101	-0.736723	0.161017	-4.57542	4.75261e-06	3.18556e-05
ENSG00000234424	RP11-213G2.1	6.03063	0.602714	-0.730453	0.139755	-5.22666	1.72601e-07	1.42699e-06
ENSG00000183251	OR51B4	10.4798	0.602865	-0.730092	0.154927	-4.71248	2.44717e-06	1.71098e-05
ENSG00000225106	RP11-429E11.2	11.5742	0.603069	-0.729604	0.166283	-4.38773	1.14541e-05	7.25207e-05
ENSG00000176641	RNF152	4.60269	0.603237	-0.729202	0.146135	-4.98994	6.03985e-07	4.63002e-06
ENSG00000019549	SNAI2	1253	0.603452	-0.728689	0.0373814	-19.4934	1.2501e-84	2.51458e-82
ENSG00000189184	PCDH18	6.34086	0.604216	-0.726863	0.155942	-4.6611	3.14517e-06	2.1681e-05
ENSG00000183508	FAM46C	65.0733	0.604569	-0.72602	0.123247	-5.89077	3.84406e-09	3.88169e-08
ENSG00000128000	ZNF780B	131.453	0.604635	-0.725865	0.0893007	-8.12832	4.35281e-16	8.33081e-15
ENSG00000106400	ZNHIT1	1196.21	0.605259	-0.724375	0.0336734	-21.5118	1.20733e-102	3.23806e-100
ENSG00000253485	PCDHGA5	22.7169	0.606254	-0.722006	0.162303	-4.4485	8.64713e-06	5.57848e-05
ENSG00000168916	ZNF608	282.638	0.607284	-0.719557	0.0651274	-11.0485	2.22992e-28	9.00699e-27
ENSG00000172594	SMPDL3A	147.984	0.611708	-0.709086	0.0996426	-7.11629	1.10871e-12	1.59754e-11
ENSG00000106351	AGFG2	315.957	0.612108	-0.708141	0.0638937	-11.0831	1.51515e-28	6.21986e-27
ENSG00000106330	MOSPD3	447.154	0.612453	-0.707329	0.0651069	-10.8641	1.70856e-27	6.49673e-26
ENSG00000165233	CARD19	878.324	0.612725	-0.706689	0.0430654	-16.4097	1.63132e-60	2.03814e-58
ENSG00000152137	HSPB8	379.621	0.613568	-0.704704	0.0558136	-12.626	1.51742e-36	8.72082e-35
ENSG00000229295	HLA-DPB1	116.773	0.614389	-0.702775	0.116748	-6.0196	1.7485e-09	1.82802e-08
ENSG00000204103	MAFB	6.97462	0.615233	-0.700795	0.146597	-4.78042	1.74926e-06	1.258e-05
ENSG00000081059	TCF7	49.9734	0.615425	-0.700344	0.132267	-5.29493	1.19065e-07	1.00293e-06
ENSG00000248429	RP11-597D13.9	41.6821	0.61548	-0.700215	0.14371	-4.87241	1.10247e-06	8.20735e-06
ENSG00000179111	HES7	58.8842	0.615897	-0.699239	0.152325	-4.59045	4.42297e-06	2.97951e-05
ENSG00000160284	SPATC1L	51.0045	0.616623	-0.697539	0.134106	-5.2014	1.97795e-07	1.62195e-06
ENSG00000166402	TUB	5.51323	0.617013	-0.696628	0.145639	-4.78326	1.72472e-06	1.24257e-05
ENSG00000274679	SPATC1L	51.1553	0.617176	-0.696245	0.134718	-5.16819	2.36376e-07	1.9149e-06
ENSG00000144677	CTDSPL	197.173	0.617733	-0.694945	0.0820815	-8.46652	2.52839e-17	5.27578e-16
ENSG00000204876	AC021218.2	6.82341	0.618063	-0.694174	0.160412	-4.32743	1.50859e-05	9.35714e-05
ENSG00000143786	CNIH3	61.3013	0.618897	-0.692229	0.119893	-5.77371	7.75446e-09	7.5426e-08
ENSG00000196101	HLA-DRB3	2110.45	0.619085	-0.691791	0.0313328	-22.0788	5.0484e-108	1.49336e-105
ENSG00000155966	AFF2	4.4795	0.619393	-0.691072	0.13732	-5.03256	4.83973e-07	3.76018e-06
ENSG00000169093	ASMTL	366.786	0.620818	-0.687757	0.0614883	-11.1852	4.82016e-29	2.03692e-27
ENSG00000174028	FAM3C2	182.437	0.620897	-0.687574	0.0880949	-7.80492	5.954e-15	1.03513e-13
ENSG00000121310	ECHDC2	158.63	0.621401	-0.686404	0.0822449	-8.34585	7.07022e-17	1.42932e-15
ENSG00000240476	LINC00973	135.672	0.622334	-0.684239	0.104549	-6.54466	5.96313e-11	7.32732e-10
ENSG00000100321	SYNGR1	348.056	0.622791	-0.683181	0.0578016	-11.8194	3.09807e-32	1.46286e-30
ENSG00000125378	BMP4	5.9504	0.622924	-0.682871	0.134811	-5.0654	4.07537e-07	3.1947e-06
ENSG00000019505	SYT13	13.1295	0.622934	-0.682848	0.166298	-4.10617	4.02279e-05	0.000230931
ENSG00000130956	HABP4	210.818	0.623852	-0.680723	0.0771021	-8.82886	1.05751e-18	2.43385e-17
ENSG00000133019	CHRM3	9.21252	0.624182	-0.679962	0.164512	-4.13321	3.57732e-05	0.000207073
ENSG00000229771	RP4-644L1.2	6.47836	0.625586	-0.676719	0.143785	-4.70648	2.52033e-06	1.75846e-05
ENSG00000186340	THBS2	54.2763	0.62643	-0.674775	0.137981	-4.89036	1.00651e-06	7.54039e-06
ENSG00000127990	SGCE	297.416	0.627576	-0.672137	0.0611653	-10.9889	4.3235e-28	1.71533e-26
ENSG00000126010	GRPR	54.4142	0.62818	-0.670749	0.139974	-4.79194	1.65173e-06	1.19427e-05
ENSG00000171016	PYGO1	254.202	0.629357	-0.66805	0.066154	-10.0984	5.61388e-24	1.79814e-22
ENSG00000166924	NYAP1	17.8846	0.629832	-0.666961	0.163201	-4.08674	4.37481e-05	0.000249219
ENSG00000076706	MCAM	2192.09	0.630149	-0.666235	0.0339302	-19.6354	7.69959e-86	1.59667e-83
ENSG00000146267	FAXC	156.776	0.630428	-0.665597	0.084166	-7.90815	2.61249e-15	4.6878e-14
ENSG00000006432	MAP3K9	122.856	0.631143	-0.663961	0.0927796	-7.15632	8.28711e-13	1.20358e-11
ENSG00000164976	KIAA1161	314.958	0.631901	-0.662229	0.0648745	-10.2078	1.82887e-24	5.97205e-23
ENSG00000130021	PUDP	282.752	0.632226	-0.661488	0.0660749	-10.0112	1.36108e-23	4.25786e-22
ENSG00000250072	CTC-529P8.1	108.883	0.632279	-0.661367	0.100382	-6.58847	4.44387e-11	5.53831e-10
ENSG00000155265	GOLGA7B	271.626	0.635768	-0.653427	0.0678145	-9.6355	5.66162e-22	1.61537e-20
ENSG00000107331	ABCA2	1313.5	0.635964	-0.652982	0.0494062	-13.2166	7.03651e-40	4.73376e-38
ENSG00000090097	PCBP4	791.517	0.637231	-0.650113	0.0411034	-15.8165	2.39318e-56	2.71971e-54
ENSG00000171365	CLCN5	925.283	0.637297	-0.649962	0.0512104	-12.692	6.55086e-37	3.81944e-35
ENSG00000181894	ZNF329	9.00272	0.637974	-0.648431	0.162928	-3.97986	6.89567e-05	0.000379914
ENSG00000172927	MYEOV	92.1744	0.638659	-0.646882	0.107826	-5.99931	1.98156e-09	2.0599e-08
ENSG00000281601	ZNF780B	120.717	0.63878	-0.64661	0.0929085	-6.95964	3.41137e-12	4.69356e-11
ENSG00000223572	CKMT1A	82.5674	0.63923	-0.645594	0.138564	-4.65917	3.17481e-06	2.18703e-05
ENSG00000170017	ALCAM	337.643	0.639403	-0.645203	0.071252	-9.05522	1.36293e-19	3.38462e-18
ENSG00000103260	METRN	871.318	0.640072	-0.643695	0.0660172	-9.75041	1.8373e-22	5.41896e-21
ENSG00000070759	TESK2	87.5578	0.640458	-0.642825	0.10587	-6.07181	1.26473e-09	1.34175e-08
ENSG00000105971	CAV2	231.696	0.640667	-0.642354	0.0728565	-8.8167	1.17882e-18	2.70719e-17
ENSG00000105974	CAV1	1224.97	0.641333	-0.640855	0.034887	-18.3695	2.3062e-75	3.86577e-73
ENSG00000173041	ZNF680	41.2088	0.641541	-0.640387	0.13996	-4.57549	4.75102e-06	3.18556e-05
ENSG00000112309	B3GAT2	37.0542	0.642467	-0.638306	0.161544	-3.95129	7.77308e-05	0.000423154
ENSG00000170385	SLC30A1	645.362	0.643297	-0.636443	0.052974	-12.0143	2.9904e-33	1.47793e-31
ENSG00000278823	C16orf45	9.59597	0.643479	-0.636034	0.158652	-4.00899	6.09786e-05	0.000339023
ENSG00000128203	ASPHD2	92.5645	0.643657	-0.635637	0.117705	-5.40025	6.6547e-08	5.81491e-07
ENSG00000182492	BGN	4.55574	0.643838	-0.63523	0.137102	-4.63328	3.59921e-06	2.45917e-05
ENSG00000182903	ZNF721	107.529	0.644278	-0.634244	0.107151	-5.91917	3.2357e-09	3.2905e-08
ENSG00000196368	NUDT11	189.255	0.6443	-0.634195	0.0942694	-6.72748	1.72631e-11	2.23166e-10
ENSG00000129355	CDKN2D	140.947	0.644426	-0.633914	0.0882709	-7.18146	6.89696e-13	1.01264e-11
ENSG00000197747	S100A10	709.98	0.644599	-0.633527	0.0496182	-12.768	2.47307e-37	1.45882e-35
ENSG00000100258	LMF2	1098.04	0.644661	-0.633387	0.0424022	-14.9376	1.87561e-50	1.81384e-48
ENSG00000114378	HYAL1	73.4748	0.644859	-0.632945	0.125468	-5.04467	4.54315e-07	3.54208e-06
ENSG00000206292	HLA-DOA	44.8023	0.645176	-0.632234	0.147909	-4.27449	1.91578e-05	0.000116317
ENSG00000152049	KCNE4	31.8996	0.645277	-0.632009	0.146511	-4.31374	1.60518e-05	9.91043e-05
ENSG00000108821	COL1A1	9.75096	0.645308	-0.631941	0.164723	-3.8364	0.000124853	0.000653165
ENSG00000273145	CITF22-92A6.1	52.7023	0.646133	-0.630096	0.135187	-4.66091	3.14813e-06	2.16939e-05
ENSG00000196937	FAM3C	1202.35	0.646547	-0.629172	0.0357624	-17.5931	2.78274e-69	4.08575e-67
ENSG00000145979	TBC1D7	914.414	0.647815	-0.626347	0.0367002	-17.0666	2.63027e-65	3.62382e-63
ENSG00000174099	MSRB3	191.048	0.647894	-0.62617	0.0851442	-7.35423	1.92029e-13	2.96217e-12
ENSG00000245105	A2M-AS1	3.1182	0.64819	-0.625511	0.127874	-4.89164	9.99993e-07	NA
ENSG00000230141	HLA-DOA	19.2919	0.648462	-0.624907	0.164185	-3.80612	0.000141164	0.000730891
ENSG00000283515	CTD-3138B18.4	6.04623	0.648548	-0.624716	0.137002	-4.55991	5.11751e-06	3.41309e-05
ENSG00000123080	CDKN2C	329.127	0.648561	-0.624686	0.0639009	-9.77587	1.42927e-22	4.23412e-21
ENSG00000156299	TIAM1	662.102	0.648586	-0.62463	0.0464352	-13.4516	3.01092e-41	2.11765e-39
ENSG00000049323	LTBP1	262.683	0.649044	-0.623612	0.0675885	-9.22659	2.79395e-20	7.2423e-19
ENSG00000188419	CHM	830.58	0.649156	-0.623362	0.0445385	-13.996	1.64841e-44	1.29747e-42
ENSG00000169084	DHRSX	154.513	0.650069	-0.621334	0.0878333	-7.07402	1.50513e-12	2.1336e-11
ENSG00000065357	DGKA	150.626	0.650158	-0.621138	0.0859963	-7.22285	5.09104e-13	7.56884e-12
ENSG00000174804	FZD4	523.008	0.65019	-0.621066	0.0509788	-12.1828	3.83714e-34	1.99442e-32
ENSG00000282393	CTD-3113P16.11	504.79	0.650224	-0.620992	0.0505196	-12.2921	9.98848e-35	5.34357e-33
ENSG00000165548	TMEM63C	5.40683	0.65059	-0.620179	0.139426	-4.4481	8.66328e-06	5.5871e-05
ENSG00000232126	HLA-B	2418.34	0.651155	-0.618928	0.0305603	-20.2526	3.36706e-91	7.44267e-89
ENSG00000002586	CD99	796.653	0.651332	-0.618535	0.0476151	-12.9903	1.38858e-38	8.7285e-37
ENSG00000204792	LINC01291	86.4595	0.651775	-0.617554	0.134765	-4.58244	4.59573e-06	3.08555e-05
ENSG00000240972	MIF	2409.18	0.651825	-0.617444	0.0544278	-11.3443	7.91908e-30	3.41829e-28
ENSG00000107281	NPDC1	231.657	0.652018	-0.617016	0.0726952	-8.48771	2.1074e-17	4.42489e-16
ENSG00000162545	CAMK2N1	158.562	0.652045	-0.616957	0.0856212	-7.20565	5.77671e-13	8.53773e-12
ENSG00000137959	IFI44L	17.066	0.652177	-0.616666	0.163299	-3.7763	0.000159174	0.000814082
ENSG00000162772	ATF3	90.8253	0.652682	-0.615549	0.117686	-5.23042	1.69128e-07	1.39885e-06
ENSG00000100191	SLC5A4	571.302	0.652986	-0.614876	0.0555535	-11.0682	1.78987e-28	7.2881e-27
ENSG00000164897	TMUB1	796.66	0.653	-0.614845	0.0639692	-9.61157	7.14477e-22	2.01003e-20
ENSG00000204642	HLA-F	125.327	0.653007	-0.614829	0.117307	-5.24118	1.59555e-07	1.32512e-06
ENSG00000138835	RGS3	104.152	0.653105	-0.614614	0.106998	-5.74416	9.23808e-09	8.92955e-08
ENSG00000127084	FGD3	39.9734	0.653247	-0.6143	0.149308	-4.11432	3.88327e-05	0.000223369
ENSG00000114019	AMOTL2	401.278	0.653363	-0.614044	0.0606148	-10.1303	4.05605e-24	1.30959e-22
ENSG00000118322	ATP10B	507.147	0.653578	-0.613568	0.0484009	-12.6768	7.95326e-37	4.59712e-35
ENSG00000160190	SLC37A1	37.772	0.653731	-0.613232	0.15736	-3.897	9.7391e-05	0.000521016
ENSG00000134986	NREP	138.888	0.653846	-0.612978	0.0860171	-7.12623	1.03154e-12	1.48955e-11
ENSG00000104419	NDRG1	15506.4	0.654025	-0.612582	0.0270036	-22.6852	6.27558e-114	2.13955e-111
ENSG00000134042	MRO	16.1427	0.654439	-0.61167	0.16509	-3.70508	0.000211326	0.00105349
ENSG00000073150	PANX2	10.15	0.654472	-0.611596	0.164345	-3.72142	0.000198105	0.000993985
ENSG00000127870	RNF6	728.694	0.654956	-0.61053	0.0570515	-10.7014	1.00271e-26	3.68058e-25
ENSG00000140564	FURIN	1747.41	0.655097	-0.61022	0.0345794	-17.6469	1.07472e-69	1.58956e-67
ENSG00000100028	SNRPD3	1628.86	0.655297	-0.609779	0.0422069	-14.4474	2.60397e-47	2.27734e-45
ENSG00000142192	APP	9639.41	0.655328	-0.609711	0.0258151	-23.6184	2.49437e-123	9.29152e-121
ENSG00000183831	ANKRD45	19.8781	0.655618	-0.609072	0.160231	-3.8012	0.000143996	0.000744344
ENSG00000145040	UCN2	2357.35	0.656099	-0.608015	0.0352377	-17.2547	1.03164e-66	1.45115e-64
ENSG00000213088	ACKR1	3.71094	0.657629	-0.604654	0.129865	-4.656	3.22412e-06	2.21948e-05
ENSG00000176597	B3GNT5	244.15	0.658416	-0.602928	0.0746211	-8.07986	6.48406e-16	1.2178e-14
ENSG00000169297	NR0B1	556.514	0.65891	-0.601847	0.0479844	-12.5426	4.36691e-36	2.44001e-34
ENSG00000276701	MIF	2411.64	0.659111	-0.601408	0.0433903	-13.8604	1.10016e-43	8.54429e-42
ENSG00000076641	PAG1	378.355	0.659116	-0.601397	0.0602222	-9.9863	1.74996e-23	5.43215e-22
ENSG00000159069	FBXW5	1393.53	0.659466	-0.600631	0.0387134	-15.5148	2.75439e-54	2.97874e-52
ENSG00000283862	AC209232.1	22.8967	0.659474	-0.600613	0.164627	-3.64833	0.000263946	0.00129337
ENSG00000249111	RP11-622J8.1	3.29067	0.660129	-0.599179	0.131642	-4.55157	5.32477e-06	3.54309e-05
ENSG00000006377	DLX6	8.83289	0.660987	-0.597307	0.164485	-3.63138	0.000281909	0.00137353
ENSG00000262209	PCDHGB3	18.896	0.661074	-0.597117	0.166181	-3.59317	0.000326681	0.00156914
ENSG00000176024	ZNF613	6.17827	0.661483	-0.596224	0.13465	-4.42794	9.51363e-06	6.08092e-05
ENSG00000135318	NT5E	362.899	0.661701	-0.595749	0.066465	-8.96336	3.14944e-19	7.50604e-18
ENSG00000181450	ZNF678	27.0385	0.661767	-0.595605	0.152037	-3.91751	8.94697e-05	0.00048223
ENSG00000136167	LCP1	10407.9	0.662303	-0.594436	0.0271483	-21.8959	2.84426e-106	8.05808e-104
ENSG00000169884	WNT10B	139.407	0.66252	-0.593964	0.0960785	-6.18207	6.32675e-10	6.91644e-09
ENSG00000180448	ARHGAP45	523.4	0.662543	-0.593913	0.0480113	-12.3703	3.78481e-35	2.04106e-33
ENSG00000163171	CDC42EP3	2718.7	0.662667	-0.593644	0.0332742	-17.8409	3.39884e-71	5.17938e-69
ENSG00000272442	RP11-444E17.6	8.85184	0.6628	-0.593355	0.163819	-3.62201	0.000292322	0.00141996
ENSG00000215817	ZC3H11B	24.7823	0.663319	-0.592225	0.154323	-3.83755	0.000124265	0.00065026
ENSG00000113448	PDE4D	212.537	0.663608	-0.591597	0.075554	-7.83011	4.87426e-15	8.52571e-14
ENSG00000181982	CCDC149	7.41756	0.663733	-0.591324	0.160174	-3.69175	0.000222715	0.0011056
ENSG00000215048	HLA-DPB1	168.092	0.664356	-0.589972	0.0815422	-7.23518	4.64929e-13	6.92744e-12
ENSG00000116016	EPAS1	123.563	0.664609	-0.589422	0.0934104	-6.31003	2.78987e-10	3.1795e-09
ENSG00000154928	EPHB1	5.13055	0.665362	-0.587788	0.144674	-4.06284	4.84793e-05	0.000274153
ENSG00000019582	CD74	14458.7	0.665374	-0.587763	0.0257077	-22.8633	1.07753e-115	3.80256e-113
ENSG00000225932	CTAGE4	59.5477	0.665608	-0.587255	0.129927	-4.5199	6.18686e-06	4.07094e-05
ENSG00000174032	SLC25A30	304.591	0.666148	-0.586085	0.0611101	-9.59064	8.75362e-22	2.44215e-20
ENSG00000184319	RPL23AP82	388.249	0.666311	-0.585731	0.0593288	-9.87264	5.47065e-23	1.65726e-21
ENSG00000151012	SLC7A11	354.265	0.666316	-0.585721	0.0823342	-7.11394	1.12778e-12	1.6227e-11
ENSG00000182518	FAM104B	100.631	0.666349	-0.585649	0.109759	-5.33579	9.5131e-08	8.10487e-07
ENSG00000102471	NDFIP2	762.704	0.666467	-0.585396	0.0436414	-13.4138	5.02301e-41	3.52048e-39
ENSG00000109944	C11orf63	77.8392	0.666585	-0.585138	0.112135	-5.21816	1.80709e-07	1.48973e-06
ENSG00000135709	KIAA0513	88.6181	0.666673	-0.58495	0.109134	-5.3599	8.32658e-08	7.16671e-07
ENSG00000184381	PLA2G6	685.694	0.666879	-0.584504	0.0711064	-8.22013	2.03277e-16	3.98834e-15
ENSG00000243927	MRPS6	777.949	0.666954	-0.584341	0.0444466	-13.147	1.77015e-39	1.17127e-37
ENSG00000265972	TXNIP	489.483	0.667258	-0.583684	0.0522566	-11.1696	5.74599e-29	2.39297e-27
ENSG00000230463	HLA-DRB3	266.897	0.667895	-0.582307	0.139287	-4.18064	2.9069e-05	0.000171322
ENSG00000103355	PRSS33	16.7541	0.668713	-0.58054	0.162052	-3.58242	0.000340423	0.00163038
ENSG00000225649	AC064875.2	151.456	0.668994	-0.579936	0.0922605	-6.28585	3.26069e-10	3.67857e-09
ENSG00000164970	FAM219A	590.18	0.669195	-0.5795	0.0538955	-10.7523	5.78048e-27	2.1374e-25
ENSG00000102780	DGKH	421.883	0.669425	-0.579006	0.0597215	-9.69511	3.16292e-22	9.14112e-21
ENSG00000249992	TMEM158	127.007	0.669579	-0.578674	0.118357	-4.88924	1.01227e-06	7.57793e-06
ENSG00000268849	SIGLEC22P	8.8403	0.669759	-0.578285	0.160222	-3.60927	0.000307062	0.00148403
ENSG00000102024	PLS3	2866.37	0.669781	-0.578239	0.0390756	-14.798	1.51002e-49	1.41275e-47
ENSG00000178922	HYI	45.5445	0.669833	-0.578127	0.132071	-4.3774	1.20102e-05	7.56844e-05
ENSG00000170485	NPAS2	1133.87	0.669863	-0.578061	0.0350392	-16.4976	3.81901e-61	4.80121e-59
ENSG00000251493	FOXD1	100.485	0.669921	-0.577938	0.102097	-5.66066	1.5079e-08	1.42001e-07
ENSG00000142875	PRKACB	972.598	0.669949	-0.577877	0.0429398	-13.4578	2.76921e-41	1.95448e-39
ENSG00000273124	RP11-236B18.5	16.6157	1.50041	0.585354	0.166116	3.52377	0.00042545	0.00199392
ENSG00000213782	DDX47	1238.38	1.50071	0.585642	0.0329197	17.79	8.44538e-71	1.26775e-68
ENSG00000133704	IPO8	1736.39	1.50128	0.586194	0.0351924	16.6568	2.69937e-62	3.50308e-60
ENSG00000211455	STK38L	321.165	1.50236	0.587226	0.0604572	9.71308	2.65199e-22	7.71995e-21
ENSG00000174721	FGFBP3	119.623	1.5031	0.587944	0.0940064	6.2543	3.993e-10	4.4597e-09
ENSG00000197816	CCDC180	35.0528	1.50462	0.589401	0.153129	3.84905	0.000118578	0.000623092
ENSG00000128487	SPECC1	124.158	1.50522	0.58997	0.113762	5.18598	2.14879e-07	1.75205e-06
ENSG00000010610	CD4	10.6181	1.50581	0.590544	0.166065	3.55609	0.000376409	0.00178699
ENSG00000282941	TCEA3	40.6859	1.50594	0.59066	0.142682	4.1397	3.47764e-05	0.000201884
ENSG00000148483	TMEM236	83.1232	1.50678	0.591468	0.122435	4.83089	1.35922e-06	9.97107e-06
ENSG00000204219	TCEA3	40.9942	1.50745	0.592113	0.143139	4.13664	3.52425e-05	0.000204277
ENSG00000010379	SLC6A13	8.00894	1.50776	0.592411	0.152957	3.87306	0.000107476	0.000569514
ENSG00000277701	RP11-734K23.9	19.8147	1.50924	0.593826	0.159501	3.72303	0.000196849	0.000987927
ENSG00000128791	TWSG1	614.085	1.51011	0.594649	0.0487106	12.2078	2.82445e-34	1.48339e-32
ENSG00000197837	HIST4H4	35.633	1.51083	0.59534	0.149527	3.9815	6.84813e-05	0.000377605
ENSG00000144847	IGSF11	883.814	1.51088	0.595387	0.0387897	15.3491	3.5914e-53	3.68576e-51
ENSG00000130822	PNCK	28.6482	1.51144	0.59592	0.152332	3.91199	9.15382e-05	0.000492324
ENSG00000111731	C2CD5	777.067	1.51153	0.596007	0.0506328	11.7712	5.49555e-32	2.5648e-30
ENSG00000262772	LINC01977	23.5936	1.5121	0.596556	0.162099	3.6802	0.000233051	0.0011518
ENSG00000111711	GOLT1B	997.614	1.51334	0.597739	0.0400847	14.9119	2.75825e-50	2.64201e-48
ENSG00000110841	PPFIBP1	4126.02	1.51376	0.598134	0.0329481	18.1538	1.19732e-73	1.88158e-71
ENSG00000246145	RRS1-AS1	29.1939	1.51382	0.598191	0.153435	3.89867	9.67224e-05	0.000517715
ENSG00000135378	PRRG4	69.6358	1.51473	0.599056	0.117695	5.0899	3.58243e-07	2.83035e-06
ENSG00000197496	SLC2A10	28.5651	1.5161	0.600368	0.156922	3.82591	0.00013029	0.00067896
ENSG00000132199	ENOSF1	1230.01	1.5165	0.600748	0.0423861	14.1732	1.34168e-45	1.09263e-43
ENSG00000257176	RP11-996F15.2	12.3346	1.51718	0.601396	0.165738	3.6286	0.00028496	0.00138721
ENSG00000061794	MRPS35	1269.67	1.51767	0.60186	0.0379592	15.8554	1.28945e-56	1.47371e-54
ENSG00000070778	PTPN21	263.265	1.51955	0.603643	0.0823997	7.3258	2.37485e-13	3.62445e-12
ENSG00000133488	SEC14L4	121.504	1.52192	0.605891	0.0991036	6.11371	9.73416e-10	1.04372e-08
ENSG00000117266	CDK18	637.366	1.52219	0.60615	0.0446449	13.5771	5.47266e-42	3.93152e-40
ENSG00000012171	SEMA3B	56.0878	1.52277	0.606696	0.135085	4.49121	7.08182e-06	4.61753e-05
ENSG00000138380	CARF	43.4859	1.52339	0.607288	0.14021	4.33128	1.48246e-05	9.20443e-05
ENSG00000129353	SLC44A2	544.898	1.52361	0.607498	0.0668241	9.091	9.81327e-20	2.46127e-18
ENSG00000050555	LAMC3	42.5842	1.52364	0.607518	0.13884	4.37568	1.21056e-05	7.62617e-05
ENSG00000226742	HSBP1L1	110.491	1.52403	0.607893	0.100519	6.04752	1.47093e-09	1.54829e-08
ENSG00000168453	HR	19.02	1.52837	0.611992	0.160288	3.81807	0.000134501	0.000699273
ENSG00000204186	ZDBF2	106.302	1.5288	0.612398	0.0985576	6.21361	5.17811e-10	5.70102e-09
ENSG00000283649	ZDBF2	106.302	1.5288	0.612398	0.0985576	6.21361	5.17811e-10	5.70102e-09
ENSG00000129167	TPH1	64.1739	1.52911	0.612694	0.118867	5.15446	2.54368e-07	2.05322e-06
ENSG00000104219	ZDHHC2	116.154	1.52965	0.613204	0.0968918	6.32876	2.47147e-10	2.83753e-09
ENSG00000128408	RIBC2	33.5485	1.52999	0.613521	0.143951	4.26202	2.02591e-05	0.000122376
ENSG00000139178	C1RL	976.466	1.53145	0.614899	0.039864	15.4249	1.11301e-53	1.16001e-51
ENSG00000226200	SGMS1-AS1	35.2255	1.53242	0.61581	0.146909	4.19178	2.76776e-05	0.000163842
ENSG00000064102	INTS13	1056.25	1.53502	0.618254	0.0384469	16.0807	3.48294e-58	4.14553e-56
ENSG00000064393	HIPK2	726.225	1.53547	0.618683	0.0469749	13.1705	1.29749e-39	8.64205e-38
ENSG00000230445	LRRC37A6P	61.8814	1.53562	0.618818	0.121399	5.09738	3.44385e-07	2.72943e-06
ENSG00000272668	RP11-190A12.8	21.4046	1.53604	0.61922	0.163346	3.79086	0.000150129	0.00077214
ENSG00000136147	PHF11	57.8796	1.53733	0.620429	0.129975	4.77343	1.8111e-06	1.29923e-05
ENSG00000148832	PAOX	50.5656	1.53795	0.621008	0.136485	4.55003	5.36385e-06	3.56674e-05
ENSG00000247934	RP11-967K21.1	34.7377	1.53873	0.621741	0.148779	4.17896	2.9284e-05	0.000172438
ENSG00000174669	SLC29A2	338.896	1.53877	0.621775	0.0749317	8.29789	1.05979e-16	2.11485e-15
ENSG00000224238	WARS2-IT1	178.738	1.53897	0.621967	0.0845026	7.36033	1.83459e-13	2.83431e-12
ENSG00000151687	ANKAR	17.4925	1.5412	0.624051	0.162268	3.84579	0.000120162	0.000630429
ENSG00000101004	NINL	231.908	1.54192	0.624727	0.0723089	8.63969	5.63668e-18	1.22708e-16
ENSG00000108381	ASPA	317.59	1.54209	0.624891	0.0652734	9.57345	1.03398e-21	2.86087e-20
ENSG00000052126	PLEKHA5	1094.36	1.54277	0.625519	0.0462754	13.5173	1.23599e-41	8.81627e-40
ENSG00000188643	S100A16	429.752	1.54482	0.627443	0.0676736	9.27161	1.83361e-20	4.80249e-19
ENSG00000164850	GPER1	17.692	1.54536	0.627942	0.165139	3.80252	0.000143234	0.000740654
ENSG00000151025	GPR158	309.044	1.54585	0.628404	0.0639429	9.82758	8.5648e-23	2.56371e-21
ENSG00000203497	PDCD4-AS1	58.3257	1.54752	0.629961	0.13072	4.81914	1.44175e-06	1.04961e-05
ENSG00000170231	FABP6	61.9321	1.54779	0.630209	0.130048	4.84595	1.26004e-06	9.29438e-06
ENSG00000111203	ITFG2	390.257	1.54818	0.630574	0.0577396	10.921	9.14922e-28	3.53916e-26
ENSG00000280164	CH507-254M2.3	21.5521	1.54845	0.630824	0.161937	3.89548	9.80046e-05	0.000523741
ENSG00000126878	AIF1L	1059.47	1.54878	0.631135	0.0381418	16.5471	1.68012e-61	2.13896e-59
ENSG00000165923	AGBL2	27.1717	1.5489	0.63124	0.159192	3.96527	7.3312e-05	0.00040149
ENSG00000197692	CBX3P7	71.5259	1.55078	0.632994	0.122829	5.15347	2.55717e-07	2.06327e-06
ENSG00000151491	EPS8	2359.82	1.55106	0.633259	0.0300114	21.1006	7.84746e-99	1.97314e-96
ENSG00000283060	ID3	47.0688	1.55291	0.634974	0.137879	4.60528	4.11903e-06	2.78703e-05
ENSG00000232104	RFX3-AS1	24.5383	1.55438	0.636343	0.157182	4.04845	5.15583e-05	0.000290503
ENSG00000259660	DNM1P47	87.3099	1.55535	0.637243	0.110916	5.74526	9.17802e-09	8.87576e-08
ENSG00000238113	LINC01410	155.38	1.55639	0.638204	0.093801	6.8038	1.01892e-11	1.35285e-10
ENSG00000135298	ADGRB3	39.515	1.55776	0.639471	0.138337	4.62255	3.79042e-06	2.57931e-05
ENSG00000103044	HAS3	102.083	1.55819	0.639867	0.098988	6.46408	1.01916e-10	1.22463e-09
ENSG00000151746	BICD1	640.894	1.55839	0.64006	0.0456767	14.0128	1.30127e-44	1.03051e-42
ENSG00000275854	RP11-278C7.5	19.0505	1.55859	0.640244	0.165776	3.86209	0.00011242	0.000593212
ENSG00000114841	DNAH1	104.531	1.55907	0.640686	0.101641	6.30344	2.91119e-10	3.31027e-09
ENSG00000281230	SERTAD4	468.131	1.5591	0.640717	0.0555591	11.5322	9.08263e-31	4.05093e-29
ENSG00000163040	CCDC74A	81.1628	1.5601	0.641639	0.119976	5.34805	8.89076e-08	7.60364e-07
ENSG00000104177	MYEF2	66.0635	1.56055	0.642059	0.126351	5.08154	3.74381e-07	2.94974e-06
ENSG00000143452	HORMAD1	10.3449	1.56077	0.642257	0.165974	3.86962	0.000109007	0.000576717
ENSG00000139154	AEBP2	627.428	1.56298	0.644301	0.0470544	13.6927	1.12298e-42	8.39733e-41
ENSG00000279851	CH507-216K13.2	20.4064	1.56368	0.644947	0.162599	3.96649	7.29388e-05	0.000399881
ENSG00000133243	BTBD2	766.411	1.56554	0.646662	0.0652581	9.9093	3.79301e-23	1.15601e-21
ENSG00000104432	IL7	19.3004	1.56698	0.647985	0.161659	4.00835	6.11447e-05	0.000339665
ENSG00000008394	MGST1	1006.46	1.56763	0.648582	0.0506764	12.7985	1.67109e-37	9.94498e-36
ENSG00000235172	LINC01366	227.87	1.56838	0.649279	0.0741095	8.76109	1.93378e-18	4.37056e-17
ENSG00000169169	CPT1C	58.31	1.56918	0.650015	0.126178	5.15158	2.58301e-07	2.08245e-06
ENSG00000111335	OAS2	170.619	1.57415	0.654572	0.0843905	7.75647	8.7329e-15	1.50139e-13
ENSG00000272068	RP11-284F21.9	189.608	1.57711	0.657282	0.0802927	8.18607	2.69897e-16	5.24032e-15
ENSG00000228903	RASA4CP	113.294	1.5784	0.658464	0.104007	6.33096	2.43638e-10	2.79885e-09
ENSG00000133818	RRAS2	305.182	1.57895	0.658967	0.0647851	10.1716	2.65556e-24	8.58788e-23
ENSG00000255346	NOX5	18.077	1.57904	0.659049	0.163746	4.02483	5.70174e-05	0.00031813
ENSG00000139133	ALG10	157.851	1.58056	0.660439	0.0878911	7.51428	5.72244e-14	9.17187e-13
ENSG00000247746	USP51	33.0867	1.5806	0.660473	0.148341	4.45239	8.49201e-06	5.48897e-05
ENSG00000205885	C1RL-AS1	365.214	1.5816	0.661387	0.069447	9.52363	1.67236e-21	4.58305e-20
ENSG00000272808	RP11-66B24.7	49.4482	1.58283	0.662503	0.134223	4.93582	7.9815e-07	6.04928e-06
ENSG00000186197	EDARADD	22.0049	1.58433	0.663869	0.157584	4.21279	2.52235e-05	0.000150243
ENSG00000134532	SOX5	476.459	1.58461	0.664128	0.0620128	10.7095	9.18283e-27	3.37683e-25
ENSG00000277400	AC145212.2	181.1	1.58501	0.664493	0.0888483	7.47896	7.49143e-14	1.19501e-12
ENSG00000128918	ALDH1A2	95.1421	1.58526	0.664718	0.124667	5.33193	9.71731e-08	8.26485e-07
ENSG00000101577	LPIN2	541.346	1.58944	0.668519	0.0555899	12.0259	2.59689e-33	1.28661e-31
ENSG00000144730	IL17RD	61.8908	1.59567	0.674163	0.120095	5.6136	1.98161e-08	1.84708e-07
ENSG00000139194	RBP5	117.735	1.59688	0.675254	0.0972988	6.94001	3.92077e-12	5.36871e-11
ENSG00000158296	SLC13A3	134.808	1.5983	0.676536	0.0907306	7.45654	8.88255e-14	1.40909e-12
ENSG00000123095	BHLHE41	555.151	1.60015	0.678211	0.0523108	12.965	1.93129e-38	1.20645e-36
ENSG00000170961	HAS2	255.865	1.60045	0.678477	0.0734758	9.23401	2.60684e-20	6.77476e-19
ENSG00000115112	TFCP2L1	151.328	1.6006	0.678614	0.0874669	7.75852	8.59236e-15	1.47849e-13
ENSG00000144115	THNSL2	187.346	1.60199	0.679866	0.07715	8.81226	1.22649e-18	2.80351e-17
ENSG00000070018	LRP6	360.255	1.60231	0.680151	0.0574174	11.8457	2.26442e-32	1.08192e-30
ENSG00000139132	FGD4	368.31	1.60367	0.681381	0.0840405	8.10777	5.15577e-16	9.78381e-15
ENSG00000123836	PFKFB2	1796.79	1.60436	0.682	0.03365	20.2675	2.49052e-91	5.56632e-89
ENSG00000111790	FGFR1OP2	481.743	1.60542	0.682949	0.0500608	13.6424	2.24078e-42	1.6571e-40
ENSG00000226314	ZNF192P1	48.9767	1.60551	0.68303	0.144503	4.72675	2.28144e-06	1.60291e-05
ENSG00000103316	CRYM	46.5691	1.60703	0.684401	0.136071	5.02973	4.91177e-07	3.81468e-06
ENSG00000089847	ANKRD24	39.5814	1.60757	0.68488	0.152445	4.49263	7.03501e-06	4.58999e-05
ENSG00000105426	PTPRS	977.128	1.60855	0.685759	0.0403437	16.9979	8.50691e-65	1.14843e-62
ENSG00000082497	SERTAD4	466.991	1.61085	0.687826	0.0568854	12.0914	1.17206e-33	5.9686e-32
ENSG00000267221	CTD-2132N18.2	8.57177	1.611	0.687957	0.161462	4.2608	2.03696e-05	0.000123006
ENSG00000240291	RP11-499P20.2	99.0666	1.61113	0.688072	0.10835	6.35047	2.14664e-10	2.48444e-09
ENSG00000227449	FGF7P6	20.5233	1.61219	0.689025	0.162162	4.24898	2.14743e-05	0.000129212
ENSG00000281320	DYRK1B	39.1982	1.61541	0.691903	0.148708	4.65276	3.27515e-06	2.25152e-05
ENSG00000256537	SMIM10L1	214.732	1.61584	0.692284	0.0766719	9.02918	1.72959e-19	4.22731e-18
ENSG00000281324	LRP6	352.469	1.6164	0.692783	0.0586054	11.8211	3.03545e-32	1.43666e-30
ENSG00000106013	ANKRD7	14.9041	1.61724	0.693538	0.166141	4.17439	2.98785e-05	0.000175425
ENSG00000276256	AC011043.1	95.4313	1.62023	0.696201	0.121713	5.72002	1.06512e-08	1.02267e-07
ENSG00000184916	JAG2	20.3538	1.62583	0.701173	0.159928	4.38432	1.1635e-05	7.35736e-05
ENSG00000130714	POMT1	143.412	1.62663	0.701882	0.0884359	7.93662	2.07773e-15	3.74829e-14
ENSG00000074416	MGLL	969.894	1.62942	0.70436	0.0435035	16.1909	5.85104e-59	7.13294e-57
ENSG00000276386	CNTNAP3P2	21.6612	1.63095	0.705716	0.162077	4.35419	1.33558e-05	8.36404e-05
ENSG00000104783	KCNN4	169.799	1.6326	0.707171	0.0880753	8.02917	9.81375e-16	1.81104e-14
ENSG00000170161	RP11-262H14.4	46.9301	1.63295	0.707484	0.138045	5.12503	2.97489e-07	2.38501e-06
ENSG00000141576	RNF157	214.381	1.63627	0.710413	0.0724404	9.80687	1.05182e-22	3.13908e-21
ENSG00000141524	TMC6	33.7607	1.6393	0.713083	0.152081	4.68883	2.74768e-06	1.90848e-05
ENSG00000203666	EFCAB2	85.5773	1.64016	0.713838	0.116461	6.12942	8.82012e-10	9.48753e-09
ENSG00000205269	TMEM170B	88.0494	1.6404	0.714044	0.110896	6.43883	1.20396e-10	1.43469e-09
ENSG00000215105	TTC3P1	23.6928	1.64118	0.714735	0.155925	4.58382	4.56547e-06	3.06728e-05
ENSG00000175567	UCP2	302.855	1.64358	0.716841	0.0656582	10.9178	9.47959e-28	3.65992e-26
ENSG00000281930	SMIM10L1	252.579	1.64523	0.718286	0.0874378	8.21482	2.12489e-16	4.15779e-15
ENSG00000196275	GTF2IRD2	73.553	1.64625	0.719186	0.129113	5.5702	2.54444e-08	2.34347e-07
ENSG00000165868	HSPA12A	309.578	1.64727	0.720078	0.0686068	10.4957	9.03739e-26	3.16702e-24
ENSG00000164175	SLC45A2	364.004	1.6505	0.722907	0.0579169	12.4818	9.38481e-36	5.1578e-34
ENSG00000174428	GTF2IRD2B	143.937	1.65105	0.72338	0.0938861	7.70486	1.30983e-14	2.2122e-13
ENSG00000196730	DAPK1	24.829	1.65131	0.723612	0.157678	4.58919	4.4498e-06	2.99557e-05
ENSG00000234840	LINC01239	88.1956	1.65258	0.724722	0.106791	6.78638	1.14983e-11	1.51664e-10
ENSG00000168811	IL12A	28.9846	1.65362	0.725624	0.158165	4.58777	4.47995e-06	3.01385e-05
ENSG00000278878	CH507-145C22.3	32.77	1.65467	0.726543	0.152425	4.76657	1.87391e-06	1.34046e-05
ENSG00000224950	RP5-1086K13.1	177.775	1.65548	0.727249	0.0876969	8.29275	1.10657e-16	2.20164e-15
ENSG00000219410	RP4-761J14.8	212.54	1.65816	0.729584	0.121814	5.98935	2.10684e-09	2.18337e-08
ENSG00000095637	SORBS1	246.835	1.65883	0.730167	0.0814279	8.96703	3.04604e-19	7.26821e-18
ENSG00000182612	TSPAN10	38.4418	1.66038	0.731511	0.151628	4.82438	1.40439e-06	1.0265e-05
ENSG00000264707	L3MBTL4-AS1	189.074	1.66363	0.734332	0.0823399	8.91829	4.7353e-19	1.11665e-17
ENSG00000276600	RAB7B	44.9246	1.66509	0.735596	0.13351	5.50965	3.59549e-08	3.25194e-07
ENSG00000054793	ATP9A	369.149	1.66585	0.736261	0.0569753	12.9225	3.36238e-38	2.07467e-36
ENSG00000197859	ADAMTSL2	63.1358	1.66645	0.736781	0.13272	5.5514	2.83389e-08	2.59698e-07
ENSG00000161249	DMKN	28.3923	1.66729	0.737507	0.154618	4.76987	1.84347e-06	1.32104e-05
ENSG00000184903	IMMP2L	189.571	1.66904	0.73902	0.0873347	8.46192	2.63008e-17	5.47095e-16
ENSG00000229807	XIST	53.4265	1.67169	0.741303	0.153987	4.81405	1.47901e-06	1.07402e-05
ENSG00000134955	SLC37A2	255.323	1.67478	0.743971	0.0712999	10.4344	1.7273e-25	5.90894e-24
ENSG00000132718	SYT11	82.6393	1.67485	0.744028	0.11233	6.62357	3.5063e-11	4.42189e-10
ENSG00000248015	AC005329.7	29.31	1.67493	0.744101	0.157416	4.72698	2.27885e-06	1.60218e-05
ENSG00000260910	LINC00565	23.545	1.67863	0.747283	0.159029	4.69902	2.61411e-06	1.82136e-05
ENSG00000147724	FAM135B	8.2705	1.6804	0.748804	0.158967	4.71045	2.47175e-06	1.72696e-05
ENSG00000230606	AC159540.1	138.813	1.68231	0.75044	0.0963168	7.79137	6.62845e-15	1.14842e-13
ENSG00000163975	MELTF	1243.56	1.68277	0.750835	0.0352672	21.2899	1.4091e-100	3.63386e-98
ENSG00000229375	USP24P1	13.8966	1.68486	0.752626	0.166078	4.53177	5.84918e-06	3.86518e-05
ENSG00000167755	KLK6	13.8113	1.69123	0.758076	0.166263	4.55951	5.12729e-06	3.41734e-05
ENSG00000139182	CLSTN3	671.879	1.69522	0.76147	0.0559352	13.6134	3.33232e-42	2.42861e-40
ENSG00000105204	DYRK1B	39.0351	1.69543	0.761654	0.143892	5.29325	1.20163e-07	1.01175e-06
ENSG00000005108	THSD7A	9.20762	1.69777	0.763638	0.163707	4.66465	3.09146e-06	2.13473e-05
ENSG00000136999	NOV	11225.9	1.69836	0.764142	0.0159608	47.8762	0	0
ENSG00000130827	PLXNA3	227.726	1.69853	0.764284	0.075623	10.1065	5.1691e-24	1.66097e-22
ENSG00000065717	TLE2	44.1744	1.69878	0.764498	0.142997	5.34625	8.97941e-08	7.66967e-07
ENSG00000120549	KIAA1217	306.188	1.70081	0.766221	0.0639042	11.9902	4.00159e-33	1.97284e-31
ENSG00000188467	SLC24A5	253.012	1.7031	0.768161	0.0661356	11.6149	3.45993e-31	1.56749e-29
ENSG00000178764	ZHX2	55.7452	1.70385	0.768798	0.125341	6.13368	8.587e-10	9.26153e-09
ENSG00000177106	EPS8L2	12.7739	1.70473	0.769541	0.166211	4.6299	3.65839e-06	2.49622e-05
ENSG00000019485	PRDM11	123.235	1.70654	0.771074	0.106087	7.26834	3.63944e-13	5.46323e-12
ENSG00000091592	NLRP1	208.681	1.7127	0.776271	0.0813445	9.54301	1.38747e-21	3.81792e-20
ENSG00000089356	FXYD3	1579.87	1.71365	0.777071	0.0389366	19.9573	1.29479e-88	2.77071e-86
ENSG00000138080	EMILIN1	2019.25	1.71836	0.781031	0.0423647	18.4359	6.76905e-76	1.16376e-73
ENSG00000021300	PLEKHB1	464.858	1.72607	0.787494	0.0544245	14.4695	1.88862e-47	1.66621e-45
ENSG00000282895	RINL	56.7961	1.72964	0.790475	0.127587	6.19556	5.80784e-10	6.36646e-09
ENSG00000250343	CTC-255N20.1	26.8694	1.73563	0.795456	0.158306	5.02481	5.03935e-07	3.91075e-06
ENSG00000182253	SYNM	5415.2	1.73616	0.795901	0.0209909	37.9164	0	0
ENSG00000250132	RP11-359B12.2	115.398	1.73638	0.796079	0.117627	6.76784	1.30719e-11	1.71074e-10
ENSG00000184678	HIST2H2BE	57.7628	1.73658	0.796247	0.133796	5.9512	2.66186e-09	2.7332e-08
ENSG00000099377	HSD3B7	205.485	1.73793	0.797371	0.0763201	10.4477	1.50093e-25	5.18751e-24
ENSG00000077498	TYR	7339.92	1.74013	0.799197	0.0278803	28.6653	1.03204e-180	7.68867e-178
ENSG00000263753	LINC00667	154.604	1.74141	0.800259	0.094885	8.43399	3.3408e-17	6.88526e-16
ENSG00000140522	RLBP1	27.4298	1.74684	0.804745	0.155885	5.16243	2.43761e-07	1.97314e-06
ENSG00000145476	CYP4V2	211.859	1.75116	0.808314	0.0804038	10.0532	8.89486e-24	2.80439e-22
ENSG00000210195	MT-TT	20.7301	1.75242	0.809345	0.161918	4.99849	5.778e-07	4.44623e-06
ENSG00000111341	MGP	1914.19	1.75513	0.811577	0.0415848	19.5162	8.0021e-85	1.62588e-82
ENSG00000111110	PPM1H	166.765	1.75634	0.812571	0.0837973	9.69687	3.10904e-22	8.99831e-21
ENSG00000148735	PLEKHS1	103.107	1.75758	0.813592	0.101114	8.0463	8.53368e-16	1.58062e-14
ENSG00000187994	RINL	57.5187	1.76301	0.818038	0.127689	6.40648	1.48921e-10	1.75589e-09
ENSG00000274089	PRIMA1	200.833	1.76515	0.819793	0.0762238	10.7551	5.60801e-27	2.07744e-25
ENSG00000069493	CLEC2D	90.0976	1.76569	0.820231	0.113008	7.25814	3.92455e-13	5.87806e-12
ENSG00000102996	MMP15	135.93	1.76573	0.820261	0.102859	7.97463	1.52844e-15	2.78735e-14
ENSG00000175785	PRIMA1	200.683	1.76639	0.820803	0.0761403	10.7801	4.27232e-27	1.59804e-25
ENSG00000185499	MUC1	169.658	1.7666	0.820978	0.103184	7.95647	1.77012e-15	3.21063e-14
ENSG00000114631	PODXL2	518.675	1.76919	0.823088	0.0596386	13.8013	2.50462e-43	1.90835e-41
ENSG00000189367	KIAA0408	75.1494	1.77192	0.825317	0.141205	5.8448	5.07179e-09	5.06047e-08
ENSG00000152439	ZNF773	3077.12	1.77276	0.826001	0.0294643	28.034	6.26574e-173	4.50127e-170
ENSG00000080166	DCT	37405.2	1.78108	0.832751	0.0394396	21.1146	5.84426e-99	1.48807e-96
ENSG00000180777	ANKRD30B	156.714	1.78521	0.836095	0.0866114	9.6534	4.75511e-22	1.36252e-20
ENSG00000142611	PRDM16	149.666	1.78596	0.8367	0.0933708	8.96104	3.21626e-19	7.65623e-18
ENSG00000226779	NAALADL2-AS2	10.1561	1.7886	0.838835	0.165337	5.07348	3.90596e-07	3.06788e-06
ENSG00000261054	RP11-6O2.4	137.085	1.78883	0.839019	0.118299	7.09237	1.31839e-12	1.88214e-11
ENSG00000228742	RP5-884M6.1	170.129	1.79458	0.843648	0.08198	10.2909	7.74493e-25	2.56655e-23
ENSG00000270641	TSIX	327.135	1.80024	0.848191	0.0599154	14.1565	1.70354e-45	1.38172e-43
ENSG00000121743	GJA3	10.7278	1.80826	0.854602	0.164731	5.18785	2.12733e-07	1.73595e-06
ENSG00000256967	RP11-273B20.1	93.928	1.81265	0.858103	0.109673	7.82418	5.10992e-15	8.93015e-14
ENSG00000261616	RP11-6O2.3	59.5184	1.81365	0.858895	0.133733	6.42246	1.34093e-10	1.59226e-09
ENSG00000159899	NPR2	245.544	1.81788	0.862255	0.0694734	12.4113	2.26946e-35	1.23713e-33
ENSG00000136960	ENPP2	539.07	1.81921	0.863315	0.0586384	14.7227	4.60913e-49	4.25288e-47
ENSG00000169933	FRMPD4	48.0657	1.82148	0.865114	0.140346	6.16416	7.08568e-10	7.70841e-09
ENSG00000043462	LCP2	256.762	1.82158	0.865191	0.0712672	12.1401	6.47364e-34	3.33037e-32
ENSG00000189058	APOD	3471.92	1.82917	0.871189	0.0283486	30.7312	2.17905e-207	1.99234e-204
ENSG00000138642	HERC6	236.378	1.82918	0.871194	0.0723965	12.0337	2.36459e-33	1.18024e-31
ENSG00000225629	HCG22	20.6218	1.82981	0.871694	0.162884	5.35161	8.71727e-08	7.46161e-07
ENSG00000237894	HCG22	20.6218	1.82981	0.871694	0.162884	5.35161	8.71727e-08	7.46161e-07
ENSG00000176485	PLA2G16	88.0017	1.83179	0.873253	0.112131	7.7878	6.81861e-15	1.18035e-13
ENSG00000207497	Y_RNA	37.1628	1.83354	0.874632	0.149074	5.86709	4.43498e-09	4.4538e-08
ENSG00000249196	RP11-669N7.2	1160.48	1.83677	0.877168	0.0360113	24.3582	4.75151e-131	1.99118e-128
ENSG00000196329	GIMAP5	52.8392	1.83942	0.879247	0.133093	6.60628	3.94101e-11	4.9515e-10
ENSG00000077782	FGFR1	93.7341	1.83962	0.879405	0.108374	8.11452	4.87728e-16	9.29919e-15
ENSG00000196639	HRH1	46.8965	1.8419	0.881192	0.133977	6.57718	4.79447e-11	5.94759e-10
ENSG00000198910	L1CAM	2763.21	1.84419	0.88299	0.0370335	23.843	1.19696e-125	4.63017e-123
ENSG00000167723	TRPV3	17.5376	1.84839	0.886273	0.166165	5.33368	9.62431e-08	8.19268e-07
ENSG00000203999	LINC01270	10.1988	1.85328	0.890083	0.163797	5.43405	5.509e-08	4.85173e-07
ENSG00000137441	FGFBP2	59.961	1.86124	0.896263	0.13398	6.68953	2.23895e-11	2.86491e-10
ENSG00000137841	PLCB2	17.4861	1.86169	0.896615	0.163757	5.47529	4.36799e-08	3.90152e-07
ENSG00000250620	RP11-91J3.3	18.2924	1.86341	0.897943	0.165749	5.4175	6.04394e-08	5.30427e-07
ENSG00000147394	ZNF185	175.237	1.8645	0.898789	0.0816683	11.0054	3.6008e-28	1.4371e-26
ENSG00000177301	KCNA2	217.99	1.86718	0.900862	0.0751657	11.985	4.25761e-33	2.08883e-31
ENSG00000114279	FGF12	14.0137	1.88449	0.914177	0.16615	5.50211	3.75283e-08	3.37906e-07
ENSG00000137752	CASP1	328.641	1.88782	0.916721	0.0603344	15.194	3.87495e-52	3.89723e-50
ENSG00000255983	RP11-1038A11.1	22.6932	1.88859	0.917311	0.1601	5.72961	1.00664e-08	9.69299e-08
ENSG00000197457	STMN3	101.26	1.89069	0.918911	0.106484	8.6296	6.15694e-18	1.33744e-16
ENSG00000177096	FAM109B	471.381	1.89827	0.924683	0.0528687	17.4902	1.70189e-68	2.42791e-66
ENSG00000168461	RAB31	708.37	1.90145	0.927097	0.0451556	20.5311	1.1347e-93	2.65402e-91
ENSG00000197142	ACSL5	176.923	1.90198	0.927501	0.082503	11.242	2.53505e-29	1.08035e-27
ENSG00000247903	RP11-421F16.3	188.584	1.90276	0.928096	0.0827202	11.2197	3.2641e-29	1.38518e-27
ENSG00000226057	PHF2P2	70.0951	1.90725	0.931498	0.117911	7.90004	2.78816e-15	4.99411e-14
ENSG00000064115	TM7SF3	1890.99	1.91213	0.93518	0.033716	27.737	2.50089e-169	1.67685e-166
ENSG00000281216	KIF26B	28.1973	1.9144	0.936889	0.158972	5.89341	3.78303e-09	3.82775e-08
ENSG00000117318	ID3	50.7519	1.91454	0.937001	0.13934	6.72459	1.76087e-11	2.27489e-10
ENSG00000143162	CREG1	164	1.91943	0.940677	0.0841465	11.179	5.16456e-29	2.16879e-27
ENSG00000246705	H2AFJ	798.057	1.92012	0.941193	0.0492092	19.1264	1.52351e-81	2.78594e-79
ENSG00000005187	ACSM3	152.926	1.9211	0.941929	0.088928	10.5921	3.24403e-26	1.16317e-24
ENSG00000162654	GBP4	67.251	1.93066	0.949094	0.119788	7.92314	2.31582e-15	4.17034e-14
ENSG00000214338	SOGA3	86.567	1.93692	0.953766	0.110877	8.60204	7.83119e-18	1.69018e-16
ENSG00000231968	UBD	24.4389	1.93983	0.955931	0.159052	6.01019	1.85308e-09	1.93534e-08
ENSG00000114948	ADAM23	266.678	1.9476	0.9617	0.0659533	14.5815	3.68171e-48	3.30614e-46
ENSG00000154914	USP43	95.1123	1.94816	0.962113	0.118092	8.14717	3.72542e-16	7.15728e-15
ENSG00000167601	AXL	263.893	1.94974	0.963281	0.067148	14.3457	1.13427e-46	9.7504e-45
ENSG00000026751	SLAMF7	52.4901	1.95297	0.965672	0.138574	6.96864	3.2002e-12	4.41812e-11
ENSG00000134070	IRAK2	47.8466	1.96375	0.97361	0.137086	7.1022	1.22788e-12	1.75667e-11
ENSG00000136378	ADAMTS7	20.2291	1.9689	0.977393	0.163623	5.97345	2.32288e-09	2.39614e-08
ENSG00000123453	SARDH	34.7625	1.97118	0.97906	0.148841	6.5779	4.77152e-11	5.92754e-10
ENSG00000237606	RP11-203P23.2	26.7363	1.99439	0.99595	0.156666	6.35714	2.0554e-10	2.38571e-09
ENSG00000169715	MT1E	167.377	2.01088	1.00782	0.0857178	11.7575	6.46467e-32	3.01011e-30
ENSG00000184584	TMEM173	359.201	2.01461	1.0105	0.0639017	15.8134	2.5156e-56	2.84277e-54
ENSG00000255330	SOGA3	100.069	2.01659	1.01192	0.114095	8.86913	7.37194e-19	1.7143e-17
ENSG00000270885	RASL10B	88.7326	2.01833	1.01316	0.11562	8.76282	1.90432e-18	4.30883e-17
ENSG00000257322	RP11-511B23.2	31.4538	2.02639	1.01891	0.150147	6.7861	1.15209e-11	1.51863e-10
ENSG00000003096	KLHL13	56.4083	2.03271	1.02341	0.12631	8.10235	5.39091e-16	1.02108e-14
ENSG00000258171	RP11-511B23.3	133.209	2.0416	1.0297	0.099935	10.3037	6.77881e-25	2.25755e-23
ENSG00000183935	HTR7P1	58.0276	2.04361	1.03112	0.129426	7.96686	1.62755e-15	2.95738e-14
ENSG00000185664	PMEL	207.357	2.05409	1.0385	0.080065	12.9707	1.79328e-38	1.12373e-36
ENSG00000196189	SEMA4A	19.869	2.05471	1.03894	0.16198	6.41397	1.41782e-10	1.67565e-09
ENSG00000013297	CLDN11	182.108	2.058	1.04124	0.0829143	12.5581	3.59004e-36	2.01501e-34
ENSG00000104870	FCGRT	136.66	2.08862	1.06255	0.0951285	11.1697	5.73997e-29	2.39297e-27
ENSG00000178531	CTXN1	46.8013	2.11975	1.08389	0.13877	7.81069	5.68748e-15	9.91366e-14
ENSG00000157601	MX1	421.958	2.12933	1.0904	0.0721291	15.1173	1.24524e-51	1.23389e-49
ENSG00000128482	RNF112	10.7613	2.14135	1.09852	0.164749	6.66784	2.59587e-11	3.3069e-10
ENSG00000163520	FBLN2	8.65476	2.14716	1.10243	0.157883	6.98258	2.89809e-12	4.02313e-11
ENSG00000171094	ALK	36.2713	2.1563	1.10856	0.149919	7.39436	1.42092e-13	2.21222e-12
ENSG00000159403	C1R	1788.56	2.16588	1.11496	0.0318295	35.029	8.15133e-269	1.17117e-265
ENSG00000057704	TMCC3	108.678	2.16635	1.11527	0.105158	10.6056	2.80559e-26	1.01137e-24
ENSG00000101680	LAMA1	112.628	2.20827	1.14292	0.113613	10.0597	8.32285e-24	2.6323e-22
ENSG00000196739	COL27A1	313.293	2.22176	1.1517	0.0687799	16.7448	6.18368e-63	8.2374e-61
ENSG00000168843	FSTL5	385.882	2.2267	1.15491	0.0745783	15.4858	4.32567e-54	4.62823e-52
ENSG00000165509	MAGEC3	92.3801	2.22882	1.15628	0.113295	10.2059	1.86517e-24	6.08071e-23
ENSG00000050344	NFE2L3	320.429	2.24751	1.16833	0.0726491	16.0818	3.42324e-58	4.09872e-56
ENSG00000182890	GLUD2	349.362	2.2662	1.18028	0.0640196	18.4362	6.73702e-76	1.16376e-73
ENSG00000101333	PLCB4	84.9802	2.26624	1.1803	0.113076	10.4381	1.66038e-25	5.69941e-24
ENSG00000084453	SLCO1A2	28.0425	2.26631	1.18035	0.159626	7.39444	1.42001e-13	2.21222e-12
ENSG00000183287	CCBE1	141.508	2.26803	1.18144	0.0978855	12.0696	1.5288e-33	7.72657e-32
ENSG00000162849	KIF26B	43.2659	2.29112	1.19606	0.14417	8.29617	1.0752e-16	2.14348e-15
ENSG00000250420	AACSP1	24.7535	2.32893	1.21967	0.159423	7.65051	2.00191e-14	3.32248e-13
ENSG00000175899	A2M	882.157	2.33056	1.22068	0.0532501	22.9235	2.70971e-116	9.73317e-114
ENSG00000099282	TSPAN15	77.8566	2.40391	1.26538	0.121845	10.3852	2.8956e-25	9.83868e-24
ENSG00000121552	CSTA	26.889	2.40997	1.26902	0.161529	7.85629	3.95667e-15	7.02457e-14
ENSG00000235621	LINC00494	18.9552	2.44543	1.29009	0.164457	7.84453	4.34583e-15	7.68834e-14
ENSG00000128284	APOL3	85.6478	2.46805	1.30337	0.111153	11.726	9.38196e-32	4.33835e-30
ENSG00000137801	THBS1	541.502	2.47034	1.30471	0.054105	24.1143	1.76859e-128	7.26025e-126
ENSG00000101311	FERMT1	135.792	2.48457	1.313	0.102137	12.8552	8.04046e-38	4.8715e-36
ENSG00000155849	ELMO1	135.772	2.5244	1.33594	0.094067	14.202	8.90222e-46	7.33886e-44
ENSG00000024422	EHD2	160.399	2.52674	1.33728	0.0897665	14.8973	3.43241e-50	3.27217e-48
ENSG00000101115	SALL4	85.9578	2.53538	1.3422	0.116702	11.5011	1.30245e-30	5.7834e-29
ENSG00000023445	BIRC3	499.26	2.56048	1.35641	0.0672795	20.1609	2.16016e-90	4.67222e-88
ENSG00000109846	CRYAB	132.889	2.65153	1.40682	0.0989329	14.22	6.88914e-46	5.72624e-44
ENSG00000182326	C1S	1248.41	2.68548	1.42518	0.0390265	36.5183	5.67783e-292	9.51747e-289
ENSG00000178538	CA8	150.979	2.69729	1.43151	0.0899126	15.9212	4.5198e-57	5.22504e-55
ENSG00000165617	DACT1	259.384	2.70347	1.43481	0.0775252	18.5077	1.79048e-76	3.13178e-74
ENSG00000003249	DBNDD1	162.55	2.86053	1.51628	0.090637	16.7292	8.03271e-63	1.06301e-60
ENSG00000146950	SHROOM2	242.04	3.13791	1.64981	0.0786943	20.9647	1.37661e-97	3.37689e-95
ENSG00000226203	LINC01733	65.3219	3.77354	1.91592	0.132003	14.5141	9.85778e-48	8.81286e-46
ENSG00000125730	C3	808.392	4.29794	2.10364	0.0625768	33.617	9.47368e-248	1.27042e-244
ENSG00000154162	CDH12	80.6747	5.28446	2.40175	0.131278	18.2952	9.04351e-75	1.46702e-72
ENSG00000179083	FAM133A	208.351	8.56777	3.09892	0.101918	30.406	4.57993e-203	4.00544e-200

## Sheet: common
Gene stable ID	Gene name
ENSG00000175899	A2M
ENSG00000245105	A2M-AS1
ENSG00000250420	AACSP1
ENSG00000165029	ABCA1
ENSG00000107331	ABCA2
ENSG00000154258	ABCA9
ENSG00000239467	AC007405.6
ENSG00000267216	AC010642.1
ENSG00000226539	AC012512.1
ENSG00000204876	AC021218.2
ENSG00000225649	AC064875.2
ENSG00000233296	AC092159.2
ENSG00000230606	AC159540.1
ENSG00000213088	ACKR1
ENSG00000068366	ACSL4
ENSG00000197142	ACSL5
ENSG00000005187	ACSM3
ENSG00000114948	ADAM23
ENSG00000168615	ADAM9
ENSG00000156140	ADAMTS3
ENSG00000136378	ADAMTS7
ENSG00000197859	ADAMTSL2
ENSG00000173175	ADCY5
ENSG00000117114	ADGRL2
ENSG00000163485	ADORA1
ENSG00000139154	AEBP2
ENSG00000155966	AFF2
ENSG00000106351	AGFG2
ENSG00000187546	AGMO
ENSG00000158467	AHCYL2
ENSG00000185567	AHNAK2
ENSG00000126878	AIF1L
ENSG00000235615	AJ239322.1
ENSG00000151320	AKAP6
ENSG00000128918	ALDH1A2
ENSG00000139133	ALG10
ENSG00000171094	ALK
ENSG00000139211	AMIGO2
ENSG00000101935	AMMECR1
ENSG00000114019	AMOTL2
ENSG00000151150	ANK3
ENSG00000180777	ANKRD30B
ENSG00000151572	ANO4
ENSG00000262139	ANO4
ENSG00000189058	APOD
ENSG00000128284	APOL3
ENSG00000178878	APOLD1
ENSG00000180801	ARSJ
ENSG00000156219	ART3
ENSG00000169093	ASMTL
ENSG00000108381	ASPA
ENSG00000162772	ATF3
ENSG00000166669	ATF7IP2
ENSG00000143153	ATP1B1
ENSG00000132932	ATP8A2
ENSG00000054793	ATP9A
ENSG00000167601	AXL
ENSG00000278910	BANCR
ENSG00000123685	BATF3
ENSG00000060982	BCAT1
ENSG00000102409	BEX4
ENSG00000182492	BGN
ENSG00000123095	BHLHE41
ENSG00000151746	BICD1
ENSG00000023445	BIRC3
ENSG00000125378	BMP4
ENSG00000116985	BMP8B
ENSG00000133243	BTBD2
ENSG00000166780	C16orf45
ENSG00000278823	C16orf45
ENSG00000159403	C1R
ENSG00000205885	C1RL-AS1
ENSG00000182326	C1S
ENSG00000188511	C22orf34
ENSG00000111731	C2CD5
ENSG00000125730	C3
ENSG00000171860	C3AR1
ENSG00000154274	C4orf19
ENSG00000197261	C6orf141
ENSG00000186312	CA5BP1
ENSG00000178538	CA8
ENSG00000182389	CACNB4
ENSG00000182985	CADM1
ENSG00000162706	CADM3
ENSG00000172137	CALB2
ENSG00000282830	CALB2
ENSG00000162545	CAMK2N1
ENSG00000165233	CARD19
ENSG00000137752	CASP1
ENSG00000105974	CAV1
ENSG00000105971	CAV2
ENSG00000160200	CBS
ENSG00000274276	CBSL
ENSG00000197692	CBX3P7
ENSG00000183287	CCBE1
ENSG00000181982	CCDC149
ENSG00000163040	CCDC74A
ENSG00000128283	CDC42EP1
ENSG00000154162	CDH12
ENSG00000058091	CDK14
ENSG00000117266	CDK18
ENSG00000156345	CDK20
ENSG00000129355	CDKN2D
ENSG00000128656	CHN1
ENSG00000168539	CHRM1
ENSG00000133019	CHRM3
ENSG00000171365	CLCN5
ENSG00000013297	CLDN11
ENSG00000105472	CLEC11A
ENSG00000110852	CLEC2B
ENSG00000069493	CLEC2D
ENSG00000139182	CLSTN3
ENSG00000143786	CNIH3
ENSG00000108821	COL1A1
ENSG00000196739	COL27A1
ENSG00000204262	COL5A2
ENSG00000080573	COL5A3
ENSG00000142156	COL6A1
ENSG00000106034	CPED1
ENSG00000120054	CPN1
ENSG00000106066	CPVL
ENSG00000143162	CREG1
ENSG00000109846	CRYAB
ENSG00000121552	CSTA
ENSG00000267221	CTD-2132N18.2
ENSG00000282393	CTD-3113P16.11
ENSG00000283515	CTD-3138B18.4
ENSG00000144677	CTDSPL
ENSG00000103811	CTSH
ENSG00000163131	CTSS
ENSG00000178531	CTXN1
ENSG00000006210	CX3CL1
ENSG00000147231	CXorf57
ENSG00000145476	CYP4V2
ENSG00000165617	DACT1
ENSG00000197380	DACT3
ENSG00000003249	DBNDD1
ENSG00000080166	DCT
ENSG00000168209	DDIT4
ENSG00000204580	DDR1
ENSG00000215522	DDR1
ENSG00000234078	DDR1
ENSG00000213782	DDX47
ENSG00000169084	DHRSX
ENSG00000108813	DLX4
ENSG00000105880	DLX5
ENSG00000006377	DLX6
ENSG00000114841	DNAH1
ENSG00000115423	DNAH6
ENSG00000007174	DNAH9
ENSG00000187957	DNER
ENSG00000259660	DNM1P47
ENSG00000197959	DNM3
ENSG00000134769	DTNA
ENSG00000120875	DUSP4
ENSG00000130829	DUSP9
ENSG00000158560	DYNC1I1
ENSG00000121310	ECHDC2
ENSG00000150456	EEF1AKMT1
ENSG00000203666	EFCAB2
ENSG00000146648	EGFR
ENSG00000024422	EHD2
ENSG00000155849	ELMO1
ENSG00000138080	EMILIN1
ENSG00000171617	ENC1
ENSG00000132199	ENOSF1
ENSG00000136960	ENPP2
ENSG00000116016	EPAS1
ENSG00000142627	EPHA2
ENSG00000154928	EPHB1
ENSG00000151491	EPS8
ENSG00000177106	EPS8L2
ENSG00000143845	ETNK2
ENSG00000164434	FABP7
ENSG00000177096	FAM109B
ENSG00000179083	FAM133A
ENSG00000147724	FAM135B
ENSG00000197852	FAM212B
ENSG00000196937	FAM3C
ENSG00000174028	FAM3C2
ENSG00000183508	FAM46C
ENSG00000111913	FAM65B
ENSG00000180921	FAM83H
ENSG00000273889	FAM83H
ENSG00000083857	FAT1
ENSG00000146267	FAXC
ENSG00000162458	FBLIM1
ENSG00000163520	FBLN2
ENSG00000159069	FBXW5
ENSG00000104870	FCGRT
ENSG00000132185	FCRLA
ENSG00000101311	FERMT1
ENSG00000149557	FEZ1
ENSG00000139132	FGD4
ENSG00000114279	FGF12
ENSG00000137441	FGFBP2
ENSG00000077782	FGFR1
ENSG00000111790	FGFR1OP2
ENSG00000127418	FGFRL1
ENSG00000007933	FMO3
ENSG00000115414	FN1
ENSG00000169933	FRMPD4
ENSG00000134363	FST
ENSG00000168843	FSTL5
ENSG00000140564	FURIN
ENSG00000089356	FXYD3
ENSG00000157240	FZD1
ENSG00000162654	GBP4
ENSG00000187210	GCNT1
ENSG00000130513	GDF15
ENSG00000164949	GEM
ENSG00000145990	GFOD1
ENSG00000196329	GIMAP5
ENSG00000121743	GJA3
ENSG00000178445	GLDC
ENSG00000139278	GLIPR1
ENSG00000107249	GLIS3
ENSG00000182890	GLUD2
ENSG00000137198	GMPR
ENSG00000087258	GNAO1
ENSG00000127920	GNG11
ENSG00000155265	GOLGA7B
ENSG00000111711	GOLT1B
ENSG00000115290	GRB14
ENSG00000155511	GRIA1
ENSG00000100077	GRK3
ENSG00000134202	GSTM3
ENSG00000133433	GSTT2B
ENSG00000196275	GTF2IRD2
ENSG00000174428	GTF2IRD2B
ENSG00000246705	H2AFJ
ENSG00000130956	HABP4
ENSG00000224189	HAGLR
ENSG00000103044	HAS3
ENSG00000213931	HBE1
ENSG00000260880	HCCAT5
ENSG00000225629	HCG22
ENSG00000237894	HCG22
ENSG00000138642	HERC6
ENSG00000179111	HES7
ENSG00000164683	HEY1
ENSG00000135547	HEY2
ENSG00000064393	HIPK2
ENSG00000184678	HIST2H2BE
ENSG00000232126	HLA-B
ENSG00000232957	HLA-DOA
ENSG00000229295	HLA-DPB1
ENSG00000196735	HLA-DQA1
ENSG00000196101	HLA-DRB3
ENSG00000170689	HOXB9
ENSG00000196639	HRH1
ENSG00000226742	HSBP1L1
ENSG00000072506	HSD17B10
ENSG00000099377	HSD3B7
ENSG00000165868	HSPA12A
ENSG00000152137	HSPB8
ENSG00000148680	HTR7
ENSG00000183935	HTR7P1
ENSG00000105376	ICAM5
ENSG00000117318	ID3
ENSG00000172201	ID4
ENSG00000144847	IGSF11
ENSG00000064102	INTS13
ENSG00000133704	IPO8
ENSG00000134070	IRAK2
ENSG00000111203	ITFG2
ENSG00000213949	ITGA1
ENSG00000198542	ITGBL1
ENSG00000078596	ITM2A
ENSG00000160145	KALRN
ENSG00000177301	KCNA2
ENSG00000156113	KCNMA1
ENSG00000104783	KCNN4
ENSG00000189367	KIAA0408
ENSG00000135709	KIAA0513
ENSG00000164976	KIAA1161
ENSG00000120549	KIAA1217
ENSG00000162849	KIF26B
ENSG00000281216	KIF26B
ENSG00000003096	KLHL13
ENSG00000133619	KRBA1
ENSG00000213424	KRT222
ENSG00000198910	L1CAM
ENSG00000264707	L3MBTL4-AS1
ENSG00000101680	LAMA1
ENSG00000043462	LCP2
ENSG00000231023	LINC00326
ENSG00000232977	LINC00327
ENSG00000231238	LINC00349
ENSG00000233532	LINC00460
ENSG00000235621	LINC00494
ENSG00000263753	LINC00667
ENSG00000231298	LINC00704
ENSG00000240476	LINC00973
ENSG00000234840	LINC01239
ENSG00000203999	LINC01270
ENSG00000204792	LINC01291
ENSG00000230836	LINC01293
ENSG00000226203	LINC01733
ENSG00000258910	LINC01956
ENSG00000079435	LIPE
ENSG00000100258	LMF2
ENSG00000136153	LMO7
ENSG00000134013	LOXL2
ENSG00000198121	LPAR1
ENSG00000147145	LPAR4
ENSG00000101577	LPIN2
ENSG00000121207	LRAT
ENSG00000081479	LRP2
ENSG00000070018	LRP6
ENSG00000281324	LRP6
ENSG00000188906	LRRK2
ENSG00000185565	LSAMP
ENSG00000178573	MAF
ENSG00000204103	MAFB
ENSG00000165509	MAGEC3
ENSG00000165072	MAMDC2
ENSG00000078018	MAP2
ENSG00000006432	MAP3K9
ENSG00000121653	MAPK8IP1
ENSG00000008735	MAPK8IP2
ENSG00000197971	MBP
ENSG00000076706	MCAM
ENSG00000085276	MECOM
ENSG00000145794	MEGF10
ENSG00000163975	MELTF
ENSG00000103260	METRN
ENSG00000168389	MFSD2A
ENSG00000257743	MGAM2
ENSG00000278563	MGAM2
ENSG00000074416	MGLL
ENSG00000111341	MGP
ENSG00000008394	MGST1
ENSG00000240972	MIF
ENSG00000276701	MIF
ENSG00000224141	MIR548XHG
ENSG00000215386	MIR99AHG
ENSG00000102996	MMP15
ENSG00000106330	MOSPD3
ENSG00000179826	MRGPRX3
ENSG00000169715	MT1E
ENSG00000185499	MUC1
ENSG00000157601	MX1
ENSG00000104177	MYEF2
ENSG00000172927	MYEOV
ENSG00000144821	MYH15
ENSG00000071909	MYO3B
ENSG00000196586	MYO6
ENSG00000226779	NAALADL2-AS2
ENSG00000167011	NAT16
ENSG00000134369	NAV1
ENSG00000149294	NCAM1
ENSG00000104419	NDRG1
ENSG00000111859	NEDD9
ENSG00000162614	NEXN
ENSG00000050344	NFE2L3
ENSG00000116962	NID1
ENSG00000101004	NINL
ENSG00000140807	NKD1
ENSG00000091592	NLRP1
ENSG00000166741	NNMT
ENSG00000136999	NOV
ENSG00000104967	NOVA2
ENSG00000107281	NPDC1
ENSG00000159899	NPR2
ENSG00000169297	NR0B1
ENSG00000175745	NR2F1
ENSG00000237187	NR2F1-AS1
ENSG00000091129	NRCAM
ENSG00000099250	NRP1
ENSG00000168824	NSG1
ENSG00000135318	NT5E
ENSG00000111335	OAS2
ENSG00000105088	OLFM2
ENSG00000079156	OSBPL6
ENSG00000129116	PALLD
ENSG00000197702	PARVA
ENSG00000102390	PBDC1
ENSG00000090097	PCBP4
ENSG00000189184	PCDH18
ENSG00000113211	PCDHB6
ENSG00000253846	PCDHGA10
ENSG00000253731	PCDHGA6
ENSG00000186472	PCLO
ENSG00000115252	PDE1A
ENSG00000113448	PDE4D
ENSG00000131435	PDLIM4
ENSG00000123836	PFKFB2
ENSG00000070087	PFN2
ENSG00000102174	PHEX
ENSG00000226057	PHF2P2
ENSG00000153823	PID1
ENSG00000165495	PKNOX2
ENSG00000176485	PLA2G16
ENSG00000116711	PLA2G4A
ENSG00000184381	PLA2G6
ENSG00000137841	PLCB2
ENSG00000101333	PLCB4
ENSG00000052126	PLEKHA5
ENSG00000021300	PLEKHB1
ENSG00000120278	PLEKHG1
ENSG00000152527	PLEKHH2
ENSG00000148735	PLEKHS1
ENSG00000076356	PLXNA2
ENSG00000130827	PLXNA3
ENSG00000185664	PMEL
ENSG00000147588	PMP2
ENSG00000006757	PNPLA4
ENSG00000114631	PODXL2
ENSG00000130714	POMT1
ENSG00000110841	PPFIBP1
ENSG00000111110	PPM1H
ENSG00000019485	PRDM11
ENSG00000142611	PRDM16
ENSG00000124126	PREX1
ENSG00000175785	PRIMA1
ENSG00000274089	PRIMA1
ENSG00000186654	PRR5
ENSG00000135362	PRR5L
ENSG00000156011	PSD3
ENSG00000070778	PTPN21
ENSG00000105426	PTPRS
ENSG00000106278	PTPRZ1
ENSG00000130021	PUDP
ENSG00000171813	PWWP2B
ENSG00000041353	RAB27B
ENSG00000168461	RAB31
ENSG00000228903	RASA4CP
ENSG00000270885	RASL10B
ENSG00000139194	RBP5
ENSG00000164620	RELL2
ENSG00000182175	RGMA
ENSG00000138835	RGS3
ENSG00000187994	RINL
ENSG00000282895	RINL
ENSG00000128482	RNF112
ENSG00000176641	RNF152
ENSG00000141576	RNF157
ENSG00000127870	RNF6
ENSG00000255983	RP11-1038A11.1
ENSG00000227068	RP11-12A16.3
ENSG00000283384	RP11-153I24.5
ENSG00000237606	RP11-203P23.2
ENSG00000234424	RP11-213G2.1
ENSG00000256967	RP11-273B20.1
ENSG00000272068	RP11-284F21.9
ENSG00000248872	RP11-344G13.1
ENSG00000250132	RP11-359B12.2
ENSG00000247903	RP11-421F16.3
ENSG00000225106	RP11-429E11.2
ENSG00000272442	RP11-444E17.6
ENSG00000281998	RP11-445F12.1
ENSG00000257322	RP11-511B23.2
ENSG00000258171	RP11-511B23.3
ENSG00000249111	RP11-622J8.1
ENSG00000249196	RP11-669N7.2
ENSG00000261616	RP11-6O2.3
ENSG00000261054	RP11-6O2.4
ENSG00000250620	RP11-91J3.3
ENSG00000229771	RP4-644L1.2
ENSG00000219410	RP4-761J14.8
ENSG00000224950	RP5-1086K13.1
ENSG00000228742	RP5-884M6.1
ENSG00000240356	RPL23AP7
ENSG00000184319	RPL23AP82
ENSG00000071242	RPS6KA2
ENSG00000133818	RRAS2
ENSG00000102445	RUBCNL
ENSG00000198626	RYR2
ENSG00000197747	S100A10
ENSG00000101115	SALL4
ENSG00000123453	SARDH
ENSG00000171951	SCG2
ENSG00000169439	SDC2
ENSG00000133488	SEC14L4
ENSG00000170381	SEMA3E
ENSG00000196189	SEMA4A
ENSG00000112902	SEMA5A
ENSG00000167680	SEMA6B
ENSG00000197632	SERPINB2
ENSG00000099937	SERPIND1
ENSG00000082497	SERTAD4
ENSG00000281230	SERTAD4
ENSG00000152217	SETBP1
ENSG00000127990	SGCE
ENSG00000146950	SHROOM2
ENSG00000268849	SIGLEC22P
ENSG00000068903	SIRT2
ENSG00000283100	SIRT2
ENSG00000026751	SLAMF7
ENSG00000158296	SLC13A3
ENSG00000079215	SLC1A3
ENSG00000254827	SLC22A18AS
ENSG00000274454	SLC22A18AS
ENSG00000188467	SLC24A5
ENSG00000091137	SLC26A4
ENSG00000170385	SLC30A1
ENSG00000134955	SLC37A2
ENSG00000111371	SLC38A1
ENSG00000196950	SLC39A10
ENSG00000164175	SLC45A2
ENSG00000142494	SLC47A1
ENSG00000101276	SLC52A3
ENSG00000151012	SLC7A11
ENSG00000092068	SLC7A8
ENSG00000084453	SLCO1A2
ENSG00000082014	SMARCD3
ENSG00000256537	SMIM10L1
ENSG00000281930	SMIM10L1
ENSG00000112562	SMOC2
ENSG00000172594	SMPDL3A
ENSG00000019549	SNAI2
ENSG00000224078	SNHG14
ENSG00000100028	SNRPD3
ENSG00000128739	SNRPN
ENSG00000214338	SOGA3
ENSG00000255330	SOGA3
ENSG00000095637	SORBS1
ENSG00000181449	SOX2
ENSG00000134532	SOX5
ENSG00000113140	SPARC
ENSG00000249481	SPATS1
ENSG00000152377	SPOCK1
ENSG00000118785	SPP1
ENSG00000122862	SRGN
ENSG00000145687	SSBP2
ENSG00000136840	ST6GALNAC4
ENSG00000211455	STK38L
ENSG00000197457	STMN3
ENSG00000076944	STXBP2
ENSG00000100321	SYNGR1
ENSG00000182253	SYNM
ENSG00000132718	SYT11
ENSG00000213023	SYT3
ENSG00000137501	SYTL2
ENSG00000147041	SYTL5
ENSG00000145979	TBC1D7
ENSG00000009694	TENM1
ENSG00000135269	TES
ENSG00000070759	TESK2
ENSG00000091513	TF
ENSG00000115112	TFCP2L1
ENSG00000092969	TGFB2
ENSG00000120708	TGFBI
ENSG00000137801	THBS1
ENSG00000186340	THBS2
ENSG00000130775	THEMIS2
ENSG00000144115	THNSL2
ENSG00000136114	THSD1
ENSG00000005108	THSD7A
ENSG00000156299	TIAM1
ENSG00000223573	TINCR
ENSG00000065717	TLE2
ENSG00000136869	TLR4
ENSG00000169908	TM4SF1
ENSG00000064115	TM7SF3
ENSG00000057704	TMCC3
ENSG00000139364	TMEM132B
ENSG00000157600	TMEM164
ENSG00000205269	TMEM170B
ENSG00000184584	TMEM173
ENSG00000261115	TMEM178B
ENSG00000148483	TMEM236
ENSG00000125355	TMEM255A
ENSG00000147027	TMEM47
ENSG00000165548	TMEM63C
ENSG00000154646	TMPRSS15
ENSG00000164897	TMUB1
ENSG00000123610	TNFAIP6
ENSG00000127863	TNFRSF19
ENSG00000102524	TNFSF13B
ENSG00000174292	TNK1
ENSG00000283781	TNK1
ENSG00000128294	TPST2
ENSG00000150244	TRIM48
ENSG00000167723	TRPV3
ENSG00000270641	TSIX
ENSG00000106537	TSPAN13
ENSG00000099282	TSPAN15
ENSG00000231738	TSPAN19
ENSG00000168785	TSPAN5
ENSG00000141540	TTYH2
ENSG00000166402	TUB
ENSG00000122691	TWIST1
ENSG00000077498	TYR
ENSG00000231968	UBD
ENSG00000145040	UCN2
ENSG00000175567	UCP2
ENSG00000154914	USP43
ENSG00000038427	VCAN
ENSG00000128564	VGF
ENSG00000224999	VTA1P1
ENSG00000169884	WNT10B
ENSG00000047644	WWC3
ENSG00000172967	XKR3
ENSG00000233085	XXyac-YX65C7_A.3
ENSG00000207497	Y_RNA
ENSG00000126970	ZC4H2
ENSG00000204186	ZDBF2
ENSG00000283649	ZDBF2
ENSG00000104219	ZDHHC2
ENSG00000142065	ZFP14
ENSG00000196867	ZFP28
ENSG00000187815	ZFP69
ENSG00000184939	ZFP90
ENSG00000178764	ZHX2
ENSG00000213762	ZNF134
ENSG00000196387	ZNF140
ENSG00000147394	ZNF185
ENSG00000165512	ZNF22
ENSG00000263002	ZNF234
ENSG00000152454	ZNF256
ENSG00000083844	ZNF264
ENSG00000181894	ZNF329
ENSG00000138311	ZNF365
ENSG00000198795	ZNF521
ENSG00000183647	ZNF530
ENSG00000198131	ZNF544
ENSG00000188321	ZNF559
ENSG00000168916	ZNF608
ENSG00000176024	ZNF613
ENSG00000142556	ZNF614
ENSG00000204611	ZNF616
ENSG00000197372	ZNF675
ENSG00000197472	ZNF695
ENSG00000197951	ZNF71
ENSG00000182903	ZNF721
ENSG00000152439	ZNF773
ENSG00000128000	ZNF780B
ENSG00000281601	ZNF780B
ENSG00000213799	ZNF845
ENSG00000184635	ZNF93
ENSG00000106400	ZNHIT1
