# Supplementary material for: SIRT2 Contributes to the Resistance of Melanoma Cells to the Multikinase Inhibitor Dasatinib
Source: Cancers (Basel). 2019 May 14;11(5):673. doi: 10.3390/cancers11050673 (PMC6562913; doi:10.3390/cancers11050673)
Supplement: Supplementary file 1 [file cancers-11-00673-s001.zip › cancers-489669 - supplementary files/DataSet_S3.xls]

## Sheet: MDA-MB-435S SCM1 vs. SSM15
Displaying only results for FDR P < 0.05
Correction:	False Discovery Rate
Analysis Type:		PANTHER Overrepresentation Test (Released 20171205)
Annotation Version and Release Date:		GO Ontology database Released 2018-08-09
Analyzed List:		upload_1 (Homo sapiens)
Reference List:		Homo sapiens (all genes in database)
Test Type:		Fisher's Exact
GO biological process complete		Homo sapiens - REFLIST (21042)	upload_1 (532)	upload_1 (expected)	upload_1 (over/under)	upload_1 (fold Enrichment)	upload_1 (raw P-value)	upload_1 (FDR)
cell adhesion	GO:0007155	906	74	22.91	+	3.23	6.77E-18	1.07E-13
biological adhesion	GO:0022610	912	74	23.06	+	3.21	9.48E-18	7.46E-14
system development	GO:0048731	4271	183	107.98	+	1.69	8.59E-14	4.51E-10
neurogenesis	GO:0022008	1565	89	39.57	+	2.25	2.23E-12	8.76E-09
cell migration	GO:0016477	913	63	23.08	+	2.73	2.91E-12	9.15E-09
regulation of developmental process	GO:0050793	2466	120	62.35	+	1.92	4.22E-12	1.11E-08
locomotion	GO:0040011	1244	76	31.45	+	2.42	5.10E-12	1.15E-08
regulation of multicellular organismal process	GO:0051239	2931	135	74.10	+	1.82	5.97E-12	1.17E-08
regulation of biological process	GO:0050789	11439	368	289.21	+	1.27	6.10E-12	1.07E-08
nervous system development	GO:0007399	2251	112	56.91	+	1.97	7.14E-12	1.12E-08
multicellular organism development	GO:0007275	4839	193	122.34	+	1.58	9.95E-12	1.42E-08
generation of neurons	GO:0048699	1473	84	37.24	+	2.26	1.14E-11	1.49E-08
localization of cell	GO:0051674	1019	66	25.76	+	2.56	1.25E-11	1.51E-08
cell motility	GO:0048870	1019	66	25.76	+	2.56	1.25E-11	1.40E-08
biological regulation	GO:0065007	12108	381	306.12	+	1.24	3.64E-11	3.82E-08
negative regulation of response to stimulus	GO:0048585	1547	85	39.11	+	2.17	3.93E-11	3.87E-08
regulation of anatomical structure morphogenesis	GO:0022603	1001	64	25.31	+	2.53	4.27E-11	3.96E-08
negative regulation of cell communication	GO:0010648	1287	75	32.54	+	2.30	5.15E-11	4.50E-08
negative regulation of signaling	GO:0023057	1291	75	32.64	+	2.30	5.78E-11	4.79E-08
multicellular organismal process	GO:0032501	6716	243	169.80	+	1.43	6.92E-11	5.45E-08
regulation of response to stimulus	GO:0048583	4178	170	105.63	+	1.61	7.63E-11	5.72E-08
regulation of multicellular organismal development	GO:2000026	1918	97	48.49	+	2.00	1.18E-10	8.42E-08
regulation of cellular process	GO:0050794	10748	346	271.74	+	1.27	1.53E-10	1.04E-07
movement of cell or subcellular component	GO:0006928	1465	80	37.04	+	2.16	2.26E-10	1.48E-07
regulation of cell differentiation	GO:0045595	1721	89	43.51	+	2.05	3.15E-10	1.98E-07
anatomical structure development	GO:0048856	5197	198	131.39	+	1.51	3.35E-10	2.03E-07
regulation of cell development	GO:0060284	903	58	22.83	+	2.54	3.35E-10	1.95E-07
negative regulation of signal transduction	GO:0009968	1194	69	30.19	+	2.29	4.85E-10	2.73E-07
negative regulation of developmental process	GO:0051093	918	58	23.21	+	2.50	5.78E-10	3.14E-07
regulation of cell communication	GO:0010646	3462	145	87.53	+	1.66	6.59E-10	3.46E-07
extracellular matrix organization	GO:0030198	315	31	7.96	+	3.89	6.95E-10	3.53E-07
animal organ development	GO:0048513	3084	133	77.97	+	1.71	7.19E-10	3.53E-07
regulation of signaling	GO:0023051	3495	146	88.36	+	1.65	7.57E-10	3.61E-07
extracellular structure organization	GO:0043062	359	33	9.08	+	3.64	9.65E-10	4.47E-07
biological_process	GO:0008150	17703	495	447.58	+	1.11	1.12E-09	5.02E-07
Unclassified	UNCLASSIFIED	3339	37	84.42	-	.44	1.12E-09	4.88E-07
regulation of neurogenesis	GO:0050767	783	52	19.80	+	2.63	1.53E-09	6.50E-07
developmental process	GO:0032502	5518	203	139.51	+	1.46	3.52E-09	1.46E-06
regulation of nervous system development	GO:0051960	883	55	22.32	+	2.46	3.65E-09	1.47E-06
cell surface receptor signaling pathway	GO:0007166	2360	107	59.67	+	1.79	4.60E-09	1.81E-06
regulation of localization	GO:0032879	2623	115	66.32	+	1.73	6.75E-09	2.59E-06
negative regulation of cell differentiation	GO:0045596	688	46	17.39	+	2.64	7.70E-09	2.89E-06
regulation of plasma membrane bounded cell projection organization	GO:0120035	640	43	16.18	+	2.66	2.13E-08	7.79E-06
anatomical structure morphogenesis	GO:0009653	2049	94	51.80	+	1.81	2.71E-08	9.71E-06
negative regulation of cellular process	GO:0048523	4542	171	114.83	+	1.49	2.72E-08	9.50E-06
negative regulation of multicellular organismal process	GO:0051241	1149	63	29.05	+	2.17	2.81E-08	9.60E-06
regulation of cell projection organization	GO:0031344	648	43	16.38	+	2.62	2.97E-08	9.95E-06
regulation of signal transduction	GO:0009966	3113	128	78.71	+	1.63	3.50E-08	1.15E-05
regulation of cell morphogenesis involved in differentiation	GO:0010769	297	27	7.51	+	3.60	4.08E-08	1.31E-05
regulation of cell morphogenesis	GO:0022604	477	35	12.06	+	2.90	6.34E-08	2.00E-05
negative regulation of biological process	GO:0048519	5080	185	128.44	+	1.44	6.80E-08	2.10E-05
cell-cell adhesion	GO:0098609	481	35	12.16	+	2.88	7.67E-08	2.32E-05
anatomical structure formation involved in morphogenesis	GO:0048646	866	51	21.89	+	2.33	7.86E-08	2.33E-05
positive regulation of biological process	GO:0048518	5905	207	149.29	+	1.39	9.79E-08	2.85E-05
regulation of transport	GO:0051049	1781	83	45.03	+	1.84	1.19E-07	3.40E-05
regulation of locomotion	GO:0040012	930	53	23.51	+	2.25	1.24E-07	3.48E-05
neuron differentiation	GO:0030182	964	54	24.37	+	2.22	1.24E-07	3.43E-05
regulation of cellular component movement	GO:0051270	935	53	23.64	+	2.24	1.34E-07	3.65E-05
regulation of neuron differentiation	GO:0045664	631	41	15.95	+	2.57	1.47E-07	3.92E-05
cellular developmental process	GO:0048869	3650	141	92.28	+	1.53	1.82E-07	4.78E-05
cell differentiation	GO:0030154	3574	139	90.36	+	1.54	1.89E-07	4.86E-05
cell development	GO:0048468	1563	75	39.52	+	1.90	1.91E-07	4.86E-05
negative regulation of developmental growth	GO:0048640	102	15	2.58	+	5.82	1.95E-07	4.87E-05
regulation of cell motility	GO:2000145	854	49	21.59	+	2.27	2.50E-07	6.15E-05
cellular response to chemical stimulus	GO:0070887	2755	113	69.65	+	1.62	2.76E-07	6.68E-05
angiogenesis	GO:0001525	309	26	7.81	+	3.33	2.95E-07	7.02E-05
negative regulation of intracellular signal transduction	GO:1902532	494	34	12.49	+	2.72	3.98E-07	9.34E-05
chemotaxis	GO:0006935	518	35	13.10	+	2.67	4.02E-07	9.31E-05
response to chemical	GO:0042221	4303	159	108.79	+	1.46	4.03E-07	9.19E-05
taxis	GO:0042330	520	35	13.15	+	2.66	4.38E-07	9.84E-05
positive regulation of cellular component movement	GO:0051272	500	34	12.64	+	2.69	5.15E-07	1.14E-04
negative regulation of cell development	GO:0010721	319	26	8.07	+	3.22	5.18E-07	1.13E-04
regulation of neuron projection development	GO:0010975	477	33	12.06	+	2.74	5.30E-07	1.14E-04
negative regulation of growth	GO:0045926	257	23	6.50	+	3.54	5.32E-07	1.13E-04
regulation of cell migration	GO:0030334	799	46	20.20	+	2.28	6.02E-07	1.26E-04
regulation of cell-substrate adhesion	GO:0010810	202	20	5.11	+	3.92	6.92E-07	1.43E-04
tube morphogenesis	GO:0035239	634	39	16.03	+	2.43	8.50E-07	1.74E-04
regulation of MAPK cascade	GO:0043408	753	44	19.04	+	2.31	9.66E-07	1.95E-04
positive regulation of cellular process	GO:0048522	5210	183	131.72	+	1.39	1.02E-06	2.03E-04
positive regulation of locomotion	GO:0040017	519	34	13.12	+	2.59	1.14E-06	2.24E-04
regulation of intracellular signal transduction	GO:1902531	1834	81	46.37	+	1.75	1.40E-06	2.72E-04
negative regulation of cell projection organization	GO:0031345	176	18	4.45	+	4.05	1.63E-06	3.12E-04
response to external stimulus	GO:0009605	1998	86	50.51	+	1.70	1.68E-06	3.19E-04
negative regulation of neurogenesis	GO:0050768	277	23	7.00	+	3.28	1.75E-06	3.29E-04
regulation of extent of cell growth	GO:0061387	108	14	2.73	+	5.13	1.94E-06	3.58E-04
positive regulation of cell motility	GO:2000147	486	32	12.29	+	2.60	2.13E-06	3.90E-04
response to organic substance	GO:0010033	2864	113	72.41	+	1.56	2.13E-06	3.85E-04
regulation of cell adhesion	GO:0030155	655	39	16.56	+	2.36	2.15E-06	3.84E-04
central nervous system development	GO:0007417	924	49	23.36	+	2.10	2.24E-06	3.95E-04
regulation of cellular component organization	GO:0051128	2453	100	62.02	+	1.61	2.35E-06	4.11E-04
negative regulation of neuron differentiation	GO:0045665	221	20	5.59	+	3.58	2.49E-06	4.31E-04
negative regulation of cell growth	GO:0030308	182	18	4.60	+	3.91	2.52E-06	4.31E-04
regulation of growth	GO:0040008	690	40	17.45	+	2.29	2.53E-06	4.28E-04
blood vessel morphogenesis	GO:0048514	396	28	10.01	+	2.80	2.62E-06	4.39E-04
regulation of axonogenesis	GO:0050770	183	18	4.63	+	3.89	2.70E-06	4.48E-04
synapse organization	GO:0050808	244	21	6.17	+	3.40	2.93E-06	4.80E-04
negative regulation of neuron projection development	GO:0010977	148	16	3.74	+	4.28	3.19E-06	5.18E-04
mesenchymal cell differentiation	GO:0048762	149	16	3.77	+	4.25	3.46E-06	5.55E-04
positive regulation of multicellular organismal process	GO:0051240	1664	74	42.07	+	1.76	3.52E-06	5.59E-04
negative regulation of cell morphogenesis involved in differentiation	GO:0010771	98	13	2.48	+	5.25	3.57E-06	5.62E-04
cell-substrate adhesion	GO:0031589	168	17	4.25	+	4.00	3.60E-06	5.61E-04
positive regulation of cell development	GO:0010720	520	33	13.15	+	2.51	3.95E-06	6.10E-04
positive regulation of transport	GO:0051050	943	49	23.84	+	2.06	4.46E-06	6.81E-04
negative regulation of axon extension	GO:0030517	43	9	1.09	+	8.28	4.51E-06	6.83E-04
negative regulation of nervous system development	GO:0051961	295	23	7.46	+	3.08	4.67E-06	7.00E-04
tube development	GO:0035295	813	44	20.55	+	2.14	4.70E-06	6.97E-04
negative regulation of axonogenesis	GO:0050771	71	11	1.80	+	6.13	5.33E-06	7.83E-04
positive regulation of cell-substrate adhesion	GO:0010811	121	14	3.06	+	4.58	6.45E-06	9.39E-04
regulation of cell growth	GO:0001558	417	28	10.54	+	2.66	6.56E-06	9.47E-04
response to stimulus	GO:0050896	8264	261	208.94	+	1.25	6.74E-06	9.64E-04
tissue development	GO:0009888	1702	74	43.03	+	1.72	9.22E-06	1.31E-03
sensory organ development	GO:0007423	525	32	13.27	+	2.41	1.03E-05	1.45E-03
positive regulation of cell migration	GO:0030335	468	30	11.83	+	2.54	1.07E-05	1.49E-03
animal organ morphogenesis	GO:0009887	924	47	23.36	+	2.01	1.07E-05	1.48E-03
circulatory system development	GO:0072359	839	44	21.21	+	2.07	1.09E-05	1.49E-03
regulation of axon extension	GO:0030516	93	12	2.35	+	5.10	1.09E-05	1.48E-03
blood vessel development	GO:0001568	478	30	12.09	+	2.48	1.34E-05	1.80E-03
ossification	GO:0001503	250	20	6.32	+	3.16	1.37E-05	1.82E-03
positive regulation of developmental process	GO:0051094	1325	61	33.50	+	1.82	1.38E-05	1.82E-03
regulation of MAP kinase activity	GO:0043405	341	24	8.62	+	2.78	1.45E-05	1.91E-03
positive regulation of cell projection organization	GO:0031346	367	25	9.28	+	2.69	1.63E-05	2.11E-03
positive regulation of nervous system development	GO:0051962	514	31	13.00	+	2.39	1.70E-05	2.19E-03
regulation of developmental growth	GO:0048638	322	23	8.14	+	2.83	1.75E-05	2.25E-03
positive regulation of cell differentiation	GO:0045597	939	47	23.74	+	1.98	1.93E-05	2.45E-03
sensory perception of smell	GO:0007608	448	0	11.33	-	< 0.01	1.97E-05	2.49E-03
cellular response to organic substance	GO:0071310	2250	90	56.89	+	1.58	2.01E-05	2.51E-03
cell-cell signaling	GO:0007267	1036	50	26.19	+	1.91	2.08E-05	2.58E-03
head development	GO:0060322	756	40	19.11	+	2.09	2.09E-05	2.57E-03
positive regulation of cell communication	GO:0010647	1724	73	43.59	+	1.67	2.22E-05	2.71E-03
negative regulation of chemotaxis	GO:0050922	54	9	1.37	+	6.59	2.28E-05	2.76E-03
cell proliferation	GO:0008283	679	37	17.17	+	2.16	2.31E-05	2.78E-03
regulation of response to external stimulus	GO:0032101	816	42	20.63	+	2.04	2.48E-05	2.96E-03
forebrain development	GO:0030900	378	25	9.56	+	2.62	2.58E-05	3.05E-03
sprouting angiogenesis	GO:0002040	55	9	1.39	+	6.47	2.60E-05	3.05E-03
cell chemotaxis	GO:0060326	198	17	5.01	+	3.40	2.62E-05	3.05E-03
vasculature development	GO:0001944	501	30	12.67	+	2.37	2.63E-05	3.04E-03
signaling	GO:0023052	5120	173	129.45	+	1.34	2.71E-05	3.12E-03
regulation of vasculature development	GO:1901342	310	22	7.84	+	2.81	2.92E-05	3.33E-03
positive regulation of neurogenesis	GO:0050769	450	28	11.38	+	2.46	3.00E-05	3.40E-03
regulation of cell size	GO:0008361	180	16	4.55	+	3.52	3.05E-05	3.43E-03
positive regulation of MAPK cascade	GO:0043410	552	32	13.96	+	2.29	3.05E-05	3.41E-03
regulation of anatomical structure size	GO:0090066	506	30	12.79	+	2.35	3.08E-05	3.41E-03
cell communication	GO:0007154	5237	176	132.41	+	1.33	3.11E-05	3.42E-03
regulation of biological quality	GO:0065008	3827	136	96.76	+	1.41	3.26E-05	3.56E-03
cell-matrix adhesion	GO:0007160	123	13	3.11	+	4.18	3.29E-05	3.57E-03
brain development	GO:0007420	715	38	18.08	+	2.10	3.40E-05	3.67E-03
regulation of secretion	GO:0051046	763	40	19.29	+	2.07	3.53E-05	3.78E-03
detection of chemical stimulus involved in sensory perception of smell	GO:0050911	417	0	10.54	-	< 0.01	4.35E-05	4.62E-03
sensory perception of mechanical stimulus	GO:0050954	166	15	4.20	+	3.57	4.51E-05	4.76E-03
triglyceride metabolic process	GO:0006641	75	10	1.90	+	5.27	4.56E-05	4.78E-03
positive regulation of signaling	GO:0023056	1732	72	43.79	+	1.64	4.66E-05	4.85E-03
regulation of canonical Wnt signaling pathway	GO:0060828	230	18	5.82	+	3.10	4.77E-05	4.94E-03
sensory perception of sound	GO:0007605	148	14	3.74	+	3.74	5.09E-05	5.24E-03
regulation of protein phosphorylation	GO:0001932	1400	61	35.40	+	1.72	5.16E-05	5.27E-03
cardiovascular system development	GO:0072358	512	30	12.94	+	2.32	5.30E-05	5.39E-03
mesenchyme development	GO:0060485	213	17	5.39	+	3.16	6.13E-05	6.19E-03
response to growth factor	GO:0070848	521	30	13.17	+	2.28	6.26E-05	6.27E-03
negative regulation of cellular component organization	GO:0051129	685	36	17.32	+	2.08	6.89E-05	6.86E-03
negative regulation of response to external stimulus	GO:0032102	307	21	7.76	+	2.71	7.22E-05	7.15E-03
mesenchymal cell development	GO:0014031	81	10	2.05	+	4.88	8.21E-05	8.07E-03
positive regulation of MAP kinase activity	GO:0043406	264	19	6.67	+	2.85	8.47E-05	8.28E-03
regulation of chemotaxis	GO:0050920	198	16	5.01	+	3.20	8.76E-05	8.51E-03
cell morphogenesis	GO:0000902	665	35	16.81	+	2.08	9.00E-05	8.69E-03
semaphorin-plexin signaling pathway	GO:0071526	37	7	.94	+	7.48	9.26E-05	8.88E-03
regulation of hydrolase activity	GO:0051336	1253	55	31.68	+	1.74	1.01E-04	9.66E-03
regulation of transmembrane receptor protein serine/threonine kinase signaling pathway	GO:0090092	223	17	5.64	+	3.02	1.04E-04	9.82E-03
osteoblast differentiation	GO:0001649	120	12	3.03	+	3.96	1.07E-04	1.01E-02
eye development	GO:0001654	341	22	8.62	+	2.55	1.09E-04	1.02E-02
visual system development	GO:0150063	341	22	8.62	+	2.55	1.09E-04	1.02E-02
negative regulation of axon extension involved in axon guidance	GO:0048843	26	6	.66	+	9.13	1.15E-04	1.06E-02
neural crest cell differentiation	GO:0014033	85	10	2.15	+	4.65	1.18E-04	1.09E-02
localization	GO:0051179	5550	181	140.32	+	1.29	1.25E-04	1.14E-02
sensory system development	GO:0048880	346	22	8.75	+	2.51	1.33E-04	1.21E-02
cell-cell adhesion via plasma-membrane adhesion molecules	GO:0098742	251	18	6.35	+	2.84	1.35E-04	1.22E-02
regulation of molecular function	GO:0065009	3148	113	79.59	+	1.42	1.37E-04	1.23E-02
negative regulation of protein phosphorylation	GO:0001933	392	24	9.91	+	2.42	1.43E-04	1.28E-02
DNA metabolic process	GO:0006259	785	5	19.85	-	.25	1.50E-04	1.33E-02
positive regulation of cellular component organization	GO:0051130	1201	53	30.36	+	1.75	1.50E-04	1.33E-02
cellular response to stimulus	GO:0051716	6378	203	161.25	+	1.26	1.60E-04	1.41E-02
negative regulation of axon guidance	GO:1902668	28	6	.71	+	8.48	1.63E-04	1.43E-02
secondary metabolite biosynthetic process	GO:0044550	17	5	.43	+	11.63	1.66E-04	1.45E-02
positive regulation of signal transduction	GO:0009967	1578	65	39.90	+	1.63	1.75E-04	1.51E-02
organelle assembly	GO:0070925	703	4	17.77	-	.23	1.78E-04	1.53E-02
stem cell differentiation	GO:0048863	148	13	3.74	+	3.47	1.86E-04	1.59E-02
regulation of angiogenesis	GO:0045765	282	19	7.13	+	2.66	1.89E-04	1.61E-02
enzyme linked receptor protein signaling pathway	GO:0007167	686	35	17.34	+	2.02	1.92E-04	1.62E-02
semi-lunar valve development	GO:1905314	29	6	.73	+	8.18	1.93E-04	1.63E-02
cell surface receptor signaling pathway involved in cell-cell signaling	GO:1905114	374	23	9.46	+	2.43	1.95E-04	1.63E-02
positive regulation of cell morphogenesis involved in differentiation	GO:0010770	149	13	3.77	+	3.45	1.97E-04	1.64E-02
cardiac septum morphogenesis	GO:0060411	74	9	1.87	+	4.81	2.05E-04	1.70E-02
detection of chemical stimulus involved in sensory perception	GO:0050907	465	1	11.76	-	.09	2.06E-04	1.70E-02
neuron development	GO:0048666	784	38	19.82	+	1.92	2.07E-04	1.70E-02
neuron projection arborization	GO:0140058	9	4	.23	+	17.58	2.19E-04	1.79E-02
response to endogenous stimulus	GO:0009719	1410	59	35.65	+	1.66	2.26E-04	1.83E-02
acylglycerol metabolic process	GO:0006639	93	10	2.35	+	4.25	2.32E-04	1.87E-02
negative regulation of cell-substrate adhesion	GO:0010812	59	8	1.49	+	5.36	2.36E-04	1.89E-02
cell part morphogenesis	GO:0032990	487	27	12.31	+	2.19	2.40E-04	1.92E-02
regulation of secretion by cell	GO:1903530	705	35	17.82	+	1.96	2.45E-04	1.95E-02
regulation of phosphorylation	GO:0042325	1505	62	38.05	+	1.63	2.48E-04	1.96E-02
neutral lipid metabolic process	GO:0006638	94	10	2.38	+	4.21	2.51E-04	1.97E-02
regulation of peptide secretion	GO:0002791	458	26	11.58	+	2.25	2.57E-04	2.01E-02
cellular response to growth factor stimulus	GO:0071363	490	27	12.39	+	2.18	2.58E-04	2.01E-02
positive regulation of neuron differentiation	GO:0045666	355	22	8.98	+	2.45	2.62E-04	2.03E-02
regulation of axon extension involved in axon guidance	GO:0048841	31	6	.78	+	7.66	2.65E-04	2.05E-02
neural crest cell development	GO:0014032	77	9	1.95	+	4.62	2.69E-04	2.06E-02
neuron projection morphogenesis	GO:0048812	462	26	11.68	+	2.23	2.77E-04	2.12E-02
smooth muscle cell migration	GO:0014909	10	4	.25	+	15.82	3.01E-04	2.29E-02
plasma membrane bounded cell projection morphogenesis	GO:0120039	466	26	11.78	+	2.21	3.01E-04	2.28E-02
signal transduction	GO:0007165	4799	158	121.33	+	1.30	3.07E-04	2.31E-02
heart valve morphogenesis	GO:0003179	46	7	1.16	+	6.02	3.08E-04	2.31E-02
cell projection morphogenesis	GO:0048858	467	26	11.81	+	2.20	3.08E-04	2.30E-02
regulation of Ras protein signal transduction	GO:0046578	223	16	5.64	+	2.84	3.11E-04	2.31E-02
positive regulation of neuron projection development	GO:0010976	271	18	6.85	+	2.63	3.25E-04	2.40E-02
regulation of binding	GO:0051098	365	22	9.23	+	2.38	3.28E-04	2.41E-02
positive regulation of epithelial cell migration	GO:0010634	137	12	3.46	+	3.46	3.33E-04	2.44E-02
camera-type eye development	GO:0043010	296	19	7.48	+	2.54	3.35E-04	2.44E-02
muscle organ development	GO:0007517	297	19	7.51	+	2.53	3.49E-04	2.53E-02
regulation of Rho protein signal transduction	GO:0035023	138	12	3.49	+	3.44	3.54E-04	2.55E-02
cellular process	GO:0009987	15063	418	380.83	+	1.10	3.61E-04	2.59E-02
gland morphogenesis	GO:0022612	99	10	2.50	+	4.00	3.67E-04	2.63E-02
regulation of peptide transport	GO:0090087	694	34	17.55	+	1.94	3.67E-04	2.61E-02
stem cell development	GO:0048864	81	9	2.05	+	4.39	3.79E-04	2.68E-02
muscle cell migration	GO:0014812	21	5	.53	+	9.42	3.83E-04	2.70E-02
regulation of phosphate metabolic process	GO:0019220	1697	67	42.90	+	1.56	3.94E-04	2.77E-02
regulation of phosphorus metabolic process	GO:0051174	1699	67	42.96	+	1.56	3.99E-04	2.79E-02
lipid transport	GO:0006869	278	18	7.03	+	2.56	4.32E-04	3.01E-02
cranial nerve development	GO:0021545	49	7	1.24	+	5.65	4.34E-04	3.01E-02
regulation of cellular component size	GO:0032535	378	22	9.56	+	2.30	4.66E-04	3.22E-02
negative regulation of MAPK cascade	GO:0043409	164	13	4.15	+	3.14	4.67E-04	3.21E-02
regulation of cell death	GO:0010941	1670	66	42.22	+	1.56	4.79E-04	3.28E-02
homophilic cell adhesion via plasma membrane adhesion molecules	GO:0007156	165	13	4.17	+	3.12	4.92E-04	3.35E-02
regulation of epithelial cell migration	GO:0010632	210	15	5.31	+	2.83	4.96E-04	3.36E-02
response to organic cyclic compound	GO:0014070	901	41	22.78	+	1.80	5.04E-04	3.41E-02
regulation of cell proliferation	GO:0042127	1590	63	40.20	+	1.57	5.06E-04	3.41E-02
negative regulation of binding	GO:0051100	166	13	4.20	+	3.10	5.19E-04	3.48E-02
regulation of protein serine/threonine kinase activity	GO:0071900	506	27	12.79	+	2.11	5.21E-04	3.48E-02
neuron projection development	GO:0031175	641	32	16.21	+	1.97	5.25E-04	3.49E-02
melanin biosynthetic process	GO:0042438	12	4	.30	+	13.18	5.26E-04	3.47E-02
regulation of protein modification process	GO:0031399	1781	69	45.03	+	1.53	5.29E-04	3.48E-02
ear development	GO:0043583	212	15	5.36	+	2.80	5.43E-04	3.56E-02
skeletal muscle fiber development	GO:0048741	23	5	.58	+	8.60	5.50E-04	3.59E-02
negative regulation of phosphorylation	GO:0042326	430	24	10.87	+	2.21	5.54E-04	3.60E-02
negative regulation of cell adhesion	GO:0007162	260	17	6.57	+	2.59	5.57E-04	3.61E-02
muscle structure development	GO:0061061	463	25	11.71	+	2.14	5.69E-04	3.67E-02
response to oxygen levels	GO:0070482	328	20	8.29	+	2.41	5.97E-04	3.83E-02
neural crest cell migration	GO:0001755	52	7	1.31	+	5.32	6.00E-04	3.84E-02
cardiac septum development	GO:0003279	106	10	2.68	+	3.73	6.03E-04	3.84E-02
cellular component morphogenesis	GO:0032989	761	36	19.24	+	1.87	6.22E-04	3.95E-02
leukocyte migration	GO:0050900	361	21	9.13	+	2.30	6.38E-04	4.03E-02
regulation of gliogenesis	GO:0014013	107	10	2.71	+	3.70	6.45E-04	4.06E-02
positive regulation of peptide secretion	GO:0002793	264	17	6.67	+	2.55	6.55E-04	4.11E-02
heart valve development	GO:0003170	53	7	1.34	+	5.22	6.65E-04	4.15E-02
ventricular septum development	GO:0003281	70	8	1.77	+	4.52	6.70E-04	4.16E-02
melanin metabolic process	GO:0006582	13	4	.33	+	12.17	6.74E-04	4.18E-02
platelet degranulation	GO:0002576	128	11	3.24	+	3.40	6.75E-04	4.17E-02
cardiac chamber morphogenesis	GO:0003206	128	11	3.24	+	3.40	6.75E-04	4.15E-02
negative regulation of nitrogen compound metabolic process	GO:0051172	2284	84	57.75	+	1.45	7.10E-04	4.35E-02
negative regulation of transcription by RNA polymerase II	GO:0000122	833	38	21.06	+	1.80	7.18E-04	4.38E-02
outflow tract morphogenesis	GO:0003151	71	8	1.80	+	4.46	7.29E-04	4.43E-02
import into cell	GO:0098657	723	34	18.28	+	1.86	7.54E-04	4.56E-02
gliogenesis	GO:0042063	196	14	4.96	+	2.83	7.55E-04	4.55E-02
cell morphogenesis involved in differentiation	GO:0000904	527	27	13.32	+	2.03	7.59E-04	4.56E-02
negative regulation of canonical Wnt signaling pathway	GO:0090090	130	11	3.29	+	3.35	7.61E-04	4.55E-02
saliva secretion	GO:0046541	5	3	.13	+	23.73	7.61E-04	4.54E-02
regulation of Wnt signaling pathway	GO:0030111	305	19	7.71	+	2.46	7.63E-04	4.53E-02
response to vitamin	GO:0033273	90	9	2.28	+	3.96	7.64E-04	4.52E-02
regulation of programmed cell death	GO:0043067	1549	61	39.16	+	1.56	7.86E-04	4.63E-02
negative regulation of DNA binding	GO:0043392	55	7	1.39	+	5.03	8.11E-04	4.76E-02
positive regulation of cellular protein metabolic process	GO:0032270	1555	61	39.31	+	1.55	8.18E-04	4.79E-02
positive regulation of phosphorus metabolic process	GO:0010562	1108	47	28.01	+	1.68	8.25E-04	4.81E-02
positive regulation of phosphate metabolic process	GO:0045937	1108	47	28.01	+	1.68	8.25E-04	4.79E-02
regulation of chemokine production	GO:0032642	73	8	1.85	+	4.33	8.61E-04	4.98E-02

## Sheet: WM853 SCW3 vs. SSW30
Displaying only results for FDR P < 0.05
Correction:	False Discovery Rate
Analysis Type:		PANTHER Overrepresentation Test (Released 20171205)
Annotation Version and Release Date:		GO Ontology database Released 2018-08-09
Analyzed List:		upload_1 (Homo sapiens)
Reference List:		Homo sapiens (all genes in database)
Test Type:		Fisher's Exact
GO biological process complete		Homo sapiens - REFLIST (21042)	upload_1 (2545)	upload_1 (expected)	upload_1 (over/under)	upload_1 (fold Enrichment)	upload_1 (raw P-value)	upload_1 (FDR)
developmental process	GO:0032502	5518	945	667.39	+	1.42	8.21E-30	1.29E-25
anatomical structure development	GO:0048856	5197	902	628.57	+	1.44	8.37E-30	6.59E-26
multicellular organism development	GO:0007275	4839	851	585.27	+	1.45	2.07E-29	1.09E-25
system development	GO:0048731	4271	770	516.57	+	1.49	7.96E-29	3.13E-25
regulation of multicellular organismal process	GO:0051239	2931	565	354.50	+	1.59	5.15E-26	1.62E-22
regulation of multicellular organismal development	GO:2000026	1918	399	231.98	+	1.72	7.20E-23	1.89E-19
cell differentiation	GO:0030154	3574	640	432.27	+	1.48	2.01E-22	4.52E-19
cellular developmental process	GO:0048869	3650	650	441.46	+	1.47	2.52E-22	4.96E-19
regulation of developmental process	GO:0050793	2466	479	298.26	+	1.61	2.77E-22	4.84E-19
multicellular organismal process	GO:0032501	6716	1054	812.29	+	1.30	2.83E-21	4.45E-18
nervous system development	GO:0007399	2251	438	272.26	+	1.61	2.58E-20	3.69E-17
anatomical structure morphogenesis	GO:0009653	2049	405	247.82	+	1.63	9.23E-20	1.21E-16
neurogenesis	GO:0022008	1565	330	189.28	+	1.74	1.22E-19	1.47E-16
detection of chemical stimulus involved in sensory perception of smell	GO:0050911	417	1	50.44	-	.02	1.43E-19	1.61E-16
Unclassified	UNCLASSIFIED	3339	241	403.85	-	.60	4.29E-19	4.50E-16
biological_process	GO:0008150	17703	2304	2141.15	+	1.08	4.29E-19	4.22E-16
regulation of cell communication	GO:0010646	3462	606	418.72	+	1.45	4.53E-19	4.19E-16
regulation of signaling	GO:0023051	3495	609	422.72	+	1.44	7.83E-19	6.85E-16
generation of neurons	GO:0048699	1473	312	178.16	+	1.75	9.41E-19	7.79E-16
cell development	GO:0048468	1563	325	189.04	+	1.72	1.35E-18	1.06E-15
regulation of cell differentiation	GO:0045595	1721	349	208.15	+	1.68	1.74E-18	1.30E-15
response to organic substance	GO:0010033	2864	517	346.40	+	1.49	2.73E-18	1.95E-15
detection of chemical stimulus involved in sensory perception	GO:0050907	465	4	56.24	-	.07	3.22E-18	2.20E-15
regulation of localization	GO:0032879	2623	478	317.25	+	1.51	1.68E-17	1.10E-14
cellular response to chemical stimulus	GO:0070887	2755	496	333.21	+	1.49	2.53E-17	1.59E-14
biological regulation	GO:0065007	12108	1684	1464.45	+	1.15	4.24E-17	2.57E-14
positive regulation of cellular process	GO:0048522	5210	829	630.14	+	1.32	7.54E-17	4.39E-14
sensory perception of smell	GO:0007608	448	5	54.18	-	.09	1.51E-16	8.47E-14
regulation of cellular process	GO:0050794	10748	1518	1299.96	+	1.17	2.73E-16	1.48E-13
regulation of signal transduction	GO:0009966	3113	541	376.51	+	1.44	2.87E-16	1.50E-13
cell surface receptor signaling pathway	GO:0007166	2360	433	285.44	+	1.52	3.47E-16	1.76E-13
negative regulation of biological process	GO:0048519	5080	804	614.42	+	1.31	1.06E-15	5.20E-13
regulation of biological quality	GO:0065008	3827	636	462.87	+	1.37	1.18E-15	5.61E-13
negative regulation of cellular process	GO:0048523	4542	732	549.35	+	1.33	1.23E-15	5.70E-13
regulation of response to stimulus	GO:0048583	4178	683	505.32	+	1.35	1.40E-15	6.30E-13
regulation of biological process	GO:0050789	11439	1594	1383.53	+	1.15	1.61E-15	7.04E-13
negative regulation of response to stimulus	GO:0048585	1547	309	187.11	+	1.65	1.68E-15	7.13E-13
cellular response to organic substance	GO:0071310	2250	413	272.13	+	1.52	1.76E-15	7.31E-13
cellular response to cytokine stimulus	GO:0071345	931	211	112.60	+	1.87	1.91E-15	7.73E-13
regulation of cell proliferation	GO:0042127	1590	315	192.31	+	1.64	1.96E-15	7.70E-13
positive regulation of biological process	GO:0048518	5905	910	714.20	+	1.27	2.13E-15	8.17E-13
response to stimulus	GO:0050896	8264	1209	999.52	+	1.21	2.13E-15	8.00E-13
response to external stimulus	GO:0009605	1998	375	241.66	+	1.55	3.09E-15	1.13E-12
cellular process	GO:0009987	15063	2006	1821.85	+	1.10	3.36E-15	1.20E-12
cytokine-mediated signaling pathway	GO:0019221	619	157	74.87	+	2.10	5.04E-15	1.76E-12
animal organ development	GO:0048513	3084	529	373.01	+	1.42	5.95E-15	2.04E-12
regulation of cell migration	GO:0030334	799	187	96.64	+	1.94	6.67E-15	2.23E-12
cell communication	GO:0007154	5237	818	633.41	+	1.29	9.21E-15	3.02E-12
response to cytokine	GO:0034097	1015	222	122.76	+	1.81	9.77E-15	3.14E-12
sensory perception of chemical stimulus	GO:0007606	520	11	62.89	-	.17	1.07E-14	3.38E-12
signaling	GO:0023052	5120	802	619.26	+	1.30	1.24E-14	3.84E-12
response to chemical	GO:0042221	4303	691	520.44	+	1.33	3.07E-14	9.29E-12
cellular response to stimulus	GO:0051716	6378	961	771.41	+	1.25	4.76E-14	1.41E-11
positive regulation of multicellular organismal process	GO:0051240	1664	319	201.26	+	1.59	5.25E-14	1.53E-11
negative regulation of signal transduction	GO:0009968	1194	246	144.41	+	1.70	9.00E-14	2.58E-11
regulation of locomotion	GO:0040012	930	204	112.48	+	1.81	1.12E-13	3.15E-11
regulation of cell motility	GO:2000145	854	191	103.29	+	1.85	1.77E-13	4.88E-11
regulation of nervous system development	GO:0051960	883	195	106.80	+	1.83	2.02E-13	5.48E-11
positive regulation of developmental process	GO:0051094	1325	264	160.26	+	1.65	3.15E-13	8.40E-11
detection of stimulus involved in sensory perception	GO:0050906	518	13	62.65	-	.21	3.28E-13	8.61E-11
regulation of cellular component movement	GO:0051270	935	202	113.09	+	1.79	5.38E-13	1.39E-10
regulation of neurogenesis	GO:0050767	783	176	94.70	+	1.86	9.71E-13	2.46E-10
negative regulation of signaling	GO:0023057	1291	256	156.14	+	1.64	1.09E-12	2.71E-10
negative regulation of cell communication	GO:0010648	1287	255	155.66	+	1.64	1.36E-12	3.33E-10
detection of chemical stimulus	GO:0009593	499	13	60.35	-	.22	1.89E-12	4.58E-10
regulation of cell development	GO:0060284	903	194	109.22	+	1.78	2.07E-12	4.95E-10
tissue development	GO:0009888	1702	315	205.85	+	1.53	4.03E-12	9.47E-10
positive regulation of cell communication	GO:0010647	1724	318	208.52	+	1.53	4.11E-12	9.50E-10
positive regulation of signaling	GO:0023056	1732	318	209.48	+	1.52	7.56E-12	1.73E-09
regulation of anatomical structure morphogenesis	GO:0022603	1001	207	121.07	+	1.71	9.80E-12	2.20E-09
cell morphogenesis	GO:0000902	665	152	80.43	+	1.89	1.23E-11	2.72E-09
signal transduction	GO:0007165	4799	737	580.43	+	1.27	1.29E-11	2.81E-09
negative regulation of multicellular organismal process	GO:0051241	1149	229	138.97	+	1.65	1.45E-11	3.12E-09
cellular component morphogenesis	GO:0032989	761	168	92.04	+	1.83	1.45E-11	3.08E-09
negative regulation of developmental process	GO:0051093	918	193	111.03	+	1.74	1.59E-11	3.34E-09
positive regulation of signal transduction	GO:0009967	1578	292	190.86	+	1.53	2.57E-11	5.33E-09
positive regulation of cell differentiation	GO:0045597	939	195	113.57	+	1.72	2.59E-11	5.28E-09
regulation of molecular function	GO:0065009	3148	513	380.75	+	1.35	3.54E-11	7.13E-09
cell projection organization	GO:0030030	1107	220	133.89	+	1.64	4.29E-11	8.54E-09
cell adhesion	GO:0007155	906	189	109.58	+	1.72	4.61E-11	9.06E-09
plasma membrane bounded cell projection organization	GO:0120036	1068	214	129.17	+	1.66	5.09E-11	9.89E-09
circulatory system development	GO:0072359	839	178	101.48	+	1.75	5.30E-11	1.02E-08
movement of cell or subcellular component	GO:0006928	1465	273	177.19	+	1.54	6.47E-11	1.23E-08
biological adhesion	GO:0022610	912	189	110.31	+	1.71	7.29E-11	1.36E-08
locomotion	GO:0040011	1244	239	150.46	+	1.59	9.80E-11	1.81E-08
regulation of intracellular signal transduction	GO:1902531	1834	326	221.82	+	1.47	1.03E-10	1.88E-08
neuron differentiation	GO:0030182	964	196	116.59	+	1.68	1.14E-10	2.06E-08
tube development	GO:0035295	813	172	98.33	+	1.75	1.16E-10	2.08E-08
positive regulation of cell migration	GO:0030335	468	115	56.60	+	2.03	1.22E-10	2.15E-08
positive regulation of cell proliferation	GO:0008284	922	189	111.51	+	1.69	1.29E-10	2.26E-08
regulation of cellular protein metabolic process	GO:0032268	2518	422	304.55	+	1.39	1.53E-10	2.64E-08
neuron development	GO:0048666	784	167	94.82	+	1.76	1.56E-10	2.68E-08
response to oxygen-containing compound	GO:1901700	1476	273	178.52	+	1.53	1.59E-10	2.69E-08
regulation of phosphorylation	GO:0042325	1505	276	182.03	+	1.52	2.30E-10	3.84E-08
localization	GO:0051179	5550	824	671.26	+	1.23	2.30E-10	3.81E-08
regulation of plasma membrane bounded cell projection organization	GO:0120035	640	143	77.41	+	1.85	2.46E-10	4.03E-08
positive regulation of cellular component movement	GO:0051272	500	119	60.47	+	1.97	2.90E-10	4.71E-08
cardiovascular system development	GO:0072358	512	121	61.93	+	1.95	2.98E-10	4.78E-08
neuron projection development	GO:0031175	641	142	77.53	+	1.83	3.87E-10	6.15E-08
regulation of cellular component organization	GO:0051128	2453	410	296.69	+	1.38	4.10E-10	6.45E-08
blood vessel development	GO:0001568	478	115	57.81	+	1.99	4.20E-10	6.54E-08
tube morphogenesis	GO:0035239	634	141	76.68	+	1.84	4.35E-10	6.71E-08
regulation of cell projection organization	GO:0031344	648	143	78.37	+	1.82	4.55E-10	6.96E-08
regulation of protein phosphorylation	GO:0001932	1400	259	169.33	+	1.53	4.84E-10	7.32E-08
regulation of transport	GO:0051049	1781	314	215.41	+	1.46	5.10E-10	7.64E-08
positive regulation of cell motility	GO:2000147	486	116	58.78	+	1.97	5.71E-10	8.48E-08
axon development	GO:0061564	383	98	46.32	+	2.12	6.23E-10	9.16E-08
negative regulation of cell differentiation	GO:0045596	688	149	83.21	+	1.79	6.44E-10	9.39E-08
vasculature development	GO:0001944	501	118	60.60	+	1.95	6.58E-10	9.50E-08
cell morphogenesis involved in differentiation	GO:0000904	527	122	63.74	+	1.91	7.52E-10	1.08E-07
response to stress	GO:0006950	3380	534	408.81	+	1.31	8.72E-10	1.24E-07
extracellular matrix organization	GO:0030198	315	85	38.10	+	2.23	8.95E-10	1.26E-07
regulation of cell death	GO:0010941	1670	296	201.98	+	1.47	1.10E-09	1.54E-07
positive regulation of locomotion	GO:0040017	519	120	62.77	+	1.91	1.23E-09	1.69E-07
cell projection morphogenesis	GO:0048858	467	111	56.48	+	1.97	1.48E-09	2.03E-07
anatomical structure formation involved in morphogenesis	GO:0048646	866	175	104.74	+	1.67	1.81E-09	2.45E-07
neuron projection morphogenesis	GO:0048812	462	110	55.88	+	1.97	1.87E-09	2.52E-07
cell part morphogenesis	GO:0032990	487	114	58.90	+	1.94	2.02E-09	2.69E-07
plasma membrane bounded cell projection morphogenesis	GO:0120039	466	110	56.36	+	1.95	2.21E-09	2.92E-07
regulation of protein modification process	GO:0031399	1781	310	215.41	+	1.44	2.48E-09	3.25E-07
regulation of neuron differentiation	GO:0045664	631	137	76.32	+	1.80	2.54E-09	3.31E-07
regulation of protein metabolic process	GO:0051246	2772	448	335.27	+	1.34	2.81E-09	3.63E-07
regulation of phosphorus metabolic process	GO:0051174	1699	298	205.49	+	1.45	2.88E-09	3.69E-07
cellular component organization	GO:0016043	5471	804	661.71	+	1.22	3.22E-09	4.08E-07
regulation of phosphate metabolic process	GO:0019220	1697	297	205.25	+	1.45	3.55E-09	4.47E-07
positive regulation of response to stimulus	GO:0048584	2309	383	279.27	+	1.37	3.89E-09	4.86E-07
blood vessel morphogenesis	GO:0048514	396	97	47.90	+	2.03	4.29E-09	5.32E-07
extracellular structure organization	GO:0043062	359	90	43.42	+	2.07	5.47E-09	6.72E-07
regulation of apoptotic process	GO:0042981	1534	272	185.54	+	1.47	5.87E-09	7.16E-07
interferon-gamma-mediated signaling pathway	GO:0060333	71	33	8.59	+	3.84	6.21E-09	7.52E-07
regulation of programmed cell death	GO:0043067	1549	274	187.35	+	1.46	6.77E-09	8.13E-07
regulation of neuron projection development	GO:0010975	477	110	57.69	+	1.91	7.12E-09	8.48E-07
response to organonitrogen compound	GO:0010243	899	177	108.73	+	1.63	8.12E-09	9.61E-07
response to organic cyclic compound	GO:0014070	901	177	108.97	+	1.62	8.58E-09	1.01E-06
taxis	GO:0042330	520	117	62.89	+	1.86	8.68E-09	1.01E-06
chemotaxis	GO:0006935	518	116	62.65	+	1.85	1.19E-08	1.38E-06
animal organ morphogenesis	GO:0009887	924	180	111.76	+	1.61	1.23E-08	1.42E-06
positive regulation of intracellular signal transduction	GO:1902533	1052	199	127.24	+	1.56	1.28E-08	1.46E-06
positive regulation of phosphorylation	GO:0042327	1037	197	125.42	+	1.57	1.32E-08	1.49E-06
response to endogenous stimulus	GO:0009719	1410	252	170.54	+	1.48	1.35E-08	1.52E-06
positive regulation of cellular protein metabolic process	GO:0032270	1555	273	188.08	+	1.45	1.42E-08	1.59E-06
type I interferon signaling pathway	GO:0060337	66	31	7.98	+	3.88	1.47E-08	1.62E-06
cellular response to type I interferon	GO:0071357	66	31	7.98	+	3.88	1.47E-08	1.61E-06
positive regulation of protein metabolic process	GO:0051247	1658	286	200.53	+	1.43	2.32E-08	2.53E-06
intracellular signal transduction	GO:0035556	1656	285	200.29	+	1.42	2.86E-08	3.10E-06
regulation of vasculature development	GO:1901342	310	79	37.49	+	2.11	3.30E-08	3.56E-06
regulation of catalytic activity	GO:0050790	2250	368	272.13	+	1.35	3.32E-08	3.56E-06
response to nitrogen compound	GO:1901698	1021	192	123.49	+	1.55	4.02E-08	4.28E-06
tissue morphogenesis	GO:0048729	553	119	66.88	+	1.78	4.61E-08	4.87E-06
cellular component organization or biogenesis	GO:0071840	5645	815	682.75	+	1.19	4.64E-08	4.87E-06
cellular response to oxygen-containing compound	GO:1901701	960	182	116.11	+	1.57	5.05E-08	5.26E-06
response to type I interferon	GO:0034340	71	31	8.59	+	3.61	5.46E-08	5.65E-06
positive regulation of molecular function	GO:0044093	1737	294	210.09	+	1.40	6.74E-08	6.93E-06
positive regulation of phosphorus metabolic process	GO:0010562	1108	203	134.01	+	1.51	7.61E-08	7.78E-06
positive regulation of phosphate metabolic process	GO:0045937	1108	203	134.01	+	1.51	7.61E-08	7.73E-06
regulation of MAPK cascade	GO:0043408	753	149	91.07	+	1.64	9.60E-08	9.68E-06
positive regulation of protein phosphorylation	GO:0001934	990	185	119.74	+	1.55	9.92E-08	9.94E-06
response to virus	GO:0009615	275	71	33.26	+	2.13	1.02E-07	1.01E-05
defense response	GO:0006952	1268	226	153.36	+	1.47	1.05E-07	1.04E-05
axonogenesis	GO:0007409	349	84	42.21	+	1.99	1.12E-07	1.10E-05
negative regulation of protein metabolic process	GO:0051248	1053	194	127.36	+	1.52	1.33E-07	1.30E-05
positive regulation of protein modification process	GO:0031401	1204	216	145.62	+	1.48	1.37E-07	1.33E-05
negative regulation of molecular function	GO:0044092	1075	196	130.02	+	1.51	1.78E-07	1.72E-05
cell morphogenesis involved in neuron differentiation	GO:0048667	409	93	49.47	+	1.88	1.84E-07	1.77E-05
response to lipid	GO:0033993	846	162	102.32	+	1.58	1.84E-07	1.76E-05
axon guidance	GO:0007411	241	64	29.15	+	2.20	1.97E-07	1.86E-05
positive regulation of cell death	GO:0010942	667	134	80.67	+	1.66	2.16E-07	2.03E-05
neuron projection guidance	GO:0097485	243	64	29.39	+	2.18	2.23E-07	2.09E-05
enzyme linked receptor protein signaling pathway	GO:0007167	686	137	82.97	+	1.65	2.25E-07	2.09E-05
positive regulation of metabolic process	GO:0009893	3478	527	420.66	+	1.25	2.25E-07	2.09E-05
response to drug	GO:0042493	956	178	115.63	+	1.54	2.30E-07	2.12E-05
negative regulation of cellular protein metabolic process	GO:0032269	992	183	119.98	+	1.53	2.82E-07	2.58E-05
cell migration	GO:0016477	913	171	110.43	+	1.55	2.83E-07	2.58E-05
positive regulation of macromolecule metabolic process	GO:0010604	3229	493	390.54	+	1.26	2.89E-07	2.61E-05
embryo development	GO:0009790	914	171	110.55	+	1.55	2.90E-07	2.60E-05
negative regulation of cell development	GO:0010721	319	77	38.58	+	2.00	2.93E-07	2.62E-05
regulation of anatomical structure size	GO:0090066	506	108	61.20	+	1.76	3.12E-07	2.77E-05
angiogenesis	GO:0001525	309	75	37.37	+	2.01	3.15E-07	2.78E-05
positive regulation of MAPK cascade	GO:0043410	552	115	66.76	+	1.72	3.43E-07	3.01E-05
positive regulation of cellular metabolic process	GO:0031325	3199	488	386.91	+	1.26	3.55E-07	3.11E-05
positive regulation of nitrogen compound metabolic process	GO:0051173	3089	473	373.61	+	1.27	3.86E-07	3.36E-05
central nervous system development	GO:0007417	924	171	111.76	+	1.53	5.51E-07	4.76E-05
response to interferon-gamma	GO:0034341	181	51	21.89	+	2.33	6.37E-07	5.48E-05
negative regulation of protein phosphorylation	GO:0001933	392	88	47.41	+	1.86	7.22E-07	6.17E-05
negative regulation of locomotion	GO:0040013	312	74	37.74	+	1.96	8.19E-07	6.97E-05
regulation of angiogenesis	GO:0045765	282	69	34.11	+	2.02	8.61E-07	7.29E-05
regulation of response to stress	GO:0080134	1407	240	170.17	+	1.41	8.94E-07	7.52E-05
negative regulation of intracellular signal transduction	GO:1902532	494	104	59.75	+	1.74	9.07E-07	7.59E-05
negative regulation of neurogenesis	GO:0050768	277	68	33.50	+	2.03	1.09E-06	9.07E-05
regulation of secretion	GO:0051046	763	145	92.28	+	1.57	1.10E-06	9.15E-05
negative regulation of cellular component movement	GO:0051271	298	71	36.04	+	1.97	1.14E-06	9.41E-05
positive regulation of transport	GO:0051050	943	172	114.05	+	1.51	1.15E-06	9.42E-05
negative regulation of catalytic activity	GO:0043086	768	146	92.89	+	1.57	1.16E-06	9.42E-05
response to peptide	GO:1901652	437	94	52.85	+	1.78	1.26E-06	1.03E-04
defense response to virus	GO:0051607	186	51	22.50	+	2.27	1.39E-06	1.12E-04
regulation of cell adhesion	GO:0030155	655	128	79.22	+	1.62	1.41E-06	1.13E-04
stem cell differentiation	GO:0048863	148	44	17.90	+	2.46	1.65E-06	1.32E-04
regulation of chemotaxis	GO:0050920	198	53	23.95	+	2.21	1.66E-06	1.32E-04
negative regulation of apoptotic process	GO:0043066	922	167	111.51	+	1.50	2.39E-06	1.89E-04
regulation of cellular metabolic process	GO:0031323	6173	863	746.62	+	1.16	2.54E-06	2.00E-04
response to hormone	GO:0009725	889	162	107.52	+	1.51	2.64E-06	2.06E-04
localization of cell	GO:0051674	1019	181	123.25	+	1.47	2.66E-06	2.07E-04
cell motility	GO:0048870	1019	181	123.25	+	1.47	2.66E-06	2.06E-04
RNA processing	GO:0006396	837	56	101.23	-	.55	2.69E-06	2.08E-04
negative regulation of programmed cell death	GO:0043069	936	169	113.21	+	1.49	2.78E-06	2.14E-04
mRNA metabolic process	GO:0016071	671	41	81.16	-	.51	2.79E-06	2.13E-04
regulation of cellular response to growth factor stimulus	GO:0090287	258	63	31.20	+	2.02	2.82E-06	2.14E-04
small molecule metabolic process	GO:0044281	1813	293	219.28	+	1.34	2.84E-06	2.15E-04
forebrain development	GO:0030900	378	83	45.72	+	1.82	3.05E-06	2.30E-04
regulation of secretion by cell	GO:1903530	705	134	85.27	+	1.57	3.07E-06	2.30E-04
negative regulation of nitrogen compound metabolic process	GO:0051172	2284	357	276.25	+	1.29	3.08E-06	2.30E-04
negative regulation of cell migration	GO:0030336	249	61	30.12	+	2.03	3.14E-06	2.33E-04
mesenchymal cell differentiation	GO:0048762	149	43	18.02	+	2.39	3.15E-06	2.33E-04
cell-cell signaling	GO:0007267	1036	183	125.30	+	1.46	3.16E-06	2.32E-04
regulation of cell morphogenesis	GO:0022604	477	99	57.69	+	1.72	3.19E-06	2.34E-04
regulation of protein kinase activity	GO:0045859	765	143	92.53	+	1.55	3.22E-06	2.34E-04
negative regulation of cell death	GO:0060548	1016	180	122.88	+	1.46	3.25E-06	2.35E-04
circulatory system process	GO:0003013	380	83	45.96	+	1.81	3.29E-06	2.38E-04
negative regulation of phosphate metabolic process	GO:0045936	542	109	65.55	+	1.66	3.45E-06	2.48E-04
negative regulation of phosphorus metabolic process	GO:0010563	543	109	65.68	+	1.66	3.52E-06	2.52E-04
cellular response to interferon-gamma	GO:0071346	159	45	19.23	+	2.34	3.54E-06	2.52E-04
regulation of cellular response to stress	GO:0080135	647	125	78.25	+	1.60	3.74E-06	2.65E-04
synapse organization	GO:0050808	244	60	29.51	+	2.03	3.80E-06	2.68E-04
regulation of response to external stimulus	GO:0032101	816	150	98.69	+	1.52	3.81E-06	2.68E-04
positive regulation of nervous system development	GO:0051962	514	104	62.17	+	1.67	3.82E-06	2.67E-04
blood circulation	GO:0008015	373	82	45.11	+	1.82	3.82E-06	2.66E-04
positive regulation of programmed cell death	GO:0043068	615	120	74.38	+	1.61	3.91E-06	2.71E-04
negative regulation of phosphorylation	GO:0042326	430	91	52.01	+	1.75	4.09E-06	2.82E-04
regeneration	GO:0031099	152	43	18.38	+	2.34	4.29E-06	2.95E-04
glycosaminoglycan metabolic process	GO:0030203	152	43	18.38	+	2.34	4.29E-06	2.94E-04
cellular response to endogenous stimulus	GO:0071495	1145	198	138.49	+	1.43	4.48E-06	3.05E-04
muscle structure development	GO:0061061	463	96	56.00	+	1.71	4.49E-06	3.05E-04
regulation of kinase activity	GO:0043549	832	152	100.63	+	1.51	4.60E-06	3.11E-04
regulation of cellular localization	GO:0060341	879	159	106.31	+	1.50	4.86E-06	3.27E-04
negative regulation of nervous system development	GO:0051961	295	68	35.68	+	1.91	5.21E-06	3.49E-04
carbohydrate derivative metabolic process	GO:1901135	1094	190	132.32	+	1.44	5.45E-06	3.63E-04
mucopolysaccharide metabolic process	GO:1903510	105	34	12.70	+	2.68	5.75E-06	3.82E-04
mesenchyme development	GO:0060485	213	54	25.76	+	2.10	5.76E-06	3.81E-04
regulation of protein serine/threonine kinase activity	GO:0071900	506	102	61.20	+	1.67	5.91E-06	3.89E-04
cellular response to organonitrogen compound	GO:0071417	506	102	61.20	+	1.67	5.91E-06	3.87E-04
negative regulation of cellular metabolic process	GO:0031324	2450	377	296.32	+	1.27	5.93E-06	3.87E-04
negative regulation of cell proliferation	GO:0008285	676	128	81.76	+	1.57	5.93E-06	3.86E-04
positive regulation of apoptotic process	GO:0043065	609	118	73.66	+	1.60	6.25E-06	4.05E-04
regulation of nitrogen compound metabolic process	GO:0051171	5961	831	720.97	+	1.15	6.85E-06	4.42E-04
developmental growth	GO:0048589	370	80	44.75	+	1.79	7.24E-06	4.65E-04
regulation of primary metabolic process	GO:0080090	6123	851	740.57	+	1.15	7.26E-06	4.64E-04
regulation of epithelial cell migration	GO:0010632	210	53	25.40	+	2.09	7.94E-06	5.06E-04
positive regulation of cellular component organization	GO:0051130	1201	204	145.26	+	1.40	8.75E-06	5.55E-04
regulation of peptidase activity	GO:0052547	417	87	50.44	+	1.72	1.15E-05	7.25E-04
detection of stimulus	GO:0051606	668	43	80.79	-	.53	1.20E-05	7.53E-04
growth	GO:0040007	376	80	45.48	+	1.76	1.20E-05	7.52E-04
positive regulation of vasculature development	GO:1904018	180	47	21.77	+	2.16	1.21E-05	7.56E-04
positive regulation of neurogenesis	GO:0050769	450	92	54.43	+	1.69	1.22E-05	7.62E-04
cellular response to nitrogen compound	GO:1901699	599	115	72.45	+	1.59	1.23E-05	7.63E-04
regulation of endopeptidase activity	GO:0052548	390	82	47.17	+	1.74	1.24E-05	7.65E-04
immune system process	GO:0002376	2630	398	318.09	+	1.25	1.27E-05	7.81E-04
transport	GO:0006810	4399	629	532.05	+	1.18	1.31E-05	8.00E-04
brain development	GO:0007420	715	132	86.48	+	1.53	1.31E-05	7.98E-04
negative regulation of neuron differentiation	GO:0045665	221	54	26.73	+	2.02	1.31E-05	7.98E-04
head development	GO:0060322	756	138	91.44	+	1.51	1.33E-05	8.05E-04
negative regulation of protein modification process	GO:0031400	569	110	68.82	+	1.60	1.35E-05	8.12E-04
response to other organism	GO:0051707	911	161	110.18	+	1.46	1.37E-05	8.26E-04
establishment of localization	GO:0051234	4513	643	545.84	+	1.18	1.40E-05	8.39E-04
response to external biotic stimulus	GO:0043207	913	161	110.43	+	1.46	1.41E-05	8.41E-04
urogenital system development	GO:0001655	304	68	36.77	+	1.85	1.44E-05	8.52E-04
regulation of system process	GO:0044057	538	105	65.07	+	1.61	1.44E-05	8.49E-04
regulation of epithelial to mesenchymal transition	GO:0010717	82	28	9.92	+	2.82	1.46E-05	8.63E-04
regulation of transferase activity	GO:0051338	942	165	113.93	+	1.45	1.50E-05	8.80E-04
negative regulation of multi-organism process	GO:0043901	176	46	21.29	+	2.16	1.60E-05	9.34E-04
negative regulation of cell projection organization	GO:0031345	176	46	21.29	+	2.16	1.60E-05	9.31E-04
response to biotic stimulus	GO:0009607	950	166	114.90	+	1.44	1.61E-05	9.36E-04
secretion	GO:0046903	1085	185	131.23	+	1.41	1.81E-05	1.05E-03
response to vitamin D	GO:0033280	31	16	3.75	+	4.27	1.83E-05	1.06E-03
positive regulation of cell development	GO:0010720	520	102	62.89	+	1.62	1.85E-05	1.06E-03
negative regulation of cell motility	GO:2000146	264	61	31.93	+	1.91	1.87E-05	1.07E-03
regulation of hydrolase activity	GO:0051336	1253	209	151.55	+	1.38	1.91E-05	1.09E-03
embryonic morphogenesis	GO:0048598	556	107	67.25	+	1.59	1.95E-05	1.11E-03
innate immune response	GO:0045087	708	130	85.63	+	1.52	1.97E-05	1.12E-03
regulation of metabolic process	GO:0019222	6702	918	810.60	+	1.13	2.00E-05	1.13E-03
aminoglycan metabolic process	GO:0006022	162	43	19.59	+	2.19	2.03E-05	1.14E-03
regulation of cell size	GO:0008361	180	46	21.77	+	2.11	2.06E-05	1.16E-03
regulation of epithelial cell proliferation	GO:0050678	320	70	38.70	+	1.81	2.27E-05	1.27E-03
inflammatory response	GO:0006954	466	93	56.36	+	1.65	2.30E-05	1.28E-03
RNA splicing		via transesterification reactions (GO:0000375)	292	12	35.32	-	.34	2.31E-05
antigen processing and presentation of endogenous peptide antigen	GO:0002483	14	11	1.69	+	6.50	2.38E-05	1.31E-03
cellular response to organic cyclic compound	GO:0071407	518	101	62.65	+	1.61	2.39E-05	1.32E-03
heart development	GO:0007507	505	99	61.08	+	1.62	2.55E-05	1.40E-03
negative regulation of neuron projection development	GO:0010977	148	40	17.90	+	2.23	2.57E-05	1.40E-03
regulation of ERK1 and ERK2 cascade	GO:0070372	311	68	37.62	+	1.81	2.57E-05	1.40E-03
positive regulation of cell projection organization	GO:0031346	367	77	44.39	+	1.73	2.67E-05	1.45E-03
antigen processing and presentation of endogenous antigen	GO:0019883	21	13	2.54	+	5.12	2.71E-05	1.46E-03
regulation of cytokine production	GO:0001817	634	118	76.68	+	1.54	2.73E-05	1.47E-03
negative regulation of viral process	GO:0048525	94	30	11.37	+	2.64	2.74E-05	1.47E-03
kidney development	GO:0001822	252	58	30.48	+	1.90	2.83E-05	1.51E-03
response to abiotic stimulus	GO:0009628	1093	185	132.20	+	1.40	2.88E-05	1.53E-03
cell proliferation	GO:0008283	679	125	82.12	+	1.52	2.89E-05	1.54E-03
negative regulation of vasculature development	GO:1901343	117	34	14.15	+	2.40	2.96E-05	1.57E-03
negative regulation of chemotaxis	GO:0050922	54	21	6.53	+	3.22	2.96E-05	1.57E-03
vascular process in circulatory system	GO:0003018	160	42	19.35	+	2.17	3.02E-05	1.59E-03
regulation of multi-organism process	GO:0043900	374	78	45.23	+	1.72	3.11E-05	1.63E-03
mRNA splicing		via spliceosome (GO:0000398)	289	12	34.95	-	.34	3.17E-05
RNA splicing		via transesterification reactions with bulged adenosine as nucleophile (GO:0000377)	289	12	34.95	-	.34	3.17E-05
connective tissue development	GO:0061448	222	53	26.85	+	1.97	3.18E-05	1.65E-03
renal system development	GO:0072001	270	61	32.66	+	1.87	3.35E-05	1.74E-03
skeletal system development	GO:0001501	486	95	58.78	+	1.62	3.38E-05	1.75E-03
cellular response to lipid	GO:0071396	522	101	63.14	+	1.60	3.39E-05	1.74E-03
muscle organ development	GO:0007517	297	65	35.92	+	1.81	3.64E-05	1.87E-03
positive regulation of ion transport	GO:0043270	261	59	31.57	+	1.87	3.80E-05	1.94E-03
ossification	GO:0001503	250	57	30.24	+	1.89	4.00E-05	2.04E-03
ion transport	GO:0006811	1288	211	155.78	+	1.35	4.24E-05	2.15E-03
phosphorylation	GO:0016310	1259	207	152.27	+	1.36	4.24E-05	2.15E-03
negative regulation of immune system process	GO:0002683	423	85	51.16	+	1.66	4.60E-05	2.32E-03
response to wounding	GO:0009611	560	106	67.73	+	1.57	4.60E-05	2.32E-03
telencephalon development	GO:0021537	247	56	29.87	+	1.87	5.36E-05	2.69E-03
regulation of symbiosis		encompassing mutualism through parasitism (GO:0043903)	205	49	24.79	+	1.98	5.87E-05
positive regulation of kinase activity	GO:0033674	559	105	67.61	+	1.55	5.97E-05	2.97E-03
regulation of muscle system process	GO:0090257	228	53	27.58	+	1.92	5.98E-05	2.97E-03
organic acid metabolic process	GO:0006082	1005	170	121.55	+	1.40	6.01E-05	2.98E-03
response to peptide hormone	GO:0043434	375	77	45.36	+	1.70	6.09E-05	3.01E-03
regulation of viral life cycle	GO:1903900	137	37	16.57	+	2.23	6.21E-05	3.06E-03
cytokine production	GO:0001816	145	38	17.54	+	2.17	6.47E-05	3.17E-03
antigen processing and presentation of endogenous peptide antigen via MHC class I	GO:0019885	10	9	1.21	+	7.44	6.57E-05	3.21E-03
regulation of immune system process	GO:0002682	1529	243	184.93	+	1.31	6.67E-05	3.25E-03
secretion by cell	GO:0032940	970	165	117.32	+	1.41	6.81E-05	3.31E-03
regulation of viral process	GO:0050792	177	44	21.41	+	2.06	6.83E-05	3.31E-03
ncRNA metabolic process	GO:0034660	525	33	63.50	-	.52	7.60E-05	3.67E-03
regulation of MAP kinase activity	GO:0043405	341	71	41.24	+	1.72	7.63E-05	3.67E-03
regulation of ion transport	GO:0043269	657	119	79.46	+	1.50	7.64E-05	3.66E-03
regulation of endothelial cell migration	GO:0010594	150	39	18.14	+	2.15	7.67E-05	3.67E-03
oxoacid metabolic process	GO:0043436	987	167	119.38	+	1.40	7.78E-05	3.71E-03
negative regulation of viral genome replication	GO:0045071	54	20	6.53	+	3.06	7.88E-05	3.74E-03
cartilage morphogenesis	GO:0060536	28	14	3.39	+	4.13	7.89E-05	3.74E-03
response to oxygen levels	GO:0070482	328	69	39.67	+	1.74	7.90E-05	3.73E-03
nuclear-transcribed mRNA catabolic process	GO:0000956	195	6	23.58	-	.25	8.00E-05	3.77E-03
negative regulation of viral life cycle	GO:1903901	78	25	9.43	+	2.65	8.35E-05	3.92E-03
regulation of macromolecule metabolic process	GO:0060255	6209	848	750.97	+	1.13	8.84E-05	4.14E-03
positive regulation of angiogenesis	GO:0045766	163	41	19.71	+	2.08	9.06E-05	4.23E-03
negative regulation of response to external stimulus	GO:0032102	307	65	37.13	+	1.75	9.42E-05	4.38E-03
positive regulation of protein kinase activity	GO:0045860	518	98	62.65	+	1.56	9.55E-05	4.43E-03
cell-cell adhesion	GO:0098609	481	92	58.18	+	1.58	9.56E-05	4.42E-03
chemical homeostasis	GO:0048878	1043	174	126.15	+	1.38	9.68E-05	4.47E-03
positive regulation of epithelial to mesenchymal transition	GO:0010718	46	18	5.56	+	3.24	1.01E-04	4.65E-03
negative regulation of hydrolase activity	GO:0051346	434	85	52.49	+	1.62	1.02E-04	4.67E-03
regulation of cellular component biogenesis	GO:0044087	923	157	111.64	+	1.41	1.06E-04	4.85E-03
regulation of trans-synaptic signaling	GO:0099177	418	82	50.56	+	1.62	1.06E-04	4.85E-03
negative regulation of metabolic process	GO:0009892	2777	408	335.87	+	1.21	1.08E-04	4.91E-03
response to tumor necrosis factor	GO:0034612	222	51	26.85	+	1.90	1.08E-04	4.91E-03
epithelial cell development	GO:0002064	188	45	22.74	+	1.98	1.09E-04	4.94E-03
phosphate-containing compound metabolic process	GO:0006796	2120	321	256.41	+	1.25	1.12E-04	5.05E-03
muscle cell development	GO:0055001	138	36	16.69	+	2.16	1.14E-04	5.14E-03
transmembrane transport	GO:0055085	1212	197	146.59	+	1.34	1.14E-04	5.13E-03
regulation of protein localization	GO:0032880	960	162	116.11	+	1.40	1.15E-04	5.16E-03
positive regulation of transferase activity	GO:0051347	631	114	76.32	+	1.49	1.17E-04	5.22E-03
inorganic cation transmembrane transport	GO:0098662	551	102	66.64	+	1.53	1.18E-04	5.26E-03
regulation of cellular component size	GO:0032535	378	76	45.72	+	1.66	1.21E-04	5.35E-03
phosphorus metabolic process	GO:0006793	2147	324	259.68	+	1.25	1.22E-04	5.41E-03
homeostatic process	GO:0042592	1554	244	187.95	+	1.30	1.23E-04	5.40E-03
regulation of neuron death	GO:1901214	292	62	35.32	+	1.76	1.29E-04	5.67E-03
formation of primary germ layer	GO:0001704	106	30	12.82	+	2.34	1.30E-04	5.71E-03
transmembrane receptor protein tyrosine kinase signaling pathway	GO:0007169	485	92	58.66	+	1.57	1.32E-04	5.78E-03
cell activation	GO:0001775	1035	172	125.18	+	1.37	1.34E-04	5.84E-03
positive regulation of DNA-binding transcription factor activity	GO:0051091	254	56	30.72	+	1.82	1.36E-04	5.91E-03
regulation of axonogenesis	GO:0050770	183	44	22.13	+	1.99	1.36E-04	5.92E-03
ion homeostasis	GO:0050801	737	129	89.14	+	1.45	1.42E-04	6.14E-03
regulation of gliogenesis	GO:0014013	107	30	12.94	+	2.32	1.43E-04	6.18E-03
response to nutrient	GO:0007584	219	50	26.49	+	1.89	1.45E-04	6.25E-03
gliogenesis	GO:0042063	196	46	23.71	+	1.94	1.47E-04	6.30E-03
positive regulation of epithelial cell proliferation	GO:0050679	185	44	22.38	+	1.97	1.49E-04	6.36E-03
regulation of cellular protein localization	GO:1903827	514	96	62.17	+	1.54	1.54E-04	6.56E-03
metal ion transport	GO:0030001	615	111	74.38	+	1.49	1.56E-04	6.65E-03
positive regulation of neuron projection development	GO:0010976	271	58	32.78	+	1.77	1.57E-04	6.66E-03
endothelial cell differentiation	GO:0045446	77	24	9.31	+	2.58	1.59E-04	6.71E-03
regulation of blood circulation	GO:1903522	246	54	29.75	+	1.81	1.59E-04	6.71E-03
regulation of viral genome replication	GO:0045069	86	26	10.40	+	2.50	1.61E-04	6.79E-03
regulation of stress-activated protein kinase signaling cascade	GO:0070302	222	50	26.85	+	1.86	1.63E-04	6.86E-03
actin filament-based process	GO:0030029	540	100	65.31	+	1.53	1.68E-04	7.02E-03
endoderm development	GO:0007492	72	23	8.71	+	2.64	1.70E-04	7.08E-03
mRNA catabolic process	GO:0006402	211	8	25.52	-	.31	1.73E-04	7.19E-03
regulation of innate immune response	GO:0045088	365	73	44.15	+	1.65	1.73E-04	7.20E-03
response to steroid hormone	GO:0048545	334	68	40.40	+	1.68	1.75E-04	7.25E-03
regulation of blood vessel endothelial cell migration	GO:0043535	87	26	10.52	+	2.47	1.78E-04	7.34E-03
mitochondrial gene expression	GO:0140053	137	3	16.57	-	.18	1.80E-04	7.41E-03
keratinization	GO:0031424	225	9	27.21	-	.33	1.80E-04	7.40E-03
modulation of chemical synaptic transmission	GO:0050804	417	81	50.44	+	1.61	1.81E-04	7.43E-03
wound healing	GO:0042060	470	89	56.85	+	1.57	1.82E-04	7.42E-03
response to interferon-alpha	GO:0035455	23	12	2.78	+	4.31	1.87E-04	7.63E-03
negative regulation of macromolecule metabolic process	GO:0010605	2538	374	306.97	+	1.22	1.88E-04	7.63E-03
negative regulation of endopeptidase activity	GO:0010951	228	51	27.58	+	1.85	1.93E-04	7.83E-03
regulation of protein localization to membrane	GO:1905475	181	43	21.89	+	1.96	1.93E-04	7.82E-03
response to inorganic substance	GO:0010035	532	98	64.34	+	1.52	1.97E-04	7.94E-03
negative regulation of cellular response to growth factor stimulus	GO:0090288	140	36	16.93	+	2.13	1.98E-04	7.97E-03
negative regulation of angiogenesis	GO:0016525	104	29	12.58	+	2.31	2.02E-04	8.11E-03
regulation of cell morphogenesis involved in differentiation	GO:0010769	297	62	35.92	+	1.73	2.03E-04	8.14E-03
response to metal ion	GO:0010038	375	74	45.36	+	1.63	2.11E-04	8.43E-03
response to ketone	GO:1901654	195	45	23.58	+	1.91	2.17E-04	8.66E-03
regulation of leukocyte migration	GO:0002685	172	41	20.80	+	1.97	2.17E-04	8.64E-03
mRNA processing	GO:0006397	459	29	55.52	-	.52	2.18E-04	8.63E-03
neuron recognition	GO:0008038	45	17	5.44	+	3.12	2.19E-04	8.66E-03
regulation of stress-activated MAPK cascade	GO:0032872	221	49	26.73	+	1.83	2.42E-04	9.54E-03
response to extracellular stimulus	GO:0009991	509	94	61.56	+	1.53	2.43E-04	9.57E-03
negative regulation of blood vessel morphogenesis	GO:2000181	106	29	12.82	+	2.26	2.48E-04	9.71E-03
response to purine-containing compound	GO:0014074	155	38	18.75	+	2.03	2.50E-04	9.77E-03
positive regulation of catalytic activity	GO:0043085	1399	220	169.21	+	1.30	2.55E-04	9.97E-03
negative regulation of cellular component organization	GO:0051129	685	120	82.85	+	1.45	2.59E-04	1.01E-02
glycosaminoglycan biosynthetic process	GO:0006024	100	28	12.09	+	2.32	2.61E-04	1.01E-02
response to mechanical stimulus	GO:0009612	213	48	25.76	+	1.86	2.61E-04	1.01E-02
response to acid chemical	GO:0001101	339	68	41.00	+	1.66	2.63E-04	1.02E-02
positive regulation of gene expression	GO:0010628	1918	290	231.98	+	1.25	2.71E-04	1.04E-02
regulation of apoptotic signaling pathway	GO:2001233	390	76	47.17	+	1.61	2.72E-04	1.05E-02
cellular response to xenobiotic stimulus	GO:0071466	179	42	21.65	+	1.94	2.74E-04	1.05E-02
semaphorin-plexin signaling pathway	GO:0071526	37	15	4.48	+	3.35	2.76E-04	1.06E-02
positive regulation of blood circulation	GO:1903524	70	22	8.47	+	2.60	2.78E-04	1.06E-02
negative regulation of peptidase activity	GO:0010466	240	52	29.03	+	1.79	2.79E-04	1.06E-02
positive regulation of protein serine/threonine kinase activity	GO:0071902	341	68	41.24	+	1.65	2.80E-04	1.06E-02
RNA splicing	GO:0008380	387	23	46.81	-	.49	2.86E-04	1.09E-02
carboxylic acid metabolic process	GO:0019752	897	150	108.49	+	1.38	2.88E-04	1.09E-02
regulation of synapse structure or activity	GO:0050803	216	48	26.12	+	1.84	2.91E-04	1.10E-02
regulation of ossification	GO:0030278	181	42	21.89	+	1.92	3.04E-04	1.15E-02
regulation of JNK cascade	GO:0046328	181	42	21.89	+	1.92	3.04E-04	1.14E-02
reproductive structure development	GO:0048608	414	79	50.07	+	1.58	3.11E-04	1.17E-02
regulation of neural precursor cell proliferation	GO:2000177	86	25	10.40	+	2.40	3.13E-04	1.17E-02
regulation of leukocyte chemotaxis	GO:0002688	102	28	12.34	+	2.27	3.14E-04	1.17E-02
ion transmembrane transport	GO:0034220	885	148	107.04	+	1.38	3.20E-04	1.19E-02
reproductive system development	GO:0061458	418	80	50.56	+	1.58	3.23E-04	1.20E-02
negative regulation of cell growth	GO:0030308	182	42	22.01	+	1.91	3.23E-04	1.20E-02
cation transport	GO:0006812	811	137	98.09	+	1.40	3.37E-04	1.25E-02
regulation of growth	GO:0040008	690	120	83.45	+	1.44	3.38E-04	1.25E-02
response to decreased oxygen levels	GO:0036293	305	62	36.89	+	1.68	3.42E-04	1.26E-02
regulation of Wnt signaling pathway	GO:0030111	305	62	36.89	+	1.68	3.42E-04	1.26E-02
cation transmembrane transport	GO:0098655	601	107	72.69	+	1.47	3.43E-04	1.26E-02
neural crest cell migration	GO:0001755	52	18	6.29	+	2.86	3.46E-04	1.26E-02
glomerulus development	GO:0032835	52	18	6.29	+	2.86	3.46E-04	1.26E-02
negative chemotaxis	GO:0050919	38	15	4.60	+	3.26	3.47E-04	1.26E-02
regulation of synapse organization	GO:0050807	210	47	25.40	+	1.85	3.49E-04	1.26E-02
cell junction organization	GO:0034330	210	47	25.40	+	1.85	3.49E-04	1.26E-02
morphogenesis of an epithelium	GO:0002009	422	80	51.04	+	1.57	3.49E-04	1.26E-02
regulation of smooth muscle cell proliferation	GO:0048660	131	33	15.84	+	2.08	3.59E-04	1.29E-02
cellular response to tumor necrosis factor	GO:0071356	199	45	24.07	+	1.87	3.63E-04	1.30E-02
artery development	GO:0060840	81	24	9.80	+	2.45	3.63E-04	1.30E-02
regulation of endothelial cell proliferation	GO:0001936	124	32	15.00	+	2.13	3.73E-04	1.33E-02
regulation of actin filament-based process	GO:0032970	375	73	45.36	+	1.61	3.75E-04	1.34E-02
epithelium development	GO:0060429	1083	175	130.99	+	1.34	3.79E-04	1.35E-02
regulation of blood vessel size	GO:0050880	134	34	16.21	+	2.10	3.83E-04	1.36E-02
striated muscle cell development	GO:0055002	125	32	15.12	+	2.12	3.96E-04	1.40E-02
regulation of tube size	GO:0035150	135	34	16.33	+	2.08	3.97E-04	1.40E-02
mitochondrial translation	GO:0032543	112	2	13.55	-	.15	4.02E-04	1.42E-02
actin cytoskeleton organization	GO:0030036	471	87	56.97	+	1.53	4.12E-04	1.45E-02
regulation of cell growth	GO:0001558	417	79	50.44	+	1.57	4.19E-04	1.47E-02
protein phosphorylation	GO:0006468	927	153	112.12	+	1.36	4.28E-04	1.50E-02
negative regulation of growth	GO:0045926	257	54	31.08	+	1.74	4.29E-04	1.50E-02
positive regulation of epithelial cell migration	GO:0010634	137	34	16.57	+	2.05	4.38E-04	1.53E-02
gland morphogenesis	GO:0022612	99	27	11.97	+	2.25	4.41E-04	1.53E-02
response to nutrient levels	GO:0031667	478	88	57.81	+	1.52	4.46E-04	1.55E-02
negative regulation of axon extension involved in axon guidance	GO:0048843	26	12	3.14	+	3.82	4.47E-04	1.55E-02
immune response	GO:0006955	1783	270	215.65	+	1.25	4.59E-04	1.59E-02
regulation of nitric-oxide synthase activity	GO:0050999	44	16	5.32	+	3.01	4.68E-04	1.61E-02
regulation of developmental growth	GO:0048638	322	64	38.95	+	1.64	4.79E-04	1.65E-02
inorganic ion transmembrane transport	GO:0098660	634	111	76.68	+	1.45	4.79E-04	1.65E-02
cognition	GO:0050890	291	59	35.20	+	1.68	4.88E-04	1.67E-02
nephron development	GO:0072006	120	31	14.51	+	2.14	4.94E-04	1.69E-02
platelet degranulation	GO:0002576	128	32	15.48	+	2.07	4.96E-04	1.69E-02
positive regulation of MAP kinase activity	GO:0043406	264	55	31.93	+	1.72	5.01E-04	1.71E-02
cartilage development	GO:0051216	173	40	20.92	+	1.91	5.02E-04	1.71E-02
response to toxic substance	GO:0009636	488	89	59.02	+	1.51	5.12E-04	1.74E-02
response to hypoxia	GO:0001666	295	60	35.68	+	1.68	5.15E-04	1.74E-02
gland development	GO:0048732	413	78	49.95	+	1.56	5.17E-04	1.74E-02
regulation of transmembrane receptor protein serine/threonine kinase signaling pathway	GO:0090092	223	48	26.97	+	1.78	5.25E-04	1.77E-02
ribosome biogenesis	GO:0042254	275	14	33.26	-	.42	5.33E-04	1.79E-02
regulation of axon extension involved in axon guidance	GO:0048841	31	13	3.75	+	3.47	5.39E-04	1.81E-02
hyaluronan metabolic process	GO:0030212	31	13	3.75	+	3.47	5.39E-04	1.81E-02
regulation of neurotransmitter levels	GO:0001505	329	65	39.79	+	1.63	5.40E-04	1.80E-02
response to corticosteroid	GO:0031960	163	38	19.71	+	1.93	5.45E-04	1.82E-02
regulation of fibroblast proliferation	GO:0048145	85	24	10.28	+	2.33	5.57E-04	1.85E-02
regulation of animal organ morphogenesis	GO:2000027	212	46	25.64	+	1.79	5.67E-04	1.88E-02
organonitrogen compound metabolic process	GO:1901564	5514	749	666.91	+	1.12	5.68E-04	1.88E-02
negative regulation of fat cell differentiation	GO:0045599	45	16	5.44	+	2.94	5.72E-04	1.89E-02
cellular response to peptide	GO:1901653	300	60	36.28	+	1.65	5.89E-04	1.94E-02
aminoglycan biosynthetic process	GO:0006023	105	28	12.70	+	2.20	5.97E-04	1.97E-02
growth plate cartilage morphogenesis	GO:0003422	19	10	2.30	+	4.35	6.08E-04	2.00E-02
positive regulation of NF-kappaB transcription factor activity	GO:0051092	145	35	17.54	+	2.00	6.13E-04	2.01E-02
sensory organ development	GO:0007423	525	94	63.50	+	1.48	6.20E-04	2.03E-02
cell-substrate adhesion	GO:0031589	168	39	20.32	+	1.92	6.31E-04	2.06E-02
response to xenobiotic stimulus	GO:0009410	293	59	35.44	+	1.66	6.76E-04	2.20E-02
cellular response to hormone stimulus	GO:0032870	601	105	72.69	+	1.44	6.80E-04	2.21E-02
drug metabolic process	GO:0017144	649	112	78.50	+	1.43	6.86E-04	2.22E-02
cytoskeleton organization	GO:0007010	1067	171	129.05	+	1.33	6.88E-04	2.23E-02
response to vitamin	GO:0033273	90	25	10.89	+	2.30	6.91E-04	2.23E-02
endoderm formation	GO:0001706	46	16	5.56	+	2.88	6.94E-04	2.24E-02
positive regulation of cell adhesion	GO:0045785	397	75	48.02	+	1.56	7.00E-04	2.25E-02
mesenchymal cell development	GO:0014031	81	23	9.80	+	2.35	7.03E-04	2.26E-02
artery morphogenesis	GO:0048844	60	19	7.26	+	2.62	7.17E-04	2.30E-02
ameboidal-type cell migration	GO:0001667	172	39	20.80	+	1.87	7.46E-04	2.39E-02
negative regulation of axon guidance	GO:1902668	28	12	3.39	+	3.54	7.51E-04	2.40E-02
morphogenesis of a branching epithelium	GO:0061138	161	37	19.47	+	1.90	7.83E-04	2.49E-02
antigen processing and presentation of peptide antigen via MHC class Ib	GO:0002428	9	7	1.09	+	6.43	7.99E-04	2.54E-02
endothelium development	GO:0003158	92	25	11.13	+	2.25	8.00E-04	2.54E-02
response to organophosphorus	GO:0046683	141	34	17.05	+	1.99	8.09E-04	2.56E-02
positive regulation of gliogenesis	GO:0014015	61	19	7.38	+	2.58	8.12E-04	2.57E-02
positive regulation of protein localization to membrane	GO:1905477	120	30	14.51	+	2.07	8.14E-04	2.57E-02
regulation of DNA-binding transcription factor activity	GO:0051090	408	76	49.35	+	1.54	8.23E-04	2.59E-02
positive regulation of fibroblast proliferation	GO:0048146	55	18	6.65	+	2.71	8.36E-04	2.63E-02
regulation of body fluid levels	GO:0050878	489	88	59.14	+	1.49	8.38E-04	2.63E-02
positive regulation of neuron differentiation	GO:0045666	355	68	42.94	+	1.58	8.42E-04	2.63E-02
olfactory bulb development	GO:0021772	33	13	3.99	+	3.26	8.60E-04	2.69E-02
phenol-containing compound biosynthetic process	GO:0046189	33	13	3.99	+	3.26	8.60E-04	2.68E-02
negative regulation of defense response	GO:0031348	190	42	22.98	+	1.83	8.65E-04	2.69E-02
response to molecule of bacterial origin	GO:0002237	323	63	39.07	+	1.61	8.76E-04	2.72E-02
phagocytosis		recognition (GO:0006910)	107	2	12.94	-	.15	8.89E-04
regulation of cytokine-mediated signaling pathway	GO:0001959	155	36	18.75	+	1.92	9.04E-04	2.79E-02
regulation of proteolysis	GO:0030162	789	131	95.43	+	1.37	9.21E-04	2.84E-02
regulation of smooth muscle cell migration	GO:0014910	62	19	7.50	+	2.53	9.25E-04	2.85E-02
salivary gland morphogenesis	GO:0007435	29	12	3.51	+	3.42	9.59E-04	2.95E-02
multi-organism process	GO:0051704	2355	342	284.83	+	1.20	9.68E-04	2.97E-02
bone development	GO:0060348	193	42	23.34	+	1.80	9.74E-04	2.98E-02
regulated exocytosis	GO:0045055	691	117	83.58	+	1.40	9.76E-04	2.98E-02
immunoglobulin production	GO:0002377	149	5	18.02	-	.28	9.81E-04	2.99E-02
exocrine system development	GO:0035272	43	15	5.20	+	2.88	9.85E-04	3.00E-02
endochondral bone morphogenesis	GO:0060350	71	21	8.59	+	2.45	9.94E-04	3.02E-02
negative regulation of axonogenesis	GO:0050771	71	21	8.59	+	2.45	9.94E-04	3.01E-02
regulation of I-kappaB kinase/NF-kappaB signaling	GO:0043122	222	47	26.85	+	1.75	1.00E-03	3.03E-02
supramolecular fiber organization	GO:0097435	443	81	53.58	+	1.51	1.00E-03	3.03E-02
striated muscle tissue development	GO:0014706	281	56	33.99	+	1.65	1.01E-03	3.05E-02
regulation of transforming growth factor beta receptor signaling pathway	GO:0017015	105	27	12.70	+	2.13	1.01E-03	3.05E-02
RNA catabolic process	GO:0006401	242	12	29.27	-	.41	1.02E-03	3.08E-02
purine nucleotide metabolic process	GO:0006163	445	81	53.82	+	1.50	1.03E-03	3.09E-02
inorganic ion homeostasis	GO:0098771	673	114	81.40	+	1.40	1.04E-03	3.12E-02
neuron projection regeneration	GO:0031102	25	11	3.02	+	3.64	1.04E-03	3.12E-02
regulation of blood vessel diameter	GO:0097746	126	31	15.24	+	2.03	1.05E-03	3.13E-02
regulation of tube diameter	GO:0035296	126	31	15.24	+	2.03	1.05E-03	3.12E-02
embryonic organ development	GO:0048568	426	78	51.52	+	1.51	1.05E-03	3.13E-02
regulation of metal ion transport	GO:0010959	370	70	44.75	+	1.56	1.06E-03	3.14E-02
olfactory lobe development	GO:0021988	34	13	4.11	+	3.16	1.07E-03	3.18E-02
regulation of hemopoiesis	GO:1903706	391	73	47.29	+	1.54	1.09E-03	3.23E-02
nitric oxide metabolic process	GO:0046209	17	9	2.06	+	4.38	1.10E-03	3.25E-02
regulation of exocytosis	GO:0017157	199	43	24.07	+	1.79	1.12E-03	3.29E-02
behavior	GO:0007610	561	98	67.85	+	1.44	1.12E-03	3.29E-02
positive regulation of stress-activated protein kinase signaling cascade	GO:0070304	162	37	19.59	+	1.89	1.15E-03	3.37E-02
response to growth factor	GO:0070848	521	92	63.01	+	1.46	1.18E-03	3.45E-02
negative regulation of proteolysis	GO:0045861	341	65	41.24	+	1.58	1.18E-03	3.46E-02
regulation of cellular response to transforming growth factor beta stimulus	GO:1903844	107	27	12.94	+	2.09	1.19E-03	3.47E-02
cotranslational protein targeting to membrane	GO:0006613	100	2	12.09	-	.17	1.22E-03	3.55E-02
regulation of postsynapse organization	GO:0099175	90	24	10.89	+	2.20	1.23E-03	3.56E-02
negative regulation of transferase activity	GO:0051348	276	55	33.38	+	1.65	1.23E-03	3.56E-02
purine-containing compound metabolic process	GO:0072521	482	86	58.30	+	1.48	1.24E-03	3.60E-02
cellular response to drug	GO:0035690	327	63	39.55	+	1.59	1.25E-03	3.60E-02
glial cell differentiation	GO:0010001	153	35	18.51	+	1.89	1.28E-03	3.69E-02
regulation of response to cytokine stimulus	GO:0060759	165	37	19.96	+	1.85	1.28E-03	3.69E-02
multi-multicellular organism process	GO:0044706	218	46	26.37	+	1.74	1.28E-03	3.68E-02
second-messenger-mediated signaling	GO:0019932	329	63	39.79	+	1.58	1.29E-03	3.71E-02
negative regulation of protein kinase activity	GO:0006469	219	46	26.49	+	1.74	1.31E-03	3.75E-02
ribonucleoprotein complex biogenesis	GO:0022613	428	29	51.77	-	.56	1.33E-03	3.78E-02
positive regulation of endothelial cell proliferation	GO:0001938	91	24	11.01	+	2.18	1.34E-03	3.82E-02
antigen processing and presentation of exogenous peptide antigen via MHC class I		TAP-dependent (GO:0002479)	26	11	3.14	+	3.50	1.34E-03
sensory perception of mechanical stimulus	GO:0050954	166	37	20.08	+	1.84	1.34E-03	3.82E-02
positive regulation of cellular biosynthetic process	GO:0031328	1927	284	233.07	+	1.22	1.34E-03	3.81E-02
regulation of cysteine-type endopeptidase activity	GO:2000116	234	48	28.30	+	1.70	1.36E-03	3.84E-02
regulation of morphogenesis of an epithelium	GO:1905330	131	31	15.84	+	1.96	1.37E-03	3.86E-02
negative regulation of transmembrane receptor protein serine/threonine kinase signaling pathway	GO:0090101	112	28	13.55	+	2.07	1.40E-03	3.94E-02
endodermal cell differentiation	GO:0035987	40	14	4.84	+	2.89	1.40E-03	3.94E-02
regulation of muscle contraction	GO:0006937	155	35	18.75	+	1.87	1.42E-03	4.00E-02
positive regulation of response to external stimulus	GO:0032103	284	56	34.35	+	1.63	1.42E-03	3.99E-02
regulation of release of cytochrome c from mitochondria	GO:0090199	45	15	5.44	+	2.76	1.43E-03	4.01E-02
negative regulation of apoptotic signaling pathway	GO:2001234	222	46	26.85	+	1.71	1.43E-03	4.01E-02
positive regulation of biosynthetic process	GO:0009891	1957	288	236.70	+	1.22	1.45E-03	4.03E-02
learning or memory	GO:0007611	253	51	30.60	+	1.67	1.45E-03	4.05E-02
muscle system process	GO:0003012	285	56	34.47	+	1.62	1.46E-03	4.05E-02
leukocyte activation	GO:0045321	892	144	107.89	+	1.33	1.47E-03	4.07E-02
positive regulation of ERK1 and ERK2 cascade	GO:0070374	239	49	28.91	+	1.70	1.48E-03	4.11E-02
cellular component assembly	GO:0022607	2455	353	296.93	+	1.19	1.48E-03	4.11E-02
exocytosis	GO:0006887	777	128	93.98	+	1.36	1.49E-03	4.12E-02
chondrocyte morphogenesis	GO:0090171	18	9	2.18	+	4.13	1.50E-03	4.12E-02
growth plate cartilage chondrocyte morphogenesis	GO:0003429	18	9	2.18	+	4.13	1.50E-03	4.11E-02
chondrocyte morphogenesis involved in endochondral bone morphogenesis	GO:0003414	18	9	2.18	+	4.13	1.50E-03	4.11E-02
regulation of viral entry into host cell	GO:0046596	31	12	3.75	+	3.20	1.52E-03	4.16E-02
lipid metabolic process	GO:0006629	1237	191	149.61	+	1.28	1.52E-03	4.16E-02
sensory perception of sound	GO:0007605	148	34	17.90	+	1.90	1.59E-03	4.35E-02
pallium development	GO:0021543	173	38	20.92	+	1.82	1.62E-03	4.43E-02
inner ear development	GO:0048839	186	40	22.50	+	1.78	1.64E-03	4.46E-02
female pregnancy	GO:0007565	186	40	22.50	+	1.78	1.64E-03	4.46E-02
positive regulation of stress-activated MAPK cascade	GO:0032874	161	36	19.47	+	1.85	1.65E-03	4.48E-02
negative regulation of cell adhesion	GO:0007162	260	52	31.45	+	1.65	1.66E-03	4.50E-02
aorta development	GO:0035904	48	16	5.81	+	2.76	1.67E-03	4.52E-02
regulation of monooxygenase activity	GO:0032768	55	17	6.65	+	2.56	1.68E-03	4.53E-02
anion homeostasis	GO:0055081	55	17	6.65	+	2.56	1.68E-03	4.52E-02
cell-substrate junction assembly	GO:0007044	41	14	4.96	+	2.82	1.69E-03	4.56E-02
muscle tissue development	GO:0060537	294	57	35.56	+	1.60	1.71E-03	4.59E-02
B cell receptor signaling pathway	GO:0050853	128	4	15.48	-	.26	1.74E-03	4.65E-02
nerve development	GO:0021675	77	21	9.31	+	2.25	1.75E-03	4.68E-02
neural crest cell development	GO:0014032	77	21	9.31	+	2.25	1.75E-03	4.67E-02
positive regulation of I-kappaB kinase/NF-kappaB signaling	GO:0043123	175	38	21.17	+	1.80	1.76E-03	4.70E-02
regulation of extent of cell growth	GO:0061387	108	27	13.06	+	2.07	1.86E-03	4.95E-02
cardiac chamber morphogenesis	GO:0003206	128	30	15.48	+	1.94	1.86E-03	4.95E-02
regulation of defense response	GO:0031347	755	124	91.32	+	1.36	1.87E-03	4.98E-02
